# Supplementary material for: Watch Out for a Second SNP: Focus on Multi-Nucleotide Variants in Coding Regions and Rescued Stop-Gained
Source: Front Genet. 2021 Jul 7;12:659287. doi: 10.3389/fgene.2021.659287 (PMC8293744; doi:10.3389/fgene.2021.659287)
Supplement: Additional File 3 — List of MNVs with two phased SNPs (position on the Galgal5 chicken genome) identified among the 382 chickens from 11 populations with their functional impacts (newConseq) and their constituent SNPs (oldConseq). (A) List of 2,965 MNVs identified in at least five individuals. (B) List of 5,416 MNVs without filtering on the number of individuals supporting the MNV. For the two tables, the population number (popNb), the total number of individuals (indNb_total), and the population name with the individual number per population (popName_indNb), in which the MNVs have been observed, are provided. AA, amino acid. [file Table_3.XLSX]

## Sheet: A) 2,965 MNV in at least 5 ind.
chrom	pos	nbOfSnp	gnId	gnName	strand	indNb_total	popNb	popName_indNb	initialCodon	finalCodon	initialAA	finalAA	oldConseq	newConseq
1	101040326;101040327	2	ENSGALG00000045979	ENSGALG00000045979	-1	6	2	RJFh:5;RpRm:1	ctc	cAT	L	H	synonymous_variant/missense_variant	missense_variant
1	103974950;103974951	2	ENSGALG00000015804	LTN1	-1	331	11	A3A3:28;Cobb:33;FAyo:16;FLLL:24;FrAg:4;Herx:11;LSnu:11;N4A3:44;RJFh:36;Rmx6:19;RpRm:105	ttc	tCT	F	S	synonymous_variant/missense_variant	missense_variant
1	104005294;104005296	2	ENSGALG00000015813	USP16	1	26	3	A3A3:9;Cobb:2;N4A3:15	caa	GaG	Q	E	missense_variant/synonymous_variant	missense_variant
1	1040962;1040963	2	ENSGALG00000008162	FBH1	-1	98	8	A3A3:20;Cobb:11;FAyo:5;FLLL:1;FrAg:4;Herx:13;N4A3:25;Rmx6:19	gga	AAa	G	K	missense_variant/missense_variant	missense_variant
1	104693178;104693179	2	ENSGALG00000033965	SCAF4	-1	49	8	Cobb:15;FLLL:6;FrAg:2;Herx:1;N4A3:3;RJFh:6;Rmx6:1;RpRm:15	att	GGt	I	G	missense_variant/missense_variant	missense_variant
1	104902129;104902130	2	ENSGALG00000015887	URB1	-1	24	3	FAyo:2;Herx:3;Rmx6:19	gca	gTG	A	V	synonymous_variant/missense_variant	missense_variant
1	105102597;105102598	2	ENSGALG00000040059	C21orf62	-1	18	5	A3A3:5;Cobb:6;FLLL:2;Herx:1;N4A3:4	caa	cGG	Q	R	synonymous_variant/missense_variant	missense_variant
1	105358247;105358248	2	ENSGALG00000037076	GART	-1	63	8	A3A3:5;Cobb:25;FAyo:4;FLLL:9;Herx:6;LSnu:7;N4A3:6;RJFh:1	cta	cAG	L	Q	synonymous_variant/missense_variant	missense_variant
1	107058377;107058378	2	ENSGALG00000016050	TTC3	1	49	4	FrAg:4;Herx:1;LSnu:15;RJFh:29	cca	cTG	P	L	missense_variant/synonymous_variant	missense_variant
1	108013850;108013851	2	ENSGALG00000016125	LCA5L	-1	71	6	A3A3:2;Cobb:7;FLLL:4;LSnu:2;RJFh:3;RpRm:53	aaa	GGa	K	G	missense_variant,splice_region_variant/missense_variant	missense_variant
1	108884373;108884375	2	ENSGALG00000034932	BACE2	1	161	6	Cobb:19;FLLL:15;FrAg:2;Herx:1;Rmx6:19;RpRm:105	agc	GgT	S	G	missense_variant/synonymous_variant	missense_variant
1	109113200;109113201	2	ENSGALG00000016148	C2CD2	-1	86	7	A3A3:11;Cobb:8;FAyo:5;Herx:16;LSnu:1;N4A3:23;RJFh:22	ttg	tCA	L	S	synonymous_variant/missense_variant	missense_variant
1	109114372;109114373	2	ENSGALG00000016148	C2CD2	-1	9	1	RJFh:9	gca	gAC	A	D	synonymous_variant/missense_variant	missense_variant
1	109211926;109211927	2	ENSGALG00000016157	UMODL1	1	68	4	FAyo:6;FLLL:7;LSnu:1;RpRm:54	atc	aCT	I	T	missense_variant/synonymous_variant	missense_variant
1	109213660;109213661	2	ENSGALG00000016157	UMODL1	1	12	2	FLLL:11;RJFh:1	ggg	CAg	G	Q	missense_variant/missense_variant	missense_variant
1	109368003;109368004	2	ENSGALG00000016164	ABCG1	1	5	1	RpRm:5	tcc	tTT	S	F	missense_variant/synonymous_variant	missense_variant
1	109368005;109368007	2	ENSGALG00000016164	ABCG1	1	5	1	RpRm:5	atg	TtT	M	F	missense_variant/missense_variant	missense_variant
1	109599444;109599445	2	ENSGALG00000022813	NDUFV3	1	13	4	Cobb:2;FLLL:3;FrAg:2;RJFh:6	gta	gCG	V	A	missense_variant/synonymous_variant	missense_variant
1	109601950;109601951	2	ENSGALG00000022813	NDUFV3	1	26	3	Cobb:8;FrAg:2;N4A3:16	atg	aCT	M	T	missense_variant/missense_variant	missense_variant
1	120950835;120950837	2	ENSGALG00000016543	NHS	-1	5	1	Cobb:5	gag	AaA	E	K	synonymous_variant/missense_variant	missense_variant
1	122344812;122344814	2	ENSGALG00000016569	FANCB	1	14	3	Cobb:4;FLLL:1;N4A3:9	cag	GaC	Q	D	missense_variant/missense_variant	missense_variant
1	122358799;122358800	2	ENSGALG00000016569	FANCB	1	14	1	RJFh:14	aat	CGt	N	R	missense_variant/missense_variant	missense_variant
1	122984316;122984317	2	ENSGALG00000016581	TCEANC	-1	70	7	A3A3:9;FLLL:16;Herx:6;LSnu:1;N4A3:5;RJFh:14;Rmx6:19	act	aTC	T	I	synonymous_variant/missense_variant	missense_variant
1	124963642;124963643	2	ENSGALG00000034834	WWC3	-1	365	11	A3A3:31;Cobb:48;FAyo:16;FLLL:32;FrAg:4;Herx:21;LSnu:16;N4A3:37;RJFh:35;Rmx6:19;RpRm:106	aag	CGg	K	R	missense_variant/missense_variant	missense_variant
1	125029991;125029993	2	ENSGALG00000030802	SHROOM2	-1	21	6	A3A3:4;Cobb:3;FLLL:1;Herx:1;N4A3:10;RJFh:2	acg	GcA	T	A	synonymous_variant/missense_variant	missense_variant
1	125053036;125053037	2	ENSGALG00000030802	SHROOM2	-1	7	1	Herx:7	agc	CCc	S	P	missense_variant/missense_variant	missense_variant
1	12559897;12559898	2	ENSGALG00000008328	RSBN1L	-1	135	10	A3A3:6;Cobb:12;FLLL:14;FrAg:2;Herx:14;LSnu:4;N4A3:17;RJFh:6;Rmx6:2;RpRm:58	tcg	CTg	S	L	missense_variant/missense_variant	missense_variant
1	12679532;12679533	2	ENSGALG00000008312	GSAP	1	172	8	A3A3:12;Cobb:6;FAyo:12;FLLL:11;LSnu:8;N4A3:21;Rmx6:19;RpRm:83	gca	gAG	A	E	missense_variant/synonymous_variant	missense_variant
1	128528164;128528165	2	ENSGALG00000016648	ARSD	1	14	1	FAyo:14	ctc	cCT	L	P	missense_variant/synonymous_variant	missense_variant
1	129084575;129084577	2	ENSGALG00000016686	AKAP17A	-1	94	6	A3A3:8;Cobb:30;FLLL:20;Herx:6;N4A3:6;RJFh:24	acg	CcA	T	P	synonymous_variant/missense_variant	missense_variant
1	129183211;129183212	2	ENSGALG00000016689	ASMTL	1	183	9	A3A3:24;Cobb:44;FAyo:14;FLLL:26;FrAg:3;Herx:23;LSnu:10;N4A3:21;RJFh:18	cac	cGT	H	R	missense_variant/synonymous_variant	missense_variant
1	129183280;129183281	2	ENSGALG00000016689	ASMTL	1	16	2	Cobb:2;FLLL:14	act	aTC	T	I	missense_variant/synonymous_variant	missense_variant
1	130314807;130314809	2	ENSGALG00000016734	SLC9A7	1	338	11	A3A3:21;Cobb:43;FAyo:16;FLLL:30;FrAg:4;Herx:21;LSnu:15;N4A3:43;RJFh:32;Rmx6:16;RpRm:97	ata	GtG	I	V	missense_variant/missense_variant	missense_variant
1	130445068;130445070	2	ENSGALG00000016736	CYFIP1	1	360	11	A3A3:24;Cobb:48;FAyo:16;FLLL:32;FrAg:4;Herx:22;LSnu:16;N4A3:41;RJFh:30;Rmx6:15;RpRm:112	cgg	AgA	R	R	synonymous_variant/synonymous_variant	synonymous_variant
1	136418508;136418509	2	ENSGALG00000016808	RANBP2	1	6	1	FAyo:6	gat	TGt	D	C	missense_variant/missense_variant	missense_variant
1	136424345;136424346	2	ENSGALG00000016808	RANBP2	1	347	10	A3A3:32;Cobb:47;FAyo:16;FLLL:32;FrAg:4;LSnu:16;N4A3:44;RJFh:29;Rmx6:18;RpRm:109	tta	tCT	L	S	missense_variant/missense_variant	missense_variant
1	136425253;136425255	2	ENSGALG00000016808	RANBP2	1	359	10	A3A3:32;Cobb:48;FAyo:16;FLLL:32;FrAg:4;LSnu:16;N4A3:44;RJFh:36;Rmx6:19;RpRm:112	ggt	AgC	G	S	missense_variant/synonymous_variant	missense_variant
1	136425262;136425264	2	ENSGALG00000016808	RANBP2	1	337	9	A3A3:32;Cobb:48;FAyo:16;FLLL:32;FrAg:4;LSnu:16;N4A3:44;RJFh:33;RpRm:112	gga	AgT	G	S	missense_variant/synonymous_variant	missense_variant
1	136427180;136427181	2	ENSGALG00000016808	RANBP2	1	7	1	RJFh:7	caa	cTG	Q	L	missense_variant/synonymous_variant	missense_variant
1	139049247;139049248	2	ENSGALG00000016843	COL4A2	1	382	11	A3A3:32;Cobb:48;FAyo:16;FLLL:32;FrAg:4;Herx:23;LSnu:16;N4A3:44;RJFh:36;Rmx6:19;RpRm:112	gat	AGt	D	S	missense_variant/missense_variant	missense_variant
1	14000746;14000747	2	ENSGALG00000008123	RINT1	1	24	3	Cobb:4;Herx:10;LSnu:10	act	GAt	T	D	missense_variant/missense_variant	missense_variant
1	14160007;14160008	2	ENSGALG00000008109	CDHR3	1	15	3	A3A3:9;FLLL:5;N4A3:1	aca	aTG	T	M	missense_variant/synonymous_variant	missense_variant
1	144081810;144081811	2	ENSGALG00000016872	PCCA	-1	313	11	A3A3:30;Cobb:44;FAyo:6;FLLL:32;FrAg:4;Herx:19;LSnu:16;N4A3:36;RJFh:22;Rmx6:12;RpRm:92	tgt	CAt	C	H	missense_variant/missense_variant	missense_variant
1	144945215;144945217	2	ENSGALG00000016886	FARP1	-1	78	7	Cobb:7;FAyo:10;FLLL:28;FrAg:1;Herx:6;LSnu:7;Rmx6:19	gct	CcC	A	P	synonymous_variant/missense_variant	missense_variant
1	145917233;145917235	2	ENSGALG00000016893	UGGT2	1	51	9	A3A3:11;Cobb:17;FAyo:5;FLLL:7;FrAg:2;Herx:1;LSnu:1;N4A3:4;Rmx6:3	aat	CaA	N	Q	missense_variant/missense_variant	missense_variant
1	14902995;14902997	2	ENSGALG00000007905	LAMB1	-1	141	6	A3A3:22;Herx:1;N4A3:18;RJFh:25;Rmx6:5;RpRm:70	acc	GcT	T	A	synonymous_variant/missense_variant	missense_variant
1	14939497;14939498	2	ENSGALG00000007917	LAMB4	-1	112	6	FAyo:3;FLLL:16;LSnu:3;RJFh:23;Rmx6:19;RpRm:48	aat	aGC	N	S	synonymous_variant/missense_variant	missense_variant
1	15055772;15055773	2	ENSGALG00000007161	LRRK2	-1	71	5	Cobb:22;FAyo:8;Herx:1;RJFh:3;RpRm:37	aca	aTG	T	M	synonymous_variant/missense_variant	missense_variant
1	15263043;15263044	2	ENSGALG00000044979	C12orf40	-1	182	9	Cobb:25;FAyo:13;FLLL:8;Herx:1;LSnu:5;NA:1;RJFh:6;Rmx6:18;RpRm:105	cca	cTG	P	L	synonymous_variant/missense_variant	missense_variant
1	154342815;154342817	2	ENSGALG00000016915	MYCBP2	1	8	2	Cobb:4;FrAg:4	gcc	AcT	A	T	missense_variant/synonymous_variant	missense_variant
1	154449328;154449330	2	ENSGALG00000045204	FBXL3	1	382	11	A3A3:32;Cobb:48;FAyo:16;FLLL:32;FrAg:4;Herx:23;LSnu:16;N4A3:44;RJFh:36;Rmx6:19;RpRm:112	agg	CgT	R	R	synonymous_variant/missense_variant	synonymous_variant
1	154527122;154527123	2	ENSGALG00000033816	KCTD12	1	240	10	A3A3:15;Cobb:48;FAyo:16;FLLL:18;FrAg:3;LSnu:16;N4A3:32;RJFh:4;Rmx6:18;RpRm:70	atg	aCC	M	T	missense_variant/missense_variant	missense_variant
1	154873379;154873380	2	ENSGALG00000016920	LMO7	-1	29	1	RJFh:29	gca	gTG	A	V	synonymous_variant/missense_variant	missense_variant
1	154898459;154898460	2	ENSGALG00000016920	LMO7	-1	9	3	Cobb:4;Herx:3;LSnu:2	cat	TGt	H	C	missense_variant/missense_variant	missense_variant
1	15833829;15833830	2	ENSGALG00000043355	CELSR1	-1	372	11	A3A3:31;Cobb:48;FAyo:16;FLLL:30;FrAg:4;Herx:23;LSnu:16;N4A3:38;RJFh:35;Rmx6:19;RpRm:112	acc	aAT	T	N	synonymous_variant/missense_variant	missense_variant
1	15897033;15897034	2	ENSGALG00000043355	CELSR1	-1	348	11	A3A3:27;Cobb:45;FAyo:16;FLLL:29;FrAg:4;Herx:22;LSnu:16;N4A3:28;RJFh:32;Rmx6:19;RpRm:110	caa	cGC	Q	R	missense_variant/missense_variant	missense_variant
1	15897076;15897077	2	ENSGALG00000043355	CELSR1	-1	312	11	A3A3:23;Cobb:43;FAyo:15;FLLL:19;FrAg:4;Herx:22;LSnu:16;N4A3:24;RJFh:25;Rmx6:19;RpRm:102	tct	AAt	S	N	missense_variant/missense_variant	missense_variant
1	15897081;15897083	2	ENSGALG00000043355	CELSR1	-1	312	11	A3A3:23;Cobb:43;FAyo:15;FLLL:19;FrAg:4;Herx:22;LSnu:16;N4A3:24;RJFh:25;Rmx6:19;RpRm:102	atc	TtG	I	L	missense_variant/missense_variant	missense_variant
1	15923482;15923484	2	ENSGALG00000038315	HIST1H2B5L	-1	270	11	A3A3:8;Cobb:34;FAyo:16;FLLL:18;FrAg:4;Herx:8;LSnu:16;N4A3:20;RJFh:35;Rmx6:18;RpRm:93	cgc	AgG	R	R	synonymous_variant/missense_variant	synonymous_variant
1	166148211;166148213	2	ENSGALG00000016955	VWA8	-1	38	4	Cobb:10;FLLL:4;Herx:3;RJFh:21	tta	CtG	L	L	synonymous_variant/synonymous_variant	synonymous_variant
1	166334365;166334366	2	ENSGALG00000016959	DGKH	1	12	2	FAyo:8;FrAg:4	ctc	cAT	L	H	missense_variant/synonymous_variant	missense_variant
1	166408225;166408226	2	ENSGALG00000022739	AKAP11	1	34	4	Cobb:13;FAyo:10;FLLL:4;Herx:7	acc	GTc	T	V	missense_variant/missense_variant	missense_variant
1	166411360;166411362	2	ENSGALG00000022739	AKAP11	1	17	2	Cobb:14;LSnu:3	aaa	TaT	K	Y	stop_gained/missense_variant	missense_variant
1	166412720;166412721	2	ENSGALG00000022739	AKAP11	1	18	2	FAyo:10;Herx:8	aag	aGA	K	R	missense_variant/synonymous_variant	missense_variant
1	167180984;167180985	2	ENSGALG00000016969	LACC1	1	64	5	Cobb:13;FLLL:5;Herx:9;LSnu:10;RpRm:27	ggc	AAc	G	N	missense_variant/missense_variant	missense_variant
1	169104680;169104681	2	ENSGALG00000017002	FNDC3A	1	17	2	Cobb:13;FLLL:4	aca	GTa	T	V	missense_variant/missense_variant	missense_variant
1	169214818;169214819	2	ENSGALG00000017006	SETDB2	1	220	9	A3A3:30;Cobb:36;FAyo:16;FLLL:31;FrAg:3;Herx:12;LSnu:15;N4A3:44;RJFh:33	cgc	cAG	R	Q	missense_variant/synonymous_variant	missense_variant
1	170412509;170412510	2	ENSGALG00000017025	CKAP2	-1	26	5	Cobb:1;FAyo:2;FLLL:9;LSnu:9;RJFh:5	gtt	gCG	V	A	synonymous_variant/missense_variant	missense_variant
1	171299683;171299684	2	ENSGALG00000017040	C4A	-1	68	6	A3A3:4;Cobb:1;Herx:3;N4A3:14;Rmx6:1;RpRm:45	tac	tTT	Y	F	synonymous_variant/missense_variant	missense_variant
1	174599603;174599605	2	ENSGALG00000034265	ZAR1L	1	58	9	A3A3:3;Cobb:6;FAyo:5;FLLL:2;LSnu:3;N4A3:4;RJFh:9;Rmx6:1;RpRm:25	ttc	CtG	F	L	missense_variant/missense_variant	missense_variant
1	174599636;174599638	2	ENSGALG00000034265	ZAR1L	1	37	9	A3A3:4;Cobb:2;FAyo:2;FrAg:1;LSnu:1;N4A3:3;RJFh:6;Rmx6:1;RpRm:17	atc	CtG	I	L	missense_variant/missense_variant	missense_variant
1	1749;1750	2	ENSGALG00000045540	CLC2DL3	1	5	2	Cobb:2;LSnu:3	ttg	tCA	L	S	missense_variant/synonymous_variant	missense_variant
1	174959514;174959515	2	ENSGALG00000017076	B3GLCT	-1	6	1	LSnu:6	gca	gTT	A	V	synonymous_variant/missense_variant	missense_variant
1	175014719;175014721	2	ENSGALG00000017077	HSPH1	1	274	11	A3A3:10;Cobb:42;FAyo:16;FLLL:19;FrAg:4;Herx:7;LSnu:16;N4A3:36;RJFh:8;Rmx6:17;RpRm:99	atc	TtT	I	F	missense_variant/synonymous_variant	missense_variant
1	175647598;175647599	2	ENSGALG00000017086	ENSGALG00000017086	-1	206	9	A3A3:1;Cobb:21;FAyo:16;FLLL:17;LSnu:16;N4A3:1;RJFh:27;Rmx6:19;RpRm:88	gtc	ACc	V	T	missense_variant/missense_variant	missense_variant
1	175932877;175932879	2	ENSGALG00000017091	FLT1	1	274	11	A3A3:21;Cobb:45;FAyo:4;FLLL:19;FrAg:4;Herx:5;LSnu:16;N4A3:20;RJFh:25;Rmx6:18;RpRm:97	gcg	AcT	A	T	missense_variant/synonymous_variant	missense_variant
1	176037415;176037417	2	ENSGALG00000035726	FLT3	1	155	9	A3A3:7;Cobb:16;FLLL:22;FrAg:4;Herx:9;LSnu:5;N4A3:18;Rmx6:1;RpRm:73	cgg	AgA	R	R	synonymous_variant/synonymous_variant	synonymous_variant
1	176722587;176722588	2	ENSGALG00000017105	RNF6	1	16	4	Cobb:2;FAyo:8;LSnu:5;RJFh:1	cac	cTT	H	L	missense_variant/synonymous_variant	missense_variant
1	177061645;177061646	2	ENSGALG00000043035	SHISA2	-1	207	11	A3A3:23;Cobb:48;FAyo:4;FLLL:19;FrAg:3;Herx:15;LSnu:7;N4A3:22;RJFh:14;Rmx6:19;RpRm:33	cac	cGG	H	R	missense_variant/missense_variant	missense_variant
1	178823841;178823843	2	ENSGALG00000017133	EEF1AKMT1	1	52	2	A3A3:29;N4A3:23	atc	GtT	I	V	missense_variant/synonymous_variant	missense_variant
1	179310667;179310668	2	ENSGALG00000017148	CENPJ	1	132	10	A3A3:1;Cobb:27;FAyo:2;FLLL:4;Herx:2;LSnu:1;N4A3:10;RJFh:25;Rmx6:19;RpRm:41	ggc	AAc	G	N	missense_variant/missense_variant	missense_variant
1	179333346;179333348	2	ENSGALG00000045414	RNF17	-1	11	3	FLLL:1;LSnu:8;RJFh:2	tcc	CcT	S	P	synonymous_variant/missense_variant	missense_variant
1	180655581;180655583	2	ENSGALG00000017171	CWF19L2	1	8	1	FAyo:8	ttg	CtA	L	L	synonymous_variant/synonymous_variant	synonymous_variant
1	182314623;182314624	2	ENSGALG00000041814	DYNC2H1	-1	108	5	Cobb:9;FAyo:7;RJFh:1;Rmx6:18;RpRm:73	tca	tTG	S	L	synonymous_variant/missense_variant	missense_variant
1	182327005;182327006	2	ENSGALG00000041814	DYNC2H1	-1	155	10	A3A3:10;Cobb:25;FAyo:12;FLLL:21;FrAg:1;Herx:4;LSnu:10;N4A3:26;RJFh:27;Rmx6:19	cgg	cAC	R	H	synonymous_variant/missense_variant	missense_variant
1	184977816;184977817	2	ENSGALG00000013489	CCDC82	1	18	3	A3A3:7;Herx:9;N4A3:2	tcc	AAc	S	N	missense_variant/missense_variant	missense_variant
1	185717515;185717516	2	ENSGALG00000017212	GPR83	1	8	3	Cobb:3;FAyo:2;FLLL:3	gtt	gCC	V	A	missense_variant/synonymous_variant	missense_variant
1	185871898;185871900	2	ENSGALG00000017220	TAF1D	1	9	1	FLLL:9	ctg	AtT	L	I	missense_variant/synonymous_variant	missense_variant
1	185901495;185901496	2	ENSGALG00000040433	CEP295_XtoMany#CEP295NL_XtoMany	-1	129	5	Cobb:26;Herx:12;RJFh:12;Rmx6:6;RpRm:73	aga	CAa	R	Q	missense_variant/synonymous_variant	missense_variant
1	189208885;189208887	2	ENSGALG00000017250	ANKRD42	1	32	7	A3A3:2;Cobb:5;FLLL:1;FrAg:1;Herx:4;N4A3:2;RJFh:17	ctg	TtA	L	L	synonymous_variant/synonymous_variant	synonymous_variant
1	190350045;190350046	2	ENSGALG00000032681	ENSGALG00000032681	-1	77	5	A3A3:16;Cobb:2;LSnu:2;N4A3:36;RJFh:21	atg	aCA	M	T	missense_variant/missense_variant	missense_variant
1	190483633;190483635	2	ENSGALG00000039037	PICALM	-1	382	11	A3A3:32;Cobb:48;FAyo:16;FLLL:32;FrAg:4;Herx:23;LSnu:16;N4A3:44;RJFh:36;Rmx6:19;RpRm:112	gcc	TcT	A	S	synonymous_variant/missense_variant	missense_variant
1	192940260;192940261	2	ENSGALG00000035803	THRSP	1	285	10	A3A3:25;Cobb:40;FAyo:15;FLLL:32;FrAg:3;Herx:19;LSnu:13;N4A3:40;RJFh:23;RpRm:75	gca	gAC	A	D	missense_variant/synonymous_variant	missense_variant
1	193251256;193251258	2	ENSGALG00000031450	MYO7A	-1	261	11	A3A3:5;Cobb:42;FAyo:16;FLLL:23;FrAg:4;Herx:13;LSnu:16;N4A3:10;RJFh:20;Rmx6:19;RpRm:93	cga	AgG	R	R	synonymous_variant/synonymous_variant	synonymous_variant
1	194197914;194197915	2	ENSGALG00000006443	ART1	-1	32	3	Cobb:30;FLLL:1;Herx:1	acc	aTT	T	I	synonymous_variant/missense_variant	missense_variant
1	194198403;194198404	2	ENSGALG00000006443	ART1	-1	37	4	FLLL:5;FrAg:1;LSnu:2;RpRm:29	aat	aGC	N	S	synonymous_variant/missense_variant	missense_variant
1	194198412;194198413	2	ENSGALG00000006443	ART1	-1	41	5	Cobb:18;FLLL:3;FrAg:1;LSnu:2;RpRm:17	gaa	gGC	E	G	missense_variant/missense_variant	missense_variant
1	194202096;194202097	2	ENSGALG00000027166	ART7B	-1	10	3	FAyo:5;FLLL:4;LSnu:1	acc	aTT	T	I	synonymous_variant/missense_variant	missense_variant
1	194202156;194202157	2	ENSGALG00000027166	ART7B	-1	19	3	A3A3:5;FAyo:10;FrAg:4	ggt	gAA	G	E	synonymous_variant/missense_variant	missense_variant
1	194205427;194205428	2	ENSGALG00000028988	ART7C	1	129	7	A3A3:18;Cobb:47;FLLL:10;Herx:6;LSnu:15;N4A3:21;RJFh:12	cac	AGc	H	S	missense_variant/missense_variant	missense_variant
1	194205511;194205512	2	ENSGALG00000028988	ART7C	1	63	6	A3A3:9;Cobb:8;FLLL:1;FrAg:3;Herx:11;N4A3:31	gac	AGc	D	S	missense_variant/missense_variant	missense_variant
1	194206025;194206026	2	ENSGALG00000028988	ART7C	1	56	5	Cobb:15;FLLL:13;FrAg:4;N4A3:17;RJFh:7	att	aCC	I	T	missense_variant/synonymous_variant	missense_variant
1	194207742;194207743	2	ENSGALG00000045341	ENSGALG00000045341	1	21	1	N4A3:21	ccc	TGc	P	C	missense_variant/missense_variant	missense_variant
1	194211283;194211284	2	ENSGALG00000000871	MADPRT1	1	41	3	Cobb:38;FLLL:1;N4A3:2	cac	AGc	H	S	missense_variant/missense_variant	missense_variant
1	194211383;194211384	2	ENSGALG00000000871	MADPRT1	1	287	10	A3A3:20;Cobb:48;FAyo:16;FLLL:32;FrAg:4;Herx:16;LSnu:16;N4A3:33;RJFh:14;RpRm:88	gaa	gGC	E	G	missense_variant/missense_variant	missense_variant
1	194211392;194211393	2	ENSGALG00000000871	MADPRT1	1	269	11	A3A3:16;Cobb:48;FAyo:16;FLLL:30;FrAg:4;Herx:16;LSnu:16;N4A3:30;NA:1;RJFh:4;RpRm:88	aat	aGC	N	S	missense_variant/synonymous_variant	missense_variant
1	194241820;194241821	2	ENSGALG00000001258	NUMA1	-1	28	2	Cobb:15;FLLL:13	tgc	CAc	C	H	missense_variant/missense_variant	missense_variant
1	194350459;194350461	2	ENSGALG00000017334	DCHS1	1	91	6	Cobb:40;FLLL:32;FrAg:2;Herx:1;LSnu:4;RJFh:12	gcg	AcA	A	T	missense_variant/synonymous_variant	missense_variant
1	194461830;194461832	2	ENSGALG00000022704	CNGA4	-1	29	4	Cobb:5;FAyo:5;FLLL:10;RJFh:9	tat	CaC	Y	H	synonymous_variant/missense_variant	missense_variant
1	194534220;194534222	2	ENSGALG00000017343	FOLR1	-1	6	1	N4A3:6	cgt	AgG	R	R	synonymous_variant/missense_variant	synonymous_variant
1	194823228;194823229	2	ENSGALG00000022702	CHRNA10	1	31	3	Cobb:16;FAyo:13;FLLL:2	atg	aCA	M	T	missense_variant/missense_variant	missense_variant
1	194830159;194830160	2	ENSGALG00000039655	ENSGALG00000039655	-1	76	4	Cobb:1;FLLL:2;LSnu:3;RpRm:70	tca	tTT	S	F	synonymous_variant/missense_variant	missense_variant
1	194846376;194846378	2	ENSGALG00000039054	AT1	1	265	9	A3A3:31;Cobb:27;FAyo:16;FLLL:21;Herx:21;LSnu:15;N4A3:44;RJFh:1;RpRm:89	acg	GcA	T	A	missense_variant/synonymous_variant	missense_variant
1	194846434;194846435	2	ENSGALG00000039054	AT1	1	6	1	RpRm:6	tca	tTT	S	F	missense_variant/synonymous_variant	missense_variant
1	194846539;194846540	2	ENSGALG00000039054	AT1	1	23	3	Cobb:6;FAyo:16;FrAg:1	cat	cGC	H	R	missense_variant/synonymous_variant	missense_variant
1	194846617;194846618	2	ENSGALG00000039054	AT1	1	11	2	Cobb:9;Herx:2	agg	aAT	R	N	missense_variant/missense_variant	missense_variant
1	194846919;194846920	2	ENSGALG00000039054	AT1	1	7	1	RpRm:7	cag	TGg	Q	W	stop_gained/missense_variant	missense_variant
1	194846942;194846943	2	ENSGALG00000039054	AT1	1	63	7	Cobb:10;FAyo:12;FLLL:8;FrAg:4;Herx:2;LSnu:2;RpRm:25	gca	gAG	A	E	missense_variant/synonymous_variant	missense_variant
1	194872533;194872534	2	ENSGALG00000032614	LOC107049017	1	116	3	FLLL:12;LSnu:15;RpRm:89	tgc	CAc	C	H	missense_variant/missense_variant	missense_variant
1	195627590;195627592	2	ENSGALG00000044348	ENSGALG00000044348	-1	205	9	A3A3:18;Cobb:11;FLLL:20;Herx:2;LSnu:11;N4A3:25;RJFh:16;Rmx6:7;RpRm:95	gaa	AaG	E	K	synonymous_variant/missense_variant	missense_variant
1	195795966;195795968	2	ENSGALG00000017314	C2CD3	-1	247	10	A3A3:3;Cobb:27;FAyo:15;FLLL:23;FrAg:2;LSnu:9;N4A3:22;RJFh:31;Rmx6:17;RpRm:98	aca	GcG	T	A	synonymous_variant/missense_variant	missense_variant
1	195872112;195872113	2	ENSGALG00000017310	XRRA1	1	10	3	FAyo:5;LSnu:2;RJFh:3	ctg	cCC	L	P	missense_variant/synonymous_variant	missense_variant
1	203;204	2	ENSGALG00000045540	CLC2DL3	1	32	5	FLLL:17;LSnu:1;N4A3:3;Rmx6:8;RpRm:3	atg	GCg	M	A	missense_variant/missense_variant	missense_variant
1	22315391;22315392	2	ENSGALG00000008823	IQUB	1	46	4	A3A3:9;Cobb:14;Herx:1;N4A3:22	aca	aTG	T	M	missense_variant/synonymous_variant	missense_variant
1	22386198;22386199	2	ENSGALG00000008836	ATP6AP1	1	63	7	Cobb:21;FAyo:1;FLLL:23;FrAg:4;Herx:4;LSnu:7;RJFh:3	gtg	ACg	V	T	missense_variant/missense_variant	missense_variant
1	22935629;22935631	2	ENSGALG00000040114	PTPRZ1	-1	18	5	Cobb:1;FAyo:1;RJFh:14;Rmx6:1;RpRm:1	gtg	AtT	V	I	synonymous_variant/missense_variant	missense_variant
1	236;237	2	ENSGALG00000045540	CLC2DL3	1	7	4	A3A3:1;FAyo:3;FrAg:1;LSnu:2	gga	AAa	G	K	missense_variant/missense_variant	missense_variant
1	2361;2362	2	ENSGALG00000045540	CLC2DL3	1	105	8	A3A3:23;Cobb:7;FLLL:7;Herx:2;LSnu:10;N4A3:21;NA:1;RpRm:34	cgg	TTg	R	L	missense_variant/missense_variant	missense_variant
1	2373;2375	2	ENSGALG00000045540	CLC2DL3	1	45	5	A3A3:11;Cobb:14;Herx:1;N4A3:18;NA:1	cgt	GgC	R	G	missense_variant/synonymous_variant	missense_variant
1	2416;2417	2	ENSGALG00000045540	CLC2DL3	1	5	1	RJFh:5	gac	gCT	D	A	missense_variant/synonymous_variant	missense_variant
1	24526318;24526319	2	ENSGALG00000009134	CTTNBP2	1	163	10	A3A3:3;Cobb:40;FAyo:14;FLLL:21;FrAg:4;Herx:8;LSnu:13;N4A3:3;RJFh:8;RpRm:49	gat	CCt	D	P	missense_variant/missense_variant	missense_variant
1	2619;2620	2	ENSGALG00000045540	CLC2DL3	1	34	3	FLLL:22;LSnu:1;Rmx6:11	agc	aAT	S	N	missense_variant/synonymous_variant	missense_variant
1	28528139;28528141	2	ENSGALG00000009505	PNPLA8	1	256	10	A3A3:31;Cobb:25;FAyo:4;FLLL:10;FrAg:2;Herx:3;LSnu:7;N4A3:43;Rmx6:19;RpRm:112	gtg	AtC	V	I	missense_variant/synonymous_variant	missense_variant
1	30872322;30872323	2	ENSGALG00000028849	SCAF11	-1	101	4	Cobb:37;FLLL:21;Herx:16;RJFh:27	aca	GGa	T	G	missense_variant/missense_variant	missense_variant
1	30873407;30873408	2	ENSGALG00000028849	SCAF11	-1	150	9	A3A3:2;Cobb:8;FAyo:14;FLLL:23;Herx:2;N4A3:1;RJFh:22;Rmx6:19;RpRm:59	gtg	gCA	V	A	synonymous_variant/missense_variant	missense_variant
1	34417708;34417709	2	ENSGALG00000009885	HELB	1	222	10	A3A3:8;Cobb:38;FAyo:9;FLLL:28;Herx:14;LSnu:12;N4A3:8;RJFh:7;Rmx6:15;RpRm:83	aca	aTG	T	M	missense_variant/synonymous_variant	missense_variant
1	35277128;35277130	2	ENSGALG00000009940	SLC35E3	1	83	6	A3A3:26;Cobb:5;FLLL:5;Herx:6;LSnu:3;N4A3:38	ttg	CtC	L	L	synonymous_variant/missense_variant	synonymous_variant
1	3573359;3573361	2	ENSGALG00000040369	PFKFB3	1	33	3	A3A3:5;N4A3:3;RJFh:25	aga	CgG	R	R	synonymous_variant/synonymous_variant	synonymous_variant
1	3573374;3573376	2	ENSGALG00000040369	PFKFB3	1	33	3	A3A3:4;N4A3:3;RJFh:26	ctt	TtG	L	L	missense_variant/synonymous_variant	synonymous_variant
1	35872514;35872516	2	ENSGALG00000010049	PTPRB	-1	105	8	A3A3:15;Cobb:17;FLLL:18;FrAg:4;Herx:5;LSnu:11;N4A3:9;RJFh:26	gca	AcG	A	T	synonymous_variant/missense_variant	missense_variant
1	37738413;37738414	2	ENSGALG00000010208	CAPS2	-1	104	8	A3A3:7;Cobb:11;FAyo:10;FLLL:25;Herx:12;LSnu:15;N4A3:4;RJFh:20	agt	CAt	S	H	missense_variant/missense_variant	missense_variant
1	38033260;38033261	2	ENSGALG00000033769	BBS10	-1	259	8	A3A3:32;Cobb:33;FLLL:12;Herx:10;N4A3:40;NA:1;Rmx6:19;RpRm:112	gcg	AGg	A	R	missense_variant/missense_variant	missense_variant
1	40215875;40215877	2	ENSGALG00000010958	PPFIA2	-1	177	10	A3A3:8;Cobb:13;FAyo:10;FLLL:6;FrAg:3;LSnu:16;N4A3:6;RJFh:16;Rmx6:18;RpRm:81	ctc	TtA	L	L	synonymous_variant/missense_variant	synonymous_variant
1	40714883;40714884	2	ENSGALG00000042269	METTL25	1	26	4	Cobb:14;FAyo:9;Herx:2;RJFh:1	gca	gTG	A	V	missense_variant/synonymous_variant	missense_variant
1	42846583;42846584	2	ENSGALG00000011177	CEP290	-1	10	1	FAyo:10	gac	gGT	D	G	synonymous_variant/missense_variant	missense_variant
1	43291462;43291464	2	ENSGALG00000011207	DUSP6	-1	376	11	A3A3:32;Cobb:48;FAyo:16;FLLL:32;FrAg:4;Herx:23;LSnu:16;N4A3:39;RJFh:36;Rmx6:19;RpRm:111	atg	CtC	M	L	missense_variant/missense_variant	missense_variant
1	43291567;43291569	2	ENSGALG00000011207	DUSP6	-1	366	11	A3A3:29;Cobb:48;FAyo:16;FLLL:32;FrAg:4;Herx:21;LSnu:16;N4A3:40;RJFh:36;Rmx6:16;RpRm:108	ctt	TtA	L	L	synonymous_variant/missense_variant	synonymous_variant
1	43292480;43292482	2	ENSGALG00000011207	DUSP6	-1	373	11	A3A3:32;Cobb:48;FAyo:16;FLLL:32;FrAg:4;Herx:23;LSnu:16;N4A3:41;RJFh:36;Rmx6:19;RpRm:106	ctg	AtC	L	I	synonymous_variant/missense_variant	missense_variant
1	45428742;45428743	2	ENSGALG00000011342	FGD6	-1	23	5	A3A3:5;Cobb:1;Herx:3;N4A3:7;RJFh:7	ttg	tCA	L	S	synonymous_variant/missense_variant	missense_variant
1	46046762;46046764	2	ENSGALG00000031699	NEDD1	1	108	7	A3A3:28;Cobb:5;FAyo:5;FLLL:14;Herx:5;LSnu:16;N4A3:35	tcc	GcT	S	A	missense_variant/synonymous_variant	missense_variant
1	47679588;47679589	2	ENSGALG00000011643	UTP20	1	19	4	Cobb:1;FLLL:12;Herx:1;LSnu:5	cga	cAG	R	Q	missense_variant/synonymous_variant	missense_variant
1	47692589;47692591	2	ENSGALG00000011643	UTP20	1	48	4	A3A3:7;Cobb:17;N4A3:7;RpRm:17	ctg	TtA	L	L	synonymous_variant/synonymous_variant	synonymous_variant
1	48128040;48128041	2	ENSGALG00000031159	HIST1H110	-1	7	1	FLLL:7	gct	gTG	A	V	synonymous_variant/missense_variant	missense_variant
1	48145708;48145710	2	ENSGALG00000037930	HIST1H3A	-1	215	10	A3A3:1;Cobb:48;FAyo:3;FLLL:23;Herx:5;LSnu:8;N4A3:43;RJFh:2;Rmx6:19;RpRm:63	gcc	TcT	A	S	synonymous_variant/missense_variant	missense_variant
1	48147916;48147918	2	ENSGALG00000042650	ENSGALG00000042650	1	16	7	Cobb:2;FLLL:2;FrAg:2;N4A3:4;RJFh:1;Rmx6:1;RpRm:4	cgt	TgA	R	*	missense_variant/synonymous_variant	stop_gained
1	48153975;48153977	2	ENSGALG00000037167	HIST1H103	-1	12	3	A3A3:1;Rmx6:3;RpRm:8	ccg	GcA	P	A	synonymous_variant/missense_variant	missense_variant
1	48163695;48163697	2	ENSGALG00000046198	ENSGALG00000046198	-1	51	4	Cobb:1;FLLL:1;N4A3:36;RpRm:13	aca	CcC	T	P	synonymous_variant/missense_variant	missense_variant
1	48200879;48200880	2	ENSGALG00000011783	HIST1H111R	-1	120	10	A3A3:1;Cobb:22;FAyo:4;FLLL:7;FrAg:2;LSnu:2;N4A3:15;RJFh:7;Rmx6:8;RpRm:52	gtg	gCA	V	A	synonymous_variant/missense_variant	missense_variant
1	48200987;48200988	2	ENSGALG00000011783	HIST1H111R	-1	8	3	Cobb:3;Herx:2;RJFh:3	gca	gTG	A	V	synonymous_variant/missense_variant	missense_variant
1	48200990;48200992	2	ENSGALG00000011783	HIST1H111R	-1	17	4	Cobb:8;FAyo:1;Rmx6:3;RpRm:5	gca	CcG	A	P	synonymous_variant/missense_variant	missense_variant
1	48529;48530	2	ENSGALG00000041494	GOLGB1	1	166	9	A3A3:22;Cobb:16;FAyo:16;FLLL:16;Herx:12;LSnu:5;N4A3:44;RJFh:13;RpRm:22	acg	aTA	T	I	missense_variant/synonymous_variant	missense_variant
1	49192854;49192856	2	ENSGALG00000028016	HSPA12B	-1	162	11	A3A3:7;Cobb:39;FAyo:16;FLLL:22;FrAg:3;Herx:17;LSnu:10;N4A3:18;RJFh:2;Rmx6:2;RpRm:26	gat	AaG	D	K	missense_variant/missense_variant	missense_variant
1	49197232;49197233	2	ENSGALG00000019325	LOC417973	1	84	8	Cobb:3;FLLL:10;FrAg:2;Herx:1;LSnu:9;RJFh:1;Rmx6:6;RpRm:52	ggg	AAg	G	K	missense_variant/missense_variant	missense_variant
1	49197284;49197285	2	ENSGALG00000019325	LOC417973	1	23	1	RpRm:23	gtg	gCA	V	A	missense_variant/synonymous_variant	missense_variant
1	49470730;49470731	2	ENSGALG00000011908	WBP2NL	-1	43	4	A3A3:8;FLLL:2;N4A3:23;RpRm:10	gta	gCT	V	A	synonymous_variant/missense_variant	missense_variant
1	49586859;49586860	2	ENSGALG00000031186	MEI1	-1	11	4	FAyo:5;FrAg:1;Herx:3;LSnu:2	cgc	cAG	R	Q	synonymous_variant/missense_variant	missense_variant
1	49776990;49776992	2	ENSGALG00000011966	RANGAP1	1	45	5	Cobb:9;FLLL:19;FrAg:4;Herx:12;LSnu:1	ctc	TtG	L	L	missense_variant/synonymous_variant	synonymous_variant
1	49780148;49780149	2	ENSGALG00000011966	RANGAP1	1	5	1	RJFh:5	tct	tTG	S	L	missense_variant/synonymous_variant	missense_variant
1	50301317;50301319	2	ENSGALG00000045936	FAM83F	-1	11	1	RJFh:11	cga	TgG	R	W	synonymous_variant/stop_gained	missense_variant
1	50476647;50476649	2	ENSGALG00000035051	CACNA1I	-1	77	3	FAyo:11;LSnu:14;RpRm:52	gca	TcC	A	S	synonymous_variant/missense_variant	missense_variant
1	50804537;50804538	2	ENSGALG00000036867	CBX6	1	256	11	A3A3:5;Cobb:45;FAyo:16;FLLL:19;FrAg:4;Herx:10;LSnu:16;N4A3:18;RJFh:11;Rmx6:18;RpRm:94	gct	CAt	A	H	missense_variant/missense_variant	missense_variant
1	50921511;50921513	2	ENSGALG00000037360	DDX17	1	125	11	A3A3:2;Cobb:22;FAyo:5;FLLL:11;FrAg:2;Herx:23;LSnu:1;N4A3:2;RJFh:7;Rmx6:4;RpRm:46	ctt	TtA	L	L	missense_variant/synonymous_variant	synonymous_variant
1	50921538;50921540	2	ENSGALG00000037360	DDX17	1	126	11	A3A3:2;Cobb:22;FAyo:5;FLLL:11;FrAg:2;Herx:22;LSnu:1;N4A3:2;RJFh:7;Rmx6:3;RpRm:49	aga	CgC	R	R	synonymous_variant/missense_variant	synonymous_variant
1	51116151;51116152	2	ENSGALG00000012265	MICALL1	-1	78	4	A3A3:2;N4A3:4;Rmx6:4;RpRm:68	gca	gTG	A	V	synonymous_variant/missense_variant	missense_variant
1	51152893;51152895	2	ENSGALG00000012307	GALR3	-1	128	6	FAyo:10;FLLL:1;LSnu:14;N4A3:42;RJFh:4;RpRm:57	ttc	CtG	F	L	missense_variant/missense_variant	missense_variant
1	51152977;51152979	2	ENSGALG00000012307	GALR3	-1	85	5	FAyo:4;LSnu:7;N4A3:30;RJFh:1;RpRm:43	ctc	AtT	L	I	synonymous_variant/missense_variant	missense_variant
1	51153076;51153078	2	ENSGALG00000012307	GALR3	-1	122	6	FAyo:8;FLLL:1;LSnu:15;N4A3:42;RJFh:2;RpRm:54	agc	GgA	S	G	missense_variant/missense_variant	missense_variant
1	51477140;51477141	2	ENSGALG00000027067	C1QTNF1	1	355	11	A3A3:19;Cobb:48;FAyo:16;FLLL:32;FrAg:4;Herx:23;LSnu:16;N4A3:34;RJFh:35;Rmx6:19;RpRm:109	tac	tCT	Y	S	missense_variant/synonymous_variant	missense_variant
1	51477151;51477153	2	ENSGALG00000027067	C1QTNF1	1	352	11	A3A3:19;Cobb:48;FAyo:15;FLLL:32;FrAg:4;Herx:22;LSnu:16;N4A3:33;RJFh:35;Rmx6:19;RpRm:109	atc	CtT	I	L	missense_variant/synonymous_variant	missense_variant
1	51477230;51477231	2	ENSGALG00000027067	C1QTNF1	1	348	11	A3A3:16;Cobb:48;FAyo:16;FLLL:32;FrAg:4;Herx:23;LSnu:16;N4A3:30;RJFh:36;Rmx6:19;RpRm:108	gtg	gCA	V	A	missense_variant/synonymous_variant	missense_variant
1	51601006;51601007	2	ENSGALG00000025881	CSF2RB	-1	20	3	Cobb:11;FAyo:8;Rmx6:1	ttc	AAc	F	N	missense_variant/missense_variant	missense_variant
1	51602465;51602466	2	ENSGALG00000025881	CSF2RB	-1	31	4	FAyo:16;Herx:1;LSnu:12;RJFh:2	cgt	cAC	R	H	synonymous_variant/missense_variant	missense_variant
1	51647391;51647392	2	ENSGALG00000012522	PVALB	1	5	2	Cobb:3;RpRm:2	ctc	TCc	L	S	missense_variant/missense_variant	missense_variant
1	53348567;53348569	2	ENSGALG00000012611	RTCB	1	13	1	FAyo:13	gtc	AtT	V	I	missense_variant/synonymous_variant	missense_variant
1	53756742;53756743	2	ENSGALG00000029484	RIC8B	-1	13	4	A3A3:2;FAyo:7;FLLL:2;N4A3:2	aat	CGt	N	R	missense_variant/missense_variant	missense_variant
1	551919;551920	2	ENSGALG00000029341	PPP6R2	1	138	10	A3A3:21;Cobb:16;FAyo:10;FLLL:17;FrAg:3;Herx:7;LSnu:8;N4A3:18;RJFh:34;Rmx6:4	tca	tTG	S	L	missense_variant/synonymous_variant	missense_variant
1	55428867;55428868	2	ENSGALG00000012756	PARPBP	-1	11	1	RJFh:11	caa	cGC	Q	R	missense_variant/missense_variant	missense_variant
1	55461366;55461367	2	ENSGALG00000012756	PARPBP	-1	21	4	FLLL:1;FrAg:1;LSnu:2;RJFh:17	tgt	CAt	C	H	missense_variant/missense_variant	missense_variant
1	55603142;55603143	2	ENSGALG00000012763	GNPTAB	1	377	11	A3A3:32;Cobb:47;FAyo:12;FLLL:32;FrAg:4;Herx:23;LSnu:16;N4A3:44;RJFh:36;Rmx6:19;RpRm:112	gtg	gCA	V	A	missense_variant/synonymous_variant	missense_variant
1	55789271;55789272	2	ENSGALG00000046187	PARP12	1	64	8	A3A3:3;Cobb:12;FrAg:4;Herx:1;LSnu:1;N4A3:2;RJFh:25;Rmx6:16	cca	cTG	P	L	missense_variant/synonymous_variant	missense_variant
1	55807489;55807490	2	ENSGALG00000012791	TBXAS1	-1	287	11	A3A3:32;Cobb:4;FAyo:16;FLLL:15;FrAg:2;Herx:11;LSnu:16;N4A3:44;RJFh:16;Rmx6:19;RpRm:112	cga	cAG	R	Q	synonymous_variant/missense_variant	missense_variant
1	56295229;56295230	2	ENSGALG00000012796	KIAA1549	1	128	8	A3A3:6;Cobb:38;FLLL:25;Herx:13;LSnu:12;N4A3:14;RJFh:1;Rmx6:19	gat	gGC	D	G	missense_variant/synonymous_variant	missense_variant
1	56924110;56924112	2	ENSGALG00000012857	DENND2A	-1	238	10	A3A3:21;Cobb:8;FAyo:12;FLLL:26;Herx:20;LSnu:16;N4A3:39;RJFh:20;Rmx6:19;RpRm:57	agc	GgA	S	G	missense_variant/missense_variant	missense_variant
1	57395767;57395769	2	ENSGALG00000012876	SSBP1	1	8	3	FAyo:1;FLLL:5;RJFh:2	gga	AgT	G	S	missense_variant/synonymous_variant	missense_variant
1	59382874;59382875	2	ENSGALG00000045168	KIAA1551	-1	181	8	Cobb:1;FAyo:14;FLLL:18;FrAg:2;Herx:6;LSnu:9;Rmx6:19;RpRm:112	gca	gTG	A	V	synonymous_variant/missense_variant	missense_variant
1	59981165;59981166	2	ENSGALG00000044625	ACRBP	-1	29	3	LSnu:1;Rmx6:7;RpRm:21	atg	aCA	M	T	missense_variant/missense_variant	missense_variant
1	59991230;59991231	2	ENSGALG00000012969	ENSGALG00000012969	1	119	8	Cobb:33;FAyo:12;FLLL:19;FrAg:3;LSnu:6;N4A3:2;RJFh:25;Rmx6:19	tac	AGc	Y	S	missense_variant/missense_variant	missense_variant
1	60346417;60346418	2	ENSGALG00000012986	KDM5A	-1	354	11	A3A3:23;Cobb:48;FAyo:16;FLLL:29;FrAg:4;Herx:17;LSnu:16;N4A3:44;RJFh:36;Rmx6:19;RpRm:102	gcc	gGT	A	G	synonymous_variant/missense_variant	missense_variant
1	60346430;60346431	2	ENSGALG00000012986	KDM5A	-1	343	11	A3A3:21;Cobb:48;FAyo:16;FLLL:26;FrAg:4;Herx:13;LSnu:16;N4A3:44;RJFh:35;Rmx6:19;RpRm:101	gcc	AGc	A	S	missense_variant/missense_variant	missense_variant
1	60420019;60420020	2	ENSGALG00000012988	B4GALNT3	1	61	5	A3A3:1;Cobb:7;FAyo:8;FLLL:23;RJFh:22	ata	aCG	I	T	missense_variant/missense_variant	missense_variant
1	6207468;6207469	2	ENSGALG00000006700	PROSER2	1	324	11	A3A3:27;Cobb:38;FAyo:16;FLLL:32;FrAg:1;Herx:18;LSnu:10;N4A3:30;RJFh:22;Rmx6:19;RpRm:111	cca	cAG	P	Q	missense_variant/synonymous_variant	missense_variant
1	6207672;6207673	2	ENSGALG00000006700	PROSER2	1	25	4	Cobb:2;FrAg:4;Herx:1;RJFh:18	ctg	cCA	L	P	missense_variant/synonymous_variant	missense_variant
1	62229222;62229223	2	ENSGALG00000003466	AKR1E2	-1	19	3	FrAg:4;LSnu:8;RpRm:7	gat	gTC	D	V	synonymous_variant/missense_variant	missense_variant
1	6275986;6275987	2	ENSGALG00000003674	DHTKD1	1	5	1	Herx:5	tct	tGG	S	W	missense_variant/synonymous_variant	missense_variant
1	645653;645655	2	ENSGALG00000041528	LMF2	-1	14	1	RJFh:14	gca	CcC	A	P	synonymous_variant/missense_variant	missense_variant
1	66848607;66848608	2	ENSGALG00000013218	C3AR1	1	195	10	Cobb:19;FAyo:16;FLLL:21;FrAg:4;Herx:7;LSnu:7;N4A3:44;RJFh:17;Rmx6:1;RpRm:59	gaa	gTC	E	V	missense_variant/missense_variant	missense_variant
1	66965942;66965944	2	ENSGALG00000013244	ABCC9	1	14	4	A3A3:1;Cobb:4;FLLL:6;N4A3:3	tct	AcC	S	T	missense_variant/synonymous_variant	missense_variant
1	67221942;67221944	2	ENSGALG00000014030	CASC1	-1	16	5	Cobb:1;FAyo:1;LSnu:4;RJFh:1;RpRm:9	ccg	TcA	P	S	synonymous_variant/missense_variant	missense_variant
1	67223717;67223718	2	ENSGALG00000014030	CASC1	-1	13	2	Cobb:1;RJFh:12	aat	aGC	N	S	synonymous_variant/missense_variant	missense_variant
1	71406376;71406377	2	ENSGALG00000014551	TTC38	1	7	3	A3A3:2;FAyo:2;N4A3:3	aaa	aGG	K	R	missense_variant/synonymous_variant	missense_variant
1	71411215;71411216	2	ENSGALG00000014551	TTC38	1	13	1	RJFh:13	gct	ATt	A	I	missense_variant/missense_variant	missense_variant
1	71411218;71411219	2	ENSGALG00000014551	TTC38	1	13	1	RJFh:13	tgc	ACc	C	T	missense_variant/missense_variant	missense_variant
1	71443209;71443210	2	ENSGALG00000014551	TTC38	1	22	2	Herx:8;RJFh:14	ggc	TAc	G	Y	missense_variant/missense_variant	missense_variant
1	71484168;71484169	2	ENSGALG00000013911	ZC3HAV1	-1	232	9	A3A3:32;Cobb:45;FAyo:16;FLLL:23;FrAg:4;Herx:20;LSnu:16;N4A3:44;RJFh:32	tgt	CAt	C	H	missense_variant/missense_variant	missense_variant
1	71891293;71891294	2	ENSGALG00000038710	MANSC1	-1	240	11	A3A3:3;Cobb:27;FAyo:16;FLLL:27;FrAg:4;Herx:14;LSnu:16;N4A3:29;RJFh:33;Rmx6:19;RpRm:52	tat	AGt	Y	S	missense_variant/missense_variant	missense_variant
1	73279216;73279217	2	ENSGALG00000017283	CCND2	-1	105	6	A3A3:1;FLLL:6;LSnu:1;N4A3:3;Rmx6:9;RpRm:85	gaa	gTT	E	V	missense_variant/missense_variant	missense_variant
1	74382832;74382833	2	ENSGALG00000017272	VWF	-1	5	1	RJFh:5	cat	cGG	H	R	missense_variant/missense_variant	missense_variant
1	77983443;77983445	2	ENSGALG00000014749	EPHB6	-1	28	7	A3A3:2;Cobb:10;FLLL:8;FrAg:1;Herx:3;N4A3:2;RJFh:2	caa	GaG	Q	E	synonymous_variant/missense_variant	missense_variant
1	78072349;78072351	2	ENSGALG00000014750	TRBV6-1_XtoMany#TRBV6-4_XtoMany#TRBV10-1_XtoMany#TRBV6-5_XtoMany#TRBV6-6_XtoMany#TRBV19_XtoMany#TRBV24-1_XtoMany#TRBV27_XtoMany#TRBV28_XtoMany#TRBV10-2_XtoMany#TRBV6-7_XtoMany#TRBV6-8_XtoMany#TRBV10-3_XtoMany#TRBV25-1_XtoMany#TRBV6-2_XtoMany	1	216	10	A3A3:1;Cobb:32;FAyo:13;FLLL:15;Herx:11;LSnu:14;N4A3:24;RJFh:2;Rmx6:13;RpRm:91	gag	AaA	E	K	missense_variant/synonymous_variant	missense_variant
1	78085636;78085638	2	ENSGALG00000014754	TRBC1_XtoMany#TRBC2_XtoMany	-1	9	1	RpRm:9	tgt	AgG	C	R	missense_variant/missense_variant	missense_variant
1	78120847;78120848	2	ENSGALG00000014754	TRBC1_XtoMany#TRBC2_XtoMany	-1	193	8	Cobb:43;FAyo:16;FrAg:2;Herx:6;LSnu:13;N4A3:41;RJFh:1;RpRm:71	agt	aCA	S	T	missense_variant/missense_variant	missense_variant
1	78139365;78139366	2	ENSGALG00000014754	TRBC1_XtoMany#TRBC2_XtoMany	-1	197	9	A3A3:25;Cobb:39;FLLL:23;FrAg:2;Herx:15;LSnu:5;N4A3:40;RJFh:5;RpRm:43	agt	aCA	S	T	missense_variant/missense_variant	missense_variant
1	78225319;78225320	2	ENSGALG00000014754	TRBC1_XtoMany#TRBC2_XtoMany	-1	25	6	A3A3:3;Cobb:14;FLLL:2;FrAg:3;LSnu:1;RpRm:2	ttc	ACc	F	T	missense_variant/missense_variant	missense_variant
1	78490763;78490764	2	ENSGALG00000014766	HAO2	-1	28	4	Cobb:7;FLLL:17;Herx:2;RJFh:2	gca	gTG	A	V	synonymous_variant/missense_variant	missense_variant
1	78963172;78963173	2	ENSGALG00000035228	SPAG17_XtoMany	1	113	6	A3A3:2;Cobb:18;FAyo:3;FLLL:19;RJFh:34;RpRm:37	gcc	gTT	A	V	missense_variant/synonymous_variant	missense_variant
1	79180133;79180134	2	ENSGALG00000007084	DUSP12	1	6	2	Cobb:3;FAyo:3	aca	aTG	T	M	missense_variant/synonymous_variant	missense_variant
1	79344650;79344651	2	ENSGALG00000014818	TRIM45	1	23	4	Cobb:6;FLLL:6;FrAg:1;Rmx6:10	tgt	CCt	C	P	missense_variant/missense_variant	missense_variant
1	79944976;79944978	2	ENSGALG00000014973	GPR156	1	73	6	A3A3:8;FLLL:2;LSnu:2;N4A3:6;Rmx6:1;RpRm:54	cgt	TgC	R	C	missense_variant/synonymous_variant	missense_variant
1	80163232;80163233	2	ENSGALG00000014988	POPDC2	1	5	1	RJFh:5	gag	TTg	E	L	stop_gained/missense_variant	missense_variant
1	80762196;80762197	2	ENSGALG00000015077	ARHGAP31	1	6	1	Cobb:6	ttg	tCA	L	S	missense_variant/synonymous_variant	missense_variant
1	83405982;83405983	2	ENSGALG00000015190	GTPBP8	-1	113	7	Cobb:9;FLLL:1;FrAg:1;LSnu:2;N4A3:10;Rmx6:18;RpRm:72	cac	cCT	H	P	synonymous_variant/missense_variant	missense_variant
1	83405994;83405996	2	ENSGALG00000015190	GTPBP8	-1	53	6	A3A3:6;Cobb:18;FLLL:6;Herx:4;LSnu:13;N4A3:6	gcc	AcT	A	T	synonymous_variant/missense_variant	missense_variant
1	83411069;83411070	2	ENSGALG00000015191	CD200R1L	1	92	5	Cobb:13;FLLL:6;FrAg:1;N4A3:35;RpRm:37	cgc	TAc	R	Y	missense_variant/missense_variant	missense_variant
1	83451589;83451590	2	ENSGALG00000019231	CD200R1	1	127	7	A3A3:14;FAyo:11;FrAg:4;LSnu:7;N4A3:27;Rmx6:2;RpRm:62	acg	aAC	T	N	missense_variant/synonymous_variant	missense_variant
1	83451612;83451613	2	ENSGALG00000019231	CD200R1	1	53	6	Cobb:3;FAyo:1;FLLL:5;FrAg:1;LSnu:3;RpRm:40	aca	GAa	T	E	missense_variant/missense_variant	missense_variant
1	83451819;83451820	2	ENSGALG00000019231	CD200R1	1	187	10	A3A3:15;Cobb:31;FAyo:12;FLLL:16;FrAg:3;Herx:1;N4A3:43;RJFh:2;Rmx6:2;RpRm:62	cgc	TAc	R	Y	missense_variant/missense_variant	missense_variant
1	83566442;83566443	2	ENSGALG00000015197	SLC35A5_XtoMany	-1	126	7	A3A3:7;Cobb:33;FAyo:12;Herx:9;LSnu:7;N4A3:23;RJFh:35	atg	aCA	M	T	missense_variant/missense_variant	missense_variant
1	84139571;84139572	2	ENSGALG00000015249	TTF2	1	33	2	Cobb:24;Herx:9	aca	aTG	T	M	missense_variant/synonymous_variant	missense_variant
1	85356147;85356148	2	ENSGALG00000015342	CEP97	1	85	6	Cobb:37;FLLL:10;FrAg:3;Herx:9;LSnu:16;RJFh:10	aag	aGC	K	S	missense_variant/missense_variant	missense_variant
1	88710364;88710365	2	ENSGALG00000015395	CD200L	1	74	5	A3A3:1;Cobb:12;FLLL:7;Herx:1;RpRm:53	gta	AGa	V	R	missense_variant/missense_variant	missense_variant
1	88710367;88710369	2	ENSGALG00000015395	CD200L	1	74	5	A3A3:1;Cobb:12;FLLL:7;Herx:1;RpRm:53	atg	CtA	M	L	missense_variant/missense_variant	missense_variant
1	88713351;88713352	2	ENSGALG00000015395	CD200L	1	50	6	Cobb:6;FLLL:5;Herx:5;LSnu:8;N4A3:9;RpRm:17	gaa	gGC	E	G	missense_variant/missense_variant	missense_variant
1	88723508;88723509	2	ENSGALG00000015396	CD200	1	175	10	A3A3:9;Cobb:29;FAyo:16;FLLL:27;FrAg:2;Herx:9;LSnu:12;N4A3:33;RJFh:19;Rmx6:19	gga	CAa	G	Q	missense_variant/missense_variant	missense_variant
1	91884340;91884342	2	ENSGALG00000015459	ZFP92	-1	97	5	Cobb:1;Herx:3;N4A3:13;Rmx6:12;RpRm:68	acc	TcT	T	S	synonymous_variant/missense_variant	missense_variant
1	92230432;92230434	2	ENSGALG00000036738	IGSF3	1	84	7	A3A3:1;Cobb:2;FAyo:16;FLLL:1;N4A3:2;Rmx6:12;RpRm:50	agt	GgC	S	G	missense_variant/synonymous_variant	missense_variant
1	92246044;92246045	2	ENSGALG00000015473	ADPRH	-1	17	2	Cobb:2;RJFh:15	cca	cTG	P	L	synonymous_variant/missense_variant	missense_variant
1	98050174;98050175	2	ENSGALG00000015675	ABCC13	1	13	4	A3A3:1;Cobb:2;N4A3:4;RJFh:6	ctg	cCA	L	P	missense_variant/synonymous_variant	missense_variant
1	98065502;98065504	2	ENSGALG00000015675	ABCC13	1	291	11	A3A3:26;Cobb:16;FAyo:16;FLLL:15;FrAg:4;Herx:8;LSnu:12;N4A3:41;RJFh:23;Rmx6:19;RpRm:111	tca	AcG	S	T	missense_variant/synonymous_variant	missense_variant
10	10695272;10695273	2	ENSGALG00000040735	BLOC1S6	1	38	5	Cobb:4;FAyo:7;Herx:1;LSnu:7;RJFh:19	gga	gCG	G	A	missense_variant/synonymous_variant	missense_variant
10	10718573;10718574	2	ENSGALG00000030120	ITGB1BP3	-1	272	9	A3A3:32;FAyo:12;FLLL:32;FrAg:3;Herx:20;LSnu:15;N4A3:44;Rmx6:13;RpRm:101	aac	CGc	N	R	missense_variant/missense_variant	missense_variant
10	1078743;1078745	2	ENSGALG00000040087	ZNF609	-1	11	2	FrAg:3;LSnu:8	ctg	TtA	L	L	synonymous_variant/synonymous_variant	synonymous_variant
10	11093869;11093871	2	ENSGALG00000006002	WHAMM	1	71	4	Cobb:37;FLLL:6;Herx:9;RJFh:19	cgt	AgA	R	R	missense_variant/synonymous_variant	synonymous_variant
10	11205761;11205763	2	ENSGALG00000006020	BTBD1	-1	370	11	A3A3:32;Cobb:48;FAyo:16;FLLL:31;FrAg:4;Herx:21;LSnu:16;N4A3:44;RJFh:27;Rmx6:19;RpRm:112	aca	GcC	T	A	synonymous_variant/missense_variant	missense_variant
10	11644216;11644217	2	ENSGALG00000006104	ADAMTSL3	1	13	1	RJFh:13	aca	aTG	T	M	missense_variant/synonymous_variant	missense_variant
10	11671158;11671159	2	ENSGALG00000006225	EFL1	1	13	3	Cobb:8;FLLL:2;Herx:3	cga	cAG	R	Q	missense_variant/synonymous_variant	missense_variant
10	12113157;12113158	2	ENSGALG00000006388	IL16	-1	145	6	Cobb:12;FLLL:11;Herx:1;LSnu:1;Rmx6:19;RpRm:101	gca	gTG	A	V	synonymous_variant/missense_variant	missense_variant
10	12291741;12291743	2	ENSGALG00000006413	CEMIP	-1	113	8	A3A3:28;Cobb:7;FAyo:2;FrAg:1;Herx:13;LSnu:12;N4A3:38;RJFh:12	gcc	CcT	A	P	synonymous_variant/missense_variant	missense_variant
10	12841149;12841150	2	ENSGALG00000006631	TICRR	-1	98	5	Cobb:5;FLLL:5;LSnu:12;Rmx6:7;RpRm:69	cca	cTG	P	L	synonymous_variant/missense_variant	missense_variant
10	12842071;12842072	2	ENSGALG00000006631	TICRR	-1	29	3	Cobb:3;FLLL:14;N4A3:12	gat	AGt	D	S	missense_variant/missense_variant	missense_variant
10	12842704;12842705	2	ENSGALG00000006631	TICRR	-1	249	11	A3A3:9;Cobb:46;FAyo:16;FLLL:18;FrAg:4;Herx:10;LSnu:15;N4A3:17;RJFh:33;Rmx6:19;RpRm:62	act	GTt	T	V	missense_variant/missense_variant,splice_region_variant	missense_variant
10	12847127;12847128	2	ENSGALG00000006631	TICRR	-1	10	2	Cobb:2;N4A3:8	caa	cGT	Q	R	missense_variant/missense_variant	missense_variant
10	12952960;12952961	2	ENSGALG00000045136	POLG	1	380	11	A3A3:30;Cobb:48;FAyo:16;FLLL:32;FrAg:4;Herx:23;LSnu:16;N4A3:44;RJFh:36;Rmx6:19;RpRm:112	ctt	cGC	L	R	missense_variant/synonymous_variant	missense_variant
10	12960907;12960908	2	ENSGALG00000006658	FANCI	-1	7	3	FAyo:2;FrAg:4;Herx:1	atg	aCA	M	T	missense_variant/missense_variant	missense_variant
10	13046264;13046266	2	ENSGALG00000021135	HAPLN3	1	135	11	A3A3:9;Cobb:17;FAyo:15;FLLL:22;FrAg:4;Herx:2;LSnu:4;N4A3:10;RJFh:35;Rmx6:5;RpRm:12	gcg	AcA	A	T	missense_variant/synonymous_variant	missense_variant
10	13061640;13061642	2	ENSGALG00000006725	ACAN	-1	5	2	LSnu:4;RJFh:1	gcc	AcA	A	T	synonymous_variant/missense_variant	missense_variant
10	1313750;1313751	2	ENSGALG00000002102	BC048679_XtoMany	-1	18	3	Cobb:9;FrAg:3;Herx:6	agt	CAt	S	H	missense_variant/missense_variant	missense_variant
10	14067800;14067801	2	ENSGALG00000027704	ENSGALG00000027704	-1	20	3	Cobb:10;Herx:2;N4A3:8	agt	aTG	S	M	missense_variant/missense_variant	missense_variant
10	1639417;1639419	2	ENSGALG00000001798	BBS4	1	58	6	A3A3:2;Cobb:5;FAyo:15;FLLL:11;N4A3:2;RpRm:23	agc	GgT	S	G	missense_variant/synonymous_variant	missense_variant
10	16688087;16688088	2	ENSGALG00000007022	PGPEP1L	1	212	10	A3A3:13;Cobb:30;FLLL:12;FrAg:4;Herx:21;LSnu:14;N4A3:18;RJFh:7;Rmx6:12;RpRm:81	acc	aTG	T	M	missense_variant/synonymous_variant	missense_variant
10	17658565;17658567	2	ENSGALG00000030076	PCSK6	-1	67	5	Cobb:4;FLLL:27;FrAg:3;Herx:9;RJFh:24	acg	GcA	T	A	synonymous_variant/missense_variant	missense_variant
10	17783298;17783299	2	ENSGALG00000007333	UBAP1L	1	19	3	Cobb:4;FLLL:11;Herx:4	tca	tTG	S	L	missense_variant/synonymous_variant	missense_variant
10	18481000;18481001	2	ENSGALG00000007643	DIS3L	1	22	3	Cobb:2;Herx:2;RJFh:18	ctt	ACt	L	T	missense_variant/missense_variant	missense_variant
10	19502182;19502184	2	ENSGALG00000008120	TLE3	-1	382	11	A3A3:32;Cobb:48;FAyo:16;FLLL:32;FrAg:4;Herx:23;LSnu:16;N4A3:44;RJFh:36;Rmx6:19;RpRm:112	cgc	AgG	R	R	synonymous_variant/missense_variant	synonymous_variant
10	19503820;19503821	2	ENSGALG00000008120	TLE3	-1	381	11	A3A3:32;Cobb:48;FAyo:16;FLLL:32;FrAg:4;Herx:23;LSnu:16;N4A3:44;RJFh:36;Rmx6:18;RpRm:112	gtg	gCC	V	A	synonymous_variant/missense_variant	missense_variant
10	19509861;19509862	2	ENSGALG00000008120	TLE3	-1	18	2	Cobb:4;RpRm:14	cca	cTG	P	L	synonymous_variant/missense_variant	missense_variant
10	1991500;1991502	2	ENSGALG00000001764	HCN4	-1	134	6	Cobb:7;FAyo:14;LSnu:15;RJFh:8;Rmx6:17;RpRm:73	ttt	GtG	F	V	missense_variant/missense_variant	missense_variant
10	19941355;19941356	2	ENSGALG00000008256	BLM	-1	17	2	Cobb:10;FLLL:7	cag	AGg	Q	R	missense_variant/missense_variant	missense_variant
10	19948156;19948158	2	ENSGALG00000008256	BLM	-1	24	3	Cobb:6;RJFh:15;RpRm:3	gac	AaT	D	N	synonymous_variant/missense_variant	missense_variant
10	19949763;19949765	2	ENSGALG00000008256	BLM	-1	6	1	Cobb:6	gcc	AcT	A	T	synonymous_variant/missense_variant	missense_variant
10	20008670;20008671	2	ENSGALG00000030576	ANKRD34C	1	35	3	Cobb:14;FAyo:13;Rmx6:8	gtg	gCC	V	A	missense_variant/synonymous_variant	missense_variant
10	2274333;2274334	2	ENSGALG00000044950	ENSGALG00000044950	-1	89	6	FLLL:2;FrAg:3;N4A3:27;RJFh:3;Rmx6:1;RpRm:53	atg	aCA	M	T	start_lost/start_lost	start_lost
10	2279179;2279181	2	ENSGALG00000027805	C15orf39	-1	222	10	A3A3:29;Cobb:34;FAyo:9;FLLL:28;FrAg:1;Herx:16;LSnu:16;N4A3:40;RJFh:14;RpRm:35	ttg	CtC	L	L	missense_variant/synonymous_variant	synonymous_variant
10	2372996;2372997	2	ENSGALG00000001320	CYP1A2	-1	148	10	A3A3:3;Cobb:3;FAyo:15;FLLL:2;FrAg:1;Herx:3;LSnu:7;N4A3:15;Rmx6:10;RpRm:89	aag	aCC	K	T	missense_variant/missense_variant	missense_variant
10	2373338;2373339	2	ENSGALG00000001320	CYP1A2	-1	10	2	A3A3:8;RJFh:2	agt	aAC	S	N	synonymous_variant/missense_variant	missense_variant
10	2376155;2376156	2	ENSGALG00000001325	CYP1A1	1	159	7	A3A3:29;Cobb:34;FLLL:29;Herx:11;N4A3:28;RJFh:26;Rmx6:2	agt	aAC	S	N	missense_variant/synonymous_variant	missense_variant
10	2549823;2549824	2	ENSGALG00000001470	STOML1	1	144	9	A3A3:28;Cobb:9;FAyo:15;FLLL:23;FrAg:1;Herx:12;LSnu:4;N4A3:37;Rmx6:15	gtg	gCT	V	A	missense_variant/synonymous_variant	missense_variant
10	2552418;2552419	2	ENSGALG00000045534	PMLL	1	21	2	NA:1;RpRm:20	ttc	CCc	F	P	missense_variant/missense_variant	missense_variant
10	2553376;2553377	2	ENSGALG00000045534	PMLL	1	13	2	RJFh:1;RpRm:12	cag	TGg	Q	W	stop_gained/missense_variant	missense_variant
10	2553529;2553530	2	ENSGALG00000045534	PMLL	1	12	1	RpRm:12	gag	AGg	E	R	missense_variant/missense_variant	missense_variant
10	2638556;2638558	2	ENSGALG00000002678	CSPG4	-1	18	3	Cobb:6;FLLL:11;Herx:1	ccc	TcT	P	S	synonymous_variant/missense_variant	missense_variant
10	3168476;3168477	2	ENSGALG00000002883	SCAPER	1	378	11	A3A3:31;Cobb:48;FAyo:16;FLLL:32;FrAg:4;Herx:23;LSnu:16;N4A3:44;RJFh:33;Rmx6:19;RpRm:112	ctg	cCA	L	P	missense_variant/synonymous_variant	missense_variant
10	4078278;4078279	2	ENSGALG00000003487	RAB8B	-1	382	11	A3A3:32;Cobb:48;FAyo:16;FLLL:32;FrAg:4;Herx:23;LSnu:16;N4A3:44;RJFh:36;Rmx6:19;RpRm:112	tcc	AGc	S	S	missense_variant/missense_variant	synonymous_variant
10	4090358;4090359	2	ENSGALG00000003505	LACTB	-1	146	8	Cobb:35;FAyo:15;FLLL:22;FrAg:3;Herx:18;LSnu:8;RJFh:26;Rmx6:19	cgg	cAA	R	Q	synonymous_variant/missense_variant	missense_variant
10	4435819;4435820	2	ENSGALG00000003705	VPS13C	1	16	3	Cobb:2;FLLL:13;RJFh:1	atg	aCA	M	T	missense_variant/missense_variant	missense_variant
10	535188;535189	2	ENSGALG00000045947	ENSGALG00000045947	-1	35	3	A3A3:1;N4A3:1;RJFh:33	cgt	AAt	R	N	missense_variant/missense_variant	missense_variant
10	535196;535197	2	ENSGALG00000045947	ENSGALG00000045947	-1	35	3	A3A3:1;N4A3:1;RJFh:33	tta	tCT	L	S	missense_variant/missense_variant	missense_variant
10	9135004;9135006	2	ENSGALG00000038286	ENSGALG00000038286	1	19	1	Rmx6:19	gta	AtG	V	M	missense_variant/splice_region_variant,synonymous_variant	missense_variant
10	981625;981626	2	ENSGALG00000041510	DUOX2	1	101	9	Cobb:3;FAyo:15;FLLL:1;FrAg:1;Herx:1;LSnu:2;N4A3:18;Rmx6:2;RpRm:58	ccc	cAG	P	Q	missense_variant/synonymous_variant	missense_variant
11	10171192;10171194	2	ENSGALG00000042298	WDR88	1	114	8	Cobb:10;FAyo:4;FLLL:6;Herx:1;LSnu:1;N4A3:8;Rmx6:12;RpRm:72	atg	TtT	M	F	start_lost/start_lost	start_lost
11	1111072;1111073	2	ENSGALG00000021450	LOC415662	-1	171	8	Cobb:20;FAyo:2;FLLL:9;Herx:6;N4A3:40;RJFh:1;Rmx6:13;RpRm:80	gtt	gCA	V	A	synonymous_variant/missense_variant	missense_variant
11	1114806;1114807	2	ENSGALG00000021450	LOC415662	-1	49	1	RpRm:49	acc	GGc	T	G	missense_variant,splice_region_variant/missense_variant	missense_variant
11	1124194;1124195	2	ENSGALG00000021450	LOC415662	-1	26	6	A3A3:1;FAyo:5;FLLL:3;FrAg:3;LSnu:11;RpRm:3	ggc	ACc	G	T	missense_variant/missense_variant	missense_variant
11	1124283;1124284	2	ENSGALG00000021450	LOC415662	-1	138	8	A3A3:10;Cobb:1;FAyo:15;FLLL:8;FrAg:2;LSnu:16;N4A3:10;RpRm:76	gca	gTT	A	V	synonymous_variant/missense_variant	missense_variant
11	1128501;1128502	2	ENSGALG00000021450	LOC415662	-1	84	4	A3A3:6;FrAg:1;LSnu:4;RpRm:73	acc	GGc	T	G	missense_variant/missense_variant	missense_variant
11	11285632;11285634	2	ENSGALG00000034990	CES1L1	-1	7	1	FAyo:7	cca	AcT	P	T	synonymous_variant/missense_variant	missense_variant
11	1128590;1128591	2	ENSGALG00000021450	LOC415662	-1	21	4	Cobb:4;FAyo:8;FLLL:3;RpRm:6	gtt	gCA	V	A	synonymous_variant/missense_variant	missense_variant
11	11286592;11286593	2	ENSGALG00000034990	CES1L1	-1	15	4	A3A3:3;FAyo:6;FLLL:2;LSnu:4	tca	tTG	S	L	synonymous_variant/missense_variant	missense_variant
11	11297380;11297381	2	ENSGALG00000040558	CES1L2	-1	6	2	FLLL:5;FrAg:1	agt	GAt	S	D	missense_variant/missense_variant	missense_variant
11	11314838;11314839	2	ENSGALG00000034990	CES1L1	-1	49	4	Cobb:8;FLLL:17;LSnu:3;RJFh:21	cgt	ATt	R	I	missense_variant/missense_variant	missense_variant
11	1210255;1210256	2	ENSGALG00000021442	CARMIL2	1	220	10	A3A3:19;Cobb:29;FLLL:10;FrAg:3;Herx:4;LSnu:7;N4A3:34;RJFh:19;Rmx6:5;RpRm:90	cca	cTG	P	L	missense_variant/synonymous_variant	missense_variant
11	1214719;1214721	2	ENSGALG00000021442	CARMIL2	1	12	3	Cobb:6;FLLL:5;Herx:1	gat	AaC	D	N	missense_variant/synonymous_variant	missense_variant
11	1302682;1302683	2	ENSGALG00000044087	KCTD19	1	6	1	RJFh:6	cat	TTt	H	F	missense_variant/missense_variant	missense_variant
11	1362225;1362227	2	ENSGALG00000023898	PLEKHG4	-1	31	1	Cobb:31	gca	AcG	A	T	synonymous_variant/missense_variant	missense_variant
11	1414731;1414732	2	ENSGALG00000002198	FHOD1	1	57	3	Cobb:30;FAyo:16;Herx:11	ggc	gTT	G	V	missense_variant/synonymous_variant	missense_variant
11	14165054;14165055	2	ENSGALG00000034395	NUDT7	1	319	10	A3A3:32;Cobb:33;FAyo:4;FLLL:11;Herx:19;LSnu:13;N4A3:44;RJFh:32;Rmx6:19;RpRm:112	gat	AGt	D	S	missense_variant/missense_variant	missense_variant
11	15636319;15636320	2	ENSGALG00000005435	Pkd1l2	-1	197	7	A3A3:32;FAyo:16;FrAg:3;LSnu:16;N4A3:38;Rmx6:17;RpRm:75	cgg	TAg	R	*	missense_variant/missense_variant	stop_gained
11	1573170;1573171	2	ENSGALG00000002356	CMTR2	1	52	4	Cobb:34;FLLL:14;Herx:3;RJFh:1	ctg	cCA	L	P	missense_variant/synonymous_variant	missense_variant
11	1573371;1573372	2	ENSGALG00000002356	CMTR2	1	15	1	FAyo:15	atg	aCA	M	T	missense_variant/missense_variant	missense_variant
11	16010408;16010409	2	ENSGALG00000005472	NAT	1	7	3	FLLL:2;LSnu:3;RJFh:2	gtt	TGt	V	C	missense_variant/missense_variant	missense_variant
11	17983758;17983759	2	ENSGALG00000025938	KIAA0513	-1	18	3	Cobb:7;FAyo:2;FLLL:9	cag	AGg	Q	R	missense_variant/missense_variant	missense_variant
11	18110576;18110578	2	ENSGALG00000029424	JPH3	1	218	7	Cobb:33;FAyo:16;FLLL:27;LSnu:16;RJFh:20;Rmx6:18;RpRm:88	cgc	AgG	R	R	missense_variant/synonymous_variant	synonymous_variant
11	18110586;18110587	2	ENSGALG00000029424	JPH3	1	62	5	Cobb:7;FAyo:13;FLLL:14;LSnu:4;RpRm:24	tac	tTT	Y	F	missense_variant/synonymous_variant	missense_variant
11	18110606;18110607	2	ENSGALG00000029424	JPH3	1	196	7	Cobb:23;FAyo:16;FLLL:21;LSnu:16;RJFh:19;Rmx6:14;RpRm:87	agc	GAc	S	D	missense_variant/missense_variant	missense_variant
11	18667806;18667807	2	ENSGALG00000007267	MVD	-1	315	10	A3A3:7;Cobb:48;FLLL:32;FrAg:1;Herx:23;LSnu:16;N4A3:30;RJFh:28;Rmx6:18;RpRm:112	cgc	cAT	R	H	synonymous_variant/missense_variant	missense_variant
11	18686302;18686303	2	ENSGALG00000043725	PIEZO1	-1	116	7	Cobb:41;FAyo:16;FLLL:4;FrAg:4;Herx:11;RJFh:23;Rmx6:17	tcg	GTg	S	V	missense_variant/missense_variant	missense_variant
11	18764100;18764101	2	ENSGALG00000006242	PABPN1L	-1	34	4	Cobb:8;FLLL:1;RJFh:17;Rmx6:8	atg	aCA	M	T	missense_variant/missense_variant	missense_variant
11	19024414;19024415	2	ENSGALG00000000516	FANCA	-1	10	1	RJFh:10	gca	gTG	A	V	synonymous_variant/missense_variant	missense_variant
11	19029195;19029196	2	ENSGALG00000000516	FANCA	-1	9	1	RJFh:9	ggg	gTT	G	V	synonymous_variant/missense_variant	missense_variant
11	19088170;19088171	2	ENSGALG00000000059	Tubb3	1	351	10	A3A3:31;Cobb:48;FAyo:16;FLLL:32;FrAg:4;Herx:23;LSnu:16;N4A3:44;RJFh:36;RpRm:101	agc	TCc	S	S	missense_variant/missense_variant	synonymous_variant
11	19088176;19088178	2	ENSGALG00000000059	Tubb3	1	140	5	FAyo:13;LSnu:14;RJFh:17;Rmx6:19;RpRm:77	atc	GtG	I	V	missense_variant/missense_variant	missense_variant
11	19088278;19088280	2	ENSGALG00000000059	Tubb3	1	299	10	A3A3:24;Cobb:48;FAyo:13;FLLL:32;FrAg:4;Herx:23;LSnu:13;N4A3:44;RJFh:36;RpRm:62	atc	GtG	I	V	missense_variant/missense_variant	missense_variant
11	19088429;19088430	2	ENSGALG00000000059	Tubb3	1	70	4	FAyo:16;FLLL:22;Herx:17;LSnu:15	tcg	tGC	S	C	missense_variant/synonymous_variant	missense_variant
11	19088806;19088807	2	ENSGALG00000000059	Tubb3	1	5	2	FLLL:1;RpRm:4	tcc	GTc	S	V	missense_variant/missense_variant	missense_variant
11	19112708;19112709	2	ENSGALG00000000608	CDH1	1	6	1	Cobb:6	cgc	cAT	R	H	missense_variant/synonymous_variant	missense_variant
11	19167488;19167489	2	ENSGALG00000027482	SNTB2	1	12	2	Cobb:11;LSnu:1	cat	TGt	H	C	missense_variant/missense_variant	missense_variant
11	19817664;19817665	2	ENSGALG00000000713	ZFHX3	1	11	4	Cobb:3;FAyo:6;FrAg:1;RJFh:1	aca	CAa	T	Q	missense_variant/missense_variant	missense_variant
11	624684;624685	2	ENSGALG00000029268	CIAPIN1	1	88	9	A3A3:2;Cobb:11;FAyo:4;FLLL:12;FrAg:3;Herx:1;N4A3:6;Rmx6:14;RpRm:35	cca	cTG	P	L	missense_variant/synonymous_variant	missense_variant
11	7161572;7161574	2	ENSGALG00000042664	CBLN1	1	129	6	Cobb:1;FAyo:16;LSnu:16;RJFh:13;Rmx6:19;RpRm:64	cgg	TgC	R	C	missense_variant/synonymous_variant	missense_variant
11	7703819;7703820	2	ENSGALG00000004049	ITFG1	1	24	1	RpRm:24	cat	TGt	H	C	missense_variant/missense_variant	missense_variant
11	7926434;7926435	2	ENSGALG00000004334	MYLK3	1	38	2	Cobb:13;FLLL:25	aca	aTG	T	M	missense_variant/synonymous_variant	missense_variant
11	920327;920328	2	ENSGALG00000001533	TSNAXIP1	1	132	10	A3A3:3;Cobb:21;FAyo:5;FLLL:20;FrAg:4;LSnu:1;N4A3:14;RJFh:11;Rmx6:15;RpRm:38	atg	aCA	M	T	missense_variant/missense_variant	missense_variant
12	10809970;10809971	2	ENSGALG00000006357	XPC	-1	108	8	Cobb:29;FAyo:10;FLLL:17;Herx:7;LSnu:2;RJFh:2;Rmx6:19;RpRm:22	acc	aAG	T	K	synonymous_variant/missense_variant	missense_variant
12	11281086;11281088	2	ENSGALG00000006459	CCDC174	1	30	4	Cobb:3;FAyo:7;LSnu:14;RJFh:6	gct	AcC	A	T	missense_variant/synonymous_variant	missense_variant
12	11449585;11449587	2	ENSGALG00000037636	LHFPL4	-1	362	11	A3A3:30;Cobb:48;FAyo:16;FLLL:29;FrAg:4;Herx:20;LSnu:16;N4A3:44;RJFh:25;Rmx6:19;RpRm:111	gcg	CcC	A	P	synonymous_variant/missense_variant	missense_variant
12	11449588;11449590	2	ENSGALG00000037636	LHFPL4	-1	362	11	A3A3:30;Cobb:48;FAyo:16;FLLL:29;FrAg:4;Herx:20;LSnu:16;N4A3:44;RJFh:25;Rmx6:19;RpRm:111	cag	AaA	Q	K	synonymous_variant/missense_variant	missense_variant
12	11500937;11500938	2	ENSGALG00000029912	CAMK1	-1	349	10	A3A3:32;Cobb:48;FAyo:16;FrAg:4;Herx:22;LSnu:16;N4A3:44;RJFh:36;Rmx6:19;RpRm:112	aag	CGg	K	R	missense_variant/missense_variant	missense_variant
12	11592506;11592508	2	ENSGALG00000006802	LAMB2	1	7	1	FAyo:7	cgg	AgC	R	S	synonymous_variant/synonymous_variant	missense_variant
12	11593024;11593026	2	ENSGALG00000006802	LAMB2	1	39	6	FAyo:9;FLLL:4;Herx:2;N4A3:6;RJFh:4;RpRm:14	agc	GgT	S	G	missense_variant/synonymous_variant	missense_variant
12	11626579;11626580	2	ENSGALG00000029980	QARS	1	152	10	A3A3:2;Cobb:13;FAyo:16;FLLL:11;Herx:10;LSnu:2;N4A3:1;RJFh:3;Rmx6:15;RpRm:79	act	aGC	T	S	missense_variant/synonymous_variant	missense_variant
12	11679182;11679183	2	ENSGALG00000006936	WDR6	-1	212	9	Cobb:40;FAyo:9;FLLL:27;FrAg:4;Herx:21;LSnu:2;RJFh:27;Rmx6:18;RpRm:64	cag	cGC	Q	R	missense_variant/missense_variant	missense_variant
12	1248355;1248356	2	ENSGALG00000044834	ENSGALG00000044834	1	7	2	Cobb:5;FLLL:2	aca	aTG	T	M	missense_variant/synonymous_variant	missense_variant
12	1248807;1248808	2	ENSGALG00000044834	ENSGALG00000044834	1	192	6	A3A3:32;FAyo:16;LSnu:16;RJFh:1;Rmx6:15;RpRm:112	cct	ATt	P	I	missense_variant/missense_variant	missense_variant
12	13032807;13032809	2	ENSGALG00000007177	PTPRG	1	238	10	A3A3:29;Cobb:46;FAyo:8;FLLL:32;FrAg:3;Herx:15;LSnu:15;N4A3:38;RJFh:33;Rmx6:19	att	GtC	I	V	missense_variant/synonymous_variant	missense_variant
12	1467875;1467877	2	ENSGALG00000035883	ZMYND10	-1	7	3	Cobb:3;FLLL:1;FrAg:3	cct	TcC	P	S	synonymous_variant/missense_variant	missense_variant
12	1782196;1782198	2	ENSGALG00000002253	HEMK1	1	22	4	FLLL:5;Herx:7;LSnu:4;RJFh:6	cgt	TgC	R	C	missense_variant/synonymous_variant	missense_variant
12	2255197;2255198	2	ENSGALG00000026152	GBP	-1	174	8	Cobb:37;FLLL:32;FrAg:4;Herx:18;LSnu:16;RJFh:1;Rmx6:5;RpRm:61	gcg	TTg	A	L	missense_variant/missense_variant	missense_variant
12	2259214;2259216	2	ENSGALG00000026152	GBP	-1	5	1	Rmx6:5	ccc	AcT	P	T	synonymous_variant/missense_variant	missense_variant
12	2262303;2262304	2	ENSGALG00000026152	GBP	-1	44	3	N4A3:33;RJFh:1;Rmx6:10	ccc	TGc	P	C	missense_variant/missense_variant	missense_variant
12	2262315;2262316	2	ENSGALG00000026152	GBP	-1	94	4	Cobb:30;FLLL:21;N4A3:32;Rmx6:11	atg	GAg	M	E	missense_variant/missense_variant	missense_variant
12	2262534;2262536	2	ENSGALG00000026152	GBP	-1	6	2	FLLL:3;Rmx6:3	cag	AaC	Q	N	missense_variant/missense_variant	missense_variant
12	2263900;2263901	2	ENSGALG00000026152	GBP	-1	12	3	FLLL:9;Herx:2;RJFh:1	aca	aTG	T	M	synonymous_variant/missense_variant	missense_variant
12	2264331;2264332	2	ENSGALG00000026152	GBP	-1	114	7	Cobb:15;FAyo:7;FLLL:22;Herx:16;N4A3:20;RJFh:1;RpRm:33	cag	cGT	Q	R	missense_variant/missense_variant	missense_variant
12	2264529;2264530	2	ENSGALG00000026152	GBP	-1	216	5	A3A3:30;FLLL:29;LSnu:16;N4A3:35;RpRm:106	ctg	cCC	L	P	synonymous_variant/missense_variant	missense_variant
12	2461373;2461374	2	ENSGALG00000033303	AAREL	-1	43	9	A3A3:3;Cobb:7;FLLL:10;FrAg:3;Herx:2;LSnu:3;N4A3:4;RJFh:1;Rmx6:10	cac	TGc	H	C	missense_variant/missense_variant	missense_variant
12	2461549;2461550	2	ENSGALG00000033303	AAREL	-1	7	2	Cobb:5;Herx:2	atc	GCc	I	A	missense_variant/missense_variant	missense_variant
12	2462157;2462158	2	ENSGALG00000033303	AAREL	-1	8	4	A3A3:3;FLLL:1;Herx:2;N4A3:2	atg	GCg	M	A	missense_variant/missense_variant	missense_variant
12	2546464;2546465	2	ENSGALG00000035058	CAMKV	-1	62	4	FAyo:12;LSnu:14;RJFh:1;RpRm:35	agg	aCC	R	T	missense_variant/missense_variant	missense_variant
12	2564540;2564542	2	ENSGALG00000003103	MST1R	-1	47	6	A3A3:7;Cobb:14;FAyo:6;FLLL:12;Herx:1;N4A3:7	aca	GcG	T	A	synonymous_variant/missense_variant	missense_variant
12	2621026;2621028	2	ENSGALG00000035578	RBM6	1	127	5	Cobb:4;FLLL:7;Herx:2;LSnu:2;RpRm:112	cta	TtG	L	L	synonymous_variant/synonymous_variant	synonymous_variant
12	2767321;2767322	2	ENSGALG00000003720	FANCD2	-1	86	5	Cobb:4;LSnu:5;N4A3:2;RJFh:5;RpRm:70	aca	aTG	T	M	synonymous_variant/missense_variant	missense_variant
12	2820170;2820171	2	ENSGALG00000003799	USP4	-1	17	3	A3A3:5;Cobb:2;N4A3:10	ctc	cCG	L	P	synonymous_variant/missense_variant	missense_variant
12	2927641;2927642	2	ENSGALG00000003948	ALAS1	1	43	6	Cobb:9;FAyo:1;FLLL:6;FrAg:4;Herx:4;Rmx6:19	gcc	AGc	A	S	missense_variant/missense_variant	missense_variant
12	3040027;3040028	2	ENSGALG00000004297	DNAH1	1	34	5	FAyo:9;FLLL:1;LSnu:10;RJFh:12;RpRm:2	gca	AAa	A	K	missense_variant/missense_variant,splice_region_variant	missense_variant
12	3127843;3127844	2	ENSGALG00000045658	ABHD14A_XtoMany	-1	6	1	FAyo:6	gtg	ACg	V	T	missense_variant/missense_variant	missense_variant
12	3127848;3127850	2	ENSGALG00000045658	ABHD14A_XtoMany	-1	6	1	FAyo:6	ggc	AgT	G	S	synonymous_variant/missense_variant	missense_variant
12	3134769;3134770	2	ENSGALG00000027695	PCBP4	1	222	11	A3A3:14;Cobb:42;FAyo:2;FLLL:29;FrAg:4;Herx:20;LSnu:16;N4A3:33;RJFh:36;Rmx6:17;RpRm:9	aac	TCc	N	S	missense_variant/missense_variant	missense_variant
12	3186000;3186002	2	ENSGALG00000029621	SEMA3F	1	12	3	Herx:1;N4A3:1;RJFh:10	atg	GtA	M	V	missense_variant/missense_variant	missense_variant
12	3198111;3198112	2	ENSGALG00000035645	GNAI2	-1	298	8	A3A3:32;FLLL:32;FrAg:4;Herx:23;N4A3:44;RJFh:36;Rmx6:15;RpRm:112	gtg	gCC	V	A	synonymous_variant/missense_variant	missense_variant
12	3203880;3203881	2	ENSGALG00000035645	GNAI2	-1	80	5	Cobb:48;FLLL:12;Herx:8;N4A3:1;Rmx6:11	gtg	gCC	V	A	synonymous_variant/missense_variant	missense_variant
12	3203904;3203906	2	ENSGALG00000035645	GNAI2	-1	77	4	Cobb:46;FLLL:12;Herx:8;Rmx6:11	ctg	GtC	L	V	synonymous_variant/missense_variant	missense_variant
12	3226649;3226650	2	ENSGALG00000013723	OASL	-1	131	7	Cobb:6;FrAg:4;Herx:2;LSnu:2;RJFh:22;Rmx6:1;RpRm:94	cag	GGg	Q	G	missense_variant/missense_variant	missense_variant
12	3233413;3233414	2	ENSGALG00000029000	HYAL3	-1	6	2	FAyo:5;Rmx6:1	tgg	CAg	W	Q	stop_gained/missense_variant	missense_variant
12	3463493;3463494	2	ENSGALG00000004750	NOL8	1	21	2	Cobb:20;Herx:1	ccg	cTA	P	L	missense_variant/synonymous_variant	missense_variant
12	4390721;4390722	2	ENSGALG00000004932	ATG7	1	16	2	Cobb:8;Herx:8	aca	aTG	T	M	missense_variant/synonymous_variant	missense_variant
12	4933870;4933871	2	ENSGALG00000004991	MKRN2	1	6	3	Cobb:4;Herx:1;LSnu:1	gcg	gTA	A	V	missense_variant/synonymous_variant	missense_variant
12	6440842;6440843	2	ENSGALG00000039316	FAM120A	-1	361	11	A3A3:32;Cobb:48;FAyo:16;FLLL:31;FrAg:4;Herx:21;LSnu:16;N4A3:44;RJFh:33;Rmx6:19;RpRm:97	ttg	CCg	L	P	missense_variant/synonymous_variant	missense_variant
12	670477;670478	2	ENSGALG00000043672	STAB1	1	81	7	Cobb:19;FLLL:21;FrAg:4;Herx:10;LSnu:7;RJFh:1;Rmx6:19	gaa	AGa	E	R	missense_variant/missense_variant	missense_variant
12	687785;687786	2	ENSGALG00000043672	STAB1	1	20	2	FAyo:14;RpRm:6	gca	gAG	A	E	missense_variant/synonymous_variant	missense_variant
12	785926;785927	2	ENSGALG00000001613	GNL3	1	324	11	A3A3:29;Cobb:46;FAyo:16;FLLL:31;FrAg:4;Herx:17;LSnu:16;N4A3:42;RJFh:32;Rmx6:19;RpRm:72	aca	aTG	T	M	missense_variant/synonymous_variant	missense_variant
12	793604;793605	2	ENSGALG00000001655	SPCS1	1	9	1	Cobb:9	cgc	cTT	R	L	missense_variant/synonymous_variant	missense_variant
12	834642;834644	2	ENSGALG00000001697	ITIH3	1	5	3	Cobb:3;Herx:1;LSnu:1	ggt	AgG	G	R	missense_variant/synonymous_variant	missense_variant
12	8440916;8440918	2	ENSGALG00000005481	ARHGEF3	-1	9	2	FLLL:8;Herx:1	tta	CtG	L	L	synonymous_variant/synonymous_variant	synonymous_variant
12	8603004;8603005	2	ENSGALG00000005506	HESX1	-1	29	3	Cobb:17;Herx:1;LSnu:11	gca	gTG	A	V	splice_region_variant,synonymous_variant/missense_variant,splice_region_variant	missense_variant
12	8603004;8603005	2	ENSGALG00000005506	HESX1	-1	29	3	Cobb:17;Herx:1;LSnu:11	gca	gTG	A	V	synonymous_variant/missense_variant	missense_variant
12	8726071;8726073	2	ENSGALG00000005622	ARF4	-1	377	11	A3A3:32;Cobb:48;FAyo:16;FLLL:32;FrAg:4;Herx:23;LSnu:16;N4A3:44;RJFh:36;Rmx6:17;RpRm:109	agc	TgT	S	C	synonymous_variant/missense_variant	missense_variant
12	9007370;9007372	2	ENSGALG00000005713	NCKIPSD	1	84	3	Herx:2;Rmx6:4;RpRm:78	gcc	AcT	A	T	missense_variant/synonymous_variant	missense_variant
12	9078795;9078797	2	ENSGALG00000005811	COL7A1	1	10	3	Cobb:6;FLLL:1;RJFh:3	ctg	TtA	L	L	synonymous_variant/synonymous_variant	synonymous_variant
12	910472;910473	2	ENSGALG00000001753	SFMBT1	-1	81	9	Cobb:19;FAyo:4;FLLL:13;FrAg:4;Herx:4;LSnu:8;N4A3:1;RJFh:10;Rmx6:18	gcc	AAc	A	N	missense_variant/missense_variant	missense_variant
12	9721526;9721527	2	ENSGALG00000006009	PODXL2	-1	15	4	Cobb:6;FAyo:5;LSnu:2;Rmx6:2	aca	GTa	T	V	missense_variant/missense_variant	missense_variant
13	10021796;10021797	2	ENSGALG00000033956	SFXN1	1	10	2	Cobb:5;FLLL:5	gtc	AGc	V	S	missense_variant/missense_variant	missense_variant
13	10021799;10021800	2	ENSGALG00000033956	SFXN1	1	56	5	Cobb:29;FLLL:7;FrAg:2;Herx:17;LSnu:1	ccc	TAc	P	Y	missense_variant/missense_variant	missense_variant
13	10062930;10062932	2	ENSGALG00000035030	KIF20A	-1	130	10	A3A3:1;Cobb:22;FAyo:1;FLLL:22;FrAg:4;Herx:6;LSnu:13;N4A3:9;RJFh:33;Rmx6:19	cac	TaT	H	Y	synonymous_variant/missense_variant	missense_variant
13	10121158;10121160	2	ENSGALG00000035457	ENSGALG00000035457	1	122	9	A3A3:4;Cobb:12;FAyo:1;FLLL:2;LSnu:1;N4A3:42;RJFh:1;Rmx6:4;RpRm:55	agg	CgC	R	R	synonymous_variant/missense_variant	synonymous_variant
13	10121929;10121930	2	ENSGALG00000035457	ENSGALG00000035457	1	169	11	A3A3:5;Cobb:25;FAyo:3;FLLL:13;FrAg:1;Herx:1;LSnu:1;N4A3:42;RJFh:13;Rmx6:8;RpRm:57	tcc	AGc	S	S	missense_variant/missense_variant	synonymous_variant
13	10161302;10161304	2	ENSGALG00000026159	PDLIM7	-1	5	1	Rmx6:5	atg	TtT	M	F	missense_variant/missense_variant	missense_variant
13	10162600;10162601	2	ENSGALG00000026159	PDLIM7	-1	240	9	Cobb:40;FLLL:27;FrAg:2;Herx:1;LSnu:15;N4A3:21;RJFh:29;Rmx6:15;RpRm:90	gtg	ACg	V	T	missense_variant/missense_variant	missense_variant
13	10163562;10163564	2	ENSGALG00000026159	PDLIM7	-1	5	3	FAyo:2;LSnu:1;RpRm:2	ttg	AtT	L	I	missense_variant/missense_variant	missense_variant
13	10266242;10266244	2	ENSGALG00000028543	FGFR4	-1	24	2	FLLL:5;Rmx6:19	gtt	AtC	V	I	synonymous_variant/missense_variant	missense_variant
13	10366175;10366176	2	ENSGALG00000044643	GPRIN1	1	26	3	Herx:1;LSnu:15;RJFh:10	ctg	cCA	L	P	missense_variant/synonymous_variant	missense_variant
13	10416421;10416422	2	ENSGALG00000003355	NOP16	1	201	10	A3A3:11;Cobb:42;FLLL:6;FrAg:1;Herx:16;LSnu:16;N4A3:29;RJFh:13;Rmx6:7;RpRm:60	aga	aAG	R	K	missense_variant/synonymous_variant	missense_variant
13	10669572;10669573	2	ENSGALG00000003691	RNF145	1	345	10	A3A3:21;Cobb:46;FAyo:16;FLLL:27;FrAg:4;Herx:23;N4A3:41;RJFh:36;Rmx6:19;RpRm:112	gac	gGT	D	G	missense_variant/synonymous_variant	missense_variant
13	11299723;11299724	2	ENSGALG00000038954	LSM11	-1	159	7	A3A3:28;Cobb:42;FLLL:20;Herx:19;LSnu:16;N4A3:26;RJFh:8	atg	aCA	M	T	missense_variant/missense_variant	missense_variant
13	11398087;11398088	2	ENSGALG00000003818	CYFIP2	-1	5	1	RpRm:5	aag	GGg	K	G	missense_variant/missense_variant	missense_variant
13	11405443;11405445	2	ENSGALG00000003818	CYFIP2	-1	377	11	A3A3:31;Cobb:48;FAyo:16;FLLL:31;FrAg:4;Herx:23;LSnu:16;N4A3:44;RJFh:35;Rmx6:18;RpRm:111	tta	CtG	L	L	synonymous_variant/synonymous_variant	synonymous_variant
13	11473617;11473618	2	ENSGALG00000003876	TIMD4	1	69	2	FrAg:2;RpRm:67	agg	GAg	R	E	missense_variant/missense_variant	missense_variant
13	12060898;12060900	2	ENSGALG00000040109	LARP1	-1	233	10	A3A3:32;Cobb:18;FLLL:18;FrAg:4;Herx:11;LSnu:11;N4A3:44;RJFh:12;Rmx6:3;RpRm:80	tcc	CcT	S	P	synonymous_variant/missense_variant	missense_variant
13	12359861;12359863	2	ENSGALG00000004083	GRIA1	-1	179	7	Cobb:31;FAyo:16;FLLL:4;LSnu:16;RJFh:12;Rmx6:19;RpRm:81	ctg	TtA	L	L	synonymous_variant/synonymous_variant	synonymous_variant
13	13063551;13063553	2	ENSGALG00000038133	SMIM3	-1	38	4	Cobb:8;FAyo:16;FLLL:7;Herx:7	atc	GtT	I	V	synonymous_variant/missense_variant	missense_variant
13	13440072;13440073	2	ENSGALG00000005856	TBC1D9B	1	342	11	A3A3:32;Cobb:48;FAyo:16;FLLL:29;FrAg:4;Herx:10;LSnu:16;N4A3:44;RJFh:24;Rmx6:19;RpRm:100	aac	GGc	N	G	missense_variant/missense_variant	missense_variant
13	13862546;13862548	2	ENSGALG00000034316	CNOT6	-1	178	10	A3A3:1;Cobb:8;FLLL:28;FrAg:4;Herx:2;LSnu:9;N4A3:9;RJFh:22;Rmx6:4;RpRm:91	gtt	AtG	V	M	synonymous_variant/missense_variant	missense_variant
13	1414521;1414522	2	ENSGALG00000029387	PURA	1	380	11	A3A3:32;Cobb:48;FAyo:16;FLLL:32;FrAg:4;Herx:23;LSnu:16;N4A3:44;RJFh:36;Rmx6:19;RpRm:110	tcc	AAc	S	N	missense_variant/missense_variant	missense_variant
13	15122881;15122882	2	ENSGALG00000045583	ENSGALG00000045583	-1	146	8	A3A3:18;Cobb:24;FLLL:6;FrAg:1;Herx:6;LSnu:5;N4A3:2;RpRm:84	caa	cGT	Q	R	missense_variant/missense_variant	missense_variant
13	15148543;15148544	2	ENSGALG00000046573	ENSGALG00000046573	1	27	6	A3A3:2;Cobb:12;FLLL:7;FrAg:1;Herx:3;LSnu:2	act	GTt	T	V	missense_variant/missense_variant	missense_variant
13	15820660;15820662	2	ENSGALG00000006417	SEC24A	-1	15	3	Cobb:10;FLLL:4;FrAg:1	ccg	AcA	P	T	synonymous_variant/missense_variant	missense_variant
13	16513150;16513152	2	ENSGALG00000031487	FSTL4	1	20	3	Cobb:12;FLLL:7;LSnu:1	gtt	AtC	V	I	missense_variant/synonymous_variant	missense_variant
13	16816597;16816598	2	ENSGALG00000037851	KK34	1	180	10	A3A3:10;Cobb:18;FAyo:15;FLLL:22;FrAg:2;Herx:6;LSnu:9;N4A3:7;Rmx6:9;RpRm:82	aat	GCt	N	A	missense_variant/missense_variant	missense_variant
13	1689641;1689642	2	ENSGALG00000038668	LOC107054479	1	20	3	FAyo:10;FLLL:5;LSnu:5	agt	aAC	S	N	missense_variant/synonymous_variant	missense_variant
13	16942666;16942667	2	ENSGALG00000036920	SLC22A5	1	32	1	RJFh:32	atc	GGc	I	G	missense_variant/missense_variant	missense_variant
13	1702931;1702932	2	ENSGALG00000041947	LOC107054481	1	7	3	Cobb:3;FLLL:3;Rmx6:1	gtg	ACg	V	T	missense_variant/missense_variant	missense_variant
13	1703285;1703286	2	ENSGALG00000041947	LOC107054481	1	7	4	Cobb:2;FLLL:3;FrAg:1;Rmx6:1	cgc	ACc	R	T	missense_variant/missense_variant	missense_variant
13	1703348;1703350	2	ENSGALG00000041947	LOC107054481	1	8	3	FLLL:5;NA:1;Rmx6:2	att	GtG	I	V	missense_variant/missense_variant	missense_variant
13	17067840;17067841	2	ENSGALG00000023812	CCNI2	1	41	3	Cobb:28;FLLL:9;RJFh:4	gtg	gCA	V	A	missense_variant/synonymous_variant	missense_variant
13	17133886;17133887	2	ENSGALG00000007080	SHROOM1	-1	7	2	FAyo:1;FLLL:6	aca	aTG	T	M	synonymous_variant/missense_variant	missense_variant
13	17134837;17134838	2	ENSGALG00000007080	SHROOM1	-1	166	8	FAyo:13;FLLL:24;FrAg:1;Herx:9;LSnu:10;RJFh:2;Rmx6:17;RpRm:90	tca	tTG	S	L	synonymous_variant/missense_variant	missense_variant
13	17134915;17134916	2	ENSGALG00000007080	SHROOM1	-1	124	7	FAyo:8;FrAg:1;Herx:2;LSnu:10;RJFh:1;Rmx6:13;RpRm:89	ctg	cCA	L	P	synonymous_variant/missense_variant	missense_variant
13	17135257;17135258	2	ENSGALG00000007080	SHROOM1	-1	11	2	FLLL:10;RJFh:1	atg	aCA	M	T	missense_variant/missense_variant	missense_variant
13	1731846;1731847	2	ENSGALG00000042230	LOC107054480	1	15	2	LSnu:14;RpRm:1	acc	CGc	T	R	missense_variant/missense_variant	missense_variant
13	1741941;1741943	2	ENSGALG00000038029	PCDHGA1_XtoMany#PCDHGA6_XtoMany	1	7	2	FAyo:2;LSnu:5	tcg	GcA	S	A	missense_variant/synonymous_variant	missense_variant
13	17451986;17451987	2	ENSGALG00000033938	ARHGAP26	1	7	1	FLLL:7	tca	tTG	S	L	missense_variant/synonymous_variant	missense_variant
13	1764950;1764951	2	ENSGALG00000041692	LOC107054486	1	9	3	FAyo:1;LSnu:4;RpRm:4	ttc	tCT	F	S	missense_variant/synonymous_variant	missense_variant
13	1773343;1773344	2	ENSGALG00000040751	LOC100858040	1	11	2	Cobb:2;FLLL:9	cca	cAG	P	Q	missense_variant/synonymous_variant	missense_variant
13	1783937;1783939	2	ENSGALG00000041601	LOC107054488	1	10	3	FAyo:2;Rmx6:1;RpRm:7	ctc	GtG	L	V	missense_variant/synonymous_variant	missense_variant
13	1802892;1802893	2	ENSGALG00000029700	LOC100857975	1	80	6	Cobb:25;FAyo:11;FLLL:12;LSnu:15;RJFh:14;RpRm:3	aag	aCA	K	T	missense_variant/synonymous_variant	missense_variant
13	1830424;1830425	2	ENSGALG00000028565	PCDHGC3	1	22	5	Cobb:11;FAyo:4;FrAg:1;Herx:1;LSnu:5	ggg	gCA	G	A	missense_variant/synonymous_variant	missense_variant
13	1931987;1931989	2	ENSGALG00000002622	FCHSD1	-1	81	7	A3A3:21;Cobb:28;FLLL:7;Herx:5;N4A3:11;RJFh:2;RpRm:7	act	GcC	T	A	synonymous_variant/missense_variant	missense_variant
13	2436573;2436574	2	ENSGALG00000044427	MZB1	1	7	1	Cobb:7	cgt	cAC	R	H	missense_variant/synonymous_variant	missense_variant
13	2586225;2586226	2	ENSGALG00000045208	ENSGALG00000045208	-1	18	4	Cobb:12;FLLL:1;RJFh:4;RpRm:1	cat	AGt	H	S	missense_variant/missense_variant	missense_variant
13	620679;620680	2	ENSGALG00000045780	PCDHB4_XtoMany#PCDHB2_XtoMany#PCDHB3_XtoMany#PCDHB5_XtoMany#PCDHB6_XtoMany#PCDHB7_XtoMany#PCDHB8_XtoMany#PCDHB10_XtoMany#PCDHB14_XtoMany#PCDHB12_XtoMany#PCDHB1_XtoMany#PCDHB9_XtoMany#PCDHB13_XtoMany#PCDHB11_XtoMany#PCDHB16_XtoMany	-1	8	2	LSnu:7;RJFh:1	aac	aGA	N	R	missense_variant/missense_variant	missense_variant
13	6727882;6727883	2	ENSGALG00000042009	HMMR	-1	22	2	Cobb:21;FLLL:1	gca	gTG	A	V	synonymous_variant/missense_variant	missense_variant
13	7819905;7819907	2	ENSGALG00000001506	PTTG1	-1	6	1	RJFh:6	act	CcC	T	P	synonymous_variant/missense_variant	missense_variant
13	7821413;7821414	2	ENSGALG00000034414	SLU7	1	127	10	A3A3:6;Cobb:17;FAyo:16;FLLL:24;FrAg:3;Herx:11;N4A3:19;RJFh:1;Rmx6:7;RpRm:23	ttc	CGc	F	R	missense_variant/missense_variant	missense_variant
13	804219;804220	2	ENSGALG00000043142	PCDHA1	-1	29	5	Cobb:1;FLLL:5;LSnu:3;Rmx6:4;RpRm:16	acc	TTc	T	F	missense_variant/missense_variant	missense_variant
13	804302;804303	2	ENSGALG00000043142	PCDHA1	-1	60	7	A3A3:1;Cobb:4;FLLL:8;LSnu:16;RJFh:2;Rmx6:4;RpRm:25	aat	aCG	N	T	missense_variant/missense_variant	missense_variant
13	8369844;8369846	2	ENSGALG00000001206	ENSGALG00000001206	-1	338	11	A3A3:32;Cobb:48;FAyo:16;FLLL:32;FrAg:4;Herx:23;LSnu:10;N4A3:42;RJFh:23;Rmx6:6;RpRm:102	gac	CaA	D	Q	missense_variant,splice_region_variant/missense_variant,splice_region_variant	missense_variant
13	8590854;8590856	2	ENSGALG00000044576	SH3TC2_XtoMany	1	227	9	A3A3:14;Cobb:44;FLLL:14;Herx:5;LSnu:7;N4A3:25;RJFh:7;Rmx6:11;RpRm:100	gtt	AtC	V	I	missense_variant/synonymous_variant	missense_variant
13	859839;859841	2	ENSGALG00000043142	PCDHA1	-1	13	2	RJFh:1;RpRm:12	tcg	AcC	S	T	synonymous_variant/missense_variant	missense_variant
13	859855;859856	2	ENSGALG00000043142	PCDHA1	-1	23	4	Cobb:4;FAyo:9;LSnu:7;Rmx6:3	ctg	TCg	L	S	missense_variant/synonymous_variant	missense_variant
13	859885;859886	2	ENSGALG00000043142	PCDHA1	-1	8	1	RpRm:8	gcc	AAc	A	N	missense_variant/missense_variant	missense_variant
13	8599643;8599645	2	ENSGALG00000043688	SH3TC2_XtoMany	1	80	6	Cobb:10;FAyo:10;FLLL:32;Herx:13;LSnu:5;RJFh:10	atg	GtA	M	V	missense_variant/missense_variant	missense_variant
13	8847308;8847309	2	ENSGALG00000002816	STK10	1	19	3	Cobb:12;RJFh:1;RpRm:6	gtc	ACc	V	T	missense_variant/missense_variant	missense_variant
13	915573;915575	2	ENSGALG00000029346	HARS2	1	247	9	Cobb:48;FAyo:16;FLLL:11;Herx:9;LSnu:16;N4A3:23;RJFh:24;Rmx6:3;RpRm:97	atc	GtT	I	V	missense_variant/synonymous_variant	missense_variant
13	925690;925692	2	ENSGALG00000035080	HARS	1	14	2	Herx:2;RJFh:12	atc	GtT	I	V	missense_variant/synonymous_variant	missense_variant
13	964298;964299	2	ENSGALG00000040041	SLC35A4	-1	60	4	Cobb:28;FAyo:16;FLLL:6;Herx:10	gcg	ATg	A	M	missense_variant/missense_variant	missense_variant
13	975122;975123	2	ENSGALG00000041129	TMEM173	-1	30	4	Cobb:7;FAyo:16;FLLL:2;Herx:5	cca	cTG	P	L	synonymous_variant/missense_variant	missense_variant
14	11989008;11989009	2	ENSGALG00000043363	KIAA0556	-1	307	11	A3A3:10;Cobb:48;FAyo:1;FLLL:22;FrAg:4;Herx:18;LSnu:16;N4A3:39;RJFh:22;Rmx6:19;RpRm:108	atg	aCA	M	T	missense_variant/missense_variant	missense_variant
14	11996772;11996773	2	ENSGALG00000043363	KIAA0556	-1	56	5	Cobb:2;FLLL:7;Herx:6;RJFh:25;Rmx6:16	aca	aTG	T	M	synonymous_variant/missense_variant	missense_variant
14	12104009;12104010	2	ENSGALG00000028691	MPG	1	18	2	Cobb:11;RJFh:7	tgg	CCg	W	P	missense_variant/missense_variant	missense_variant
14	12494702;12494703	2	ENSGALG00000031841	SLX4	-1	52	3	Cobb:13;Herx:10;RJFh:29	ggg	gAA	G	E	synonymous_variant/missense_variant	missense_variant
14	12547990;12547992	2	ENSGALG00000007762	CREBBP	-1	190	9	A3A3:5;Cobb:48;FAyo:5;FLLL:24;FrAg:4;Herx:20;LSnu:5;Rmx6:7;RpRm:72	atc	GtG	I	V	missense_variant/missense_variant	missense_variant
14	12554031;12554032	2	ENSGALG00000007762	CREBBP	-1	15	1	RJFh:15	ctg	cAT	L	H	synonymous_variant/missense_variant	missense_variant
14	12753972;12753973	2	ENSGALG00000038325	CORO7	-1	24	3	Cobb:17;FAyo:4;Herx:3	gca	gTG	A	V	synonymous_variant/missense_variant	missense_variant
14	12755070;12755072	2	ENSGALG00000038325	CORO7	-1	50	6	A3A3:4;Cobb:4;Herx:2;LSnu:1;N4A3:8;RJFh:31	cta	TtG	L	L	synonymous_variant/synonymous_variant	synonymous_variant
14	13060690;13060691	2	ENSGALG00000002683	DECR2	1	110	8	A3A3:11;Cobb:16;FAyo:4;FLLL:18;Herx:6;LSnu:5;N4A3:20;RpRm:30	gag	AGg	E	R	missense_variant/missense_variant	missense_variant
14	13119395;13119396	2	ENSGALG00000029027	2012-09-01	1	18	3	A3A3:1;Cobb:4;N4A3:13	ctc	cCT	L	P	missense_variant/synonymous_variant	missense_variant
14	13152416;13152418	2	ENSGALG00000002551	CFAP70	1	44	5	A3A3:4;Cobb:7;FAyo:5;FLLL:14;N4A3:14	gcc	AcT	A	T	missense_variant/synonymous_variant	missense_variant
14	13161439;13161440	2	ENSGALG00000028172	WDR90	1	9	1	FAyo:9	gtg	gCT	V	A	missense_variant/synonymous_variant	missense_variant
14	13778933;13778934	2	ENSGALG00000009318	IFT140	1	81	6	Cobb:2;FLLL:21;FrAg:3;Herx:2;RJFh:13;RpRm:40	agc	aAT	S	N	missense_variant/synonymous_variant	missense_variant
14	13857505;13857507	2	ENSGALG00000009297	TELO2	-1	32	4	LSnu:1;N4A3:3;Rmx6:4;RpRm:24	agc	GgG	S	G	missense_variant/missense_variant	missense_variant
14	13876726;13876728	2	ENSGALG00000045671	LOC416755	-1	225	10	A3A3:3;Cobb:21;FLLL:10;FrAg:4;Herx:15;LSnu:16;N4A3:24;RJFh:16;Rmx6:19;RpRm:97	gaa	AaG	E	K	synonymous_variant/missense_variant	missense_variant
14	13877087;13877088	2	ENSGALG00000045671	LOC416755	-1	247	9	A3A3:30;Cobb:36;FLLL:15;Herx:16;LSnu:8;N4A3:40;RJFh:7;Rmx6:3;RpRm:92	gga	ACa	G	T	missense_variant/missense_variant	missense_variant
14	13878065;13878067	2	ENSGALG00000045671	LOC416755	-1	156	9	Cobb:39;FLLL:21;FrAg:4;Herx:11;LSnu:15;N4A3:4;RJFh:26;Rmx6:17;RpRm:19	caa	AaC	Q	N	missense_variant/missense_variant	missense_variant
14	13880459;13880460	2	ENSGALG00000045671	LOC416755	-1	26	2	Rmx6:12;RpRm:14	agc	aAT	S	N	synonymous_variant/missense_variant	missense_variant
14	14118043;14118044	2	ENSGALG00000009205	ANKFN1L	-1	25	5	Cobb:4;FrAg:1;RJFh:4;Rmx6:8;RpRm:8	ccg	TGg	P	W	missense_variant/missense_variant	missense_variant
14	14290301;14290302	2	ENSGALG00000038502	CCNF	1	328	11	A3A3:9;Cobb:48;FAyo:15;FLLL:32;FrAg:4;Herx:11;LSnu:15;N4A3:44;RJFh:27;Rmx6:19;RpRm:104	ctc	cAT	L	H	missense_variant/synonymous_variant	missense_variant
14	14839331;14839332	2	ENSGALG00000026038	ENSGALG00000026038	-1	75	5	A3A3:25;Cobb:21;FLLL:5;Herx:2;N4A3:22	atg	aCA	M	T	missense_variant/missense_variant	missense_variant
14	2138548;2138549	2	ENSGALG00000003684	DNAAF5	1	349	11	A3A3:28;Cobb:43;FAyo:16;FLLL:24;FrAg:4;Herx:20;LSnu:16;N4A3:43;RJFh:29;Rmx6:18;RpRm:108	gtg	gCA	V	A	missense_variant/synonymous_variant	missense_variant
14	2257115;2257116	2	ENSGALG00000021238	CYP2W1	1	8	3	Cobb:5;Herx:1;N4A3:2	ttc	CCc	F	P	missense_variant/missense_variant	missense_variant
14	2257185;2257186	2	ENSGALG00000021238	CYP2W1	1	8	2	FAyo:5;RpRm:3	ctt	cCC	L	P	missense_variant/synonymous_variant	missense_variant
14	2257197;2257198	2	ENSGALG00000021238	CYP2W1	1	11	5	Cobb:1;FAyo:2;FLLL:2;N4A3:2;RpRm:4	att	aCC	I	T	missense_variant/synonymous_variant	missense_variant
14	2257791;2257792	2	ENSGALG00000021238	CYP2W1	1	58	5	FrAg:1;LSnu:8;N4A3:4;Rmx6:1;RpRm:44	ttt	CCt	F	P	missense_variant/missense_variant	missense_variant
14	2257795;2257796	2	ENSGALG00000021238	CYP2W1	1	26	4	Cobb:4;FAyo:2;NA:1;RpRm:19	ctt	cCC	L	P	missense_variant/synonymous_variant	missense_variant
14	2259900;2259901	2	ENSGALG00000021238	CYP2W1	1	34	6	A3A3:4;Cobb:9;FAyo:7;FrAg:1;LSnu:8;RJFh:5	ctt	cCC	L	P	missense_variant/synonymous_variant	missense_variant
14	2259917;2259918	2	ENSGALG00000021238	CYP2W1	1	21	7	Cobb:1;FAyo:3;FLLL:2;LSnu:4;NA:1;RJFh:2;RpRm:8	ttt	CCt	F	P	missense_variant/missense_variant	missense_variant
14	2263297;2263298	2	ENSGALG00000045037	CYP2W2	-1	7	2	FLLL:6;Herx:1	tcc	tTT	S	F	synonymous_variant/missense_variant	missense_variant
14	2264826;2264827	2	ENSGALG00000045037	CYP2W2	-1	9	4	Cobb:2;FLLL:1;Rmx6:3;RpRm:3	aag	GGg	K	G	missense_variant/missense_variant	missense_variant
14	2264864;2264866	2	ENSGALG00000045037	CYP2W2	-1	14	3	Cobb:2;Rmx6:2;RpRm:10	acg	GcA	T	A	synonymous_variant/missense_variant	missense_variant
14	2600882;2600883	2	ENSGALG00000039611	GAAGSD	-1	80	5	Cobb:4;FLLL:12;LSnu:15;RJFh:30;Rmx6:19	aca	aTG	T	M	synonymous_variant/missense_variant	missense_variant
14	4134848;4134849	2	ENSGALG00000040770	TNRC18	-1	24	1	RJFh:24	ccc	cTT	P	L	synonymous_variant/missense_variant	missense_variant
14	4387156;4387157	2	ENSGALG00000032588	ARPC1B	1	56	5	Cobb:12;FLLL:3;LSnu:1;N4A3:4;RpRm:36	cat	cGA	H	R	missense_variant/missense_variant	missense_variant
14	4514385;4514386	2	ENSGALG00000041285	MAP2K3	-1	58	3	A3A3:30;Cobb:3;N4A3:25	gag	TTg	E	L	missense_variant/stop_gained	missense_variant
14	4930579;4930581	2	ENSGALG00000004888	RAI1	1	9	2	Cobb:5;Herx:4	ggc	AgT	G	S	missense_variant/synonymous_variant	missense_variant
14	4930879;4930881	2	ENSGALG00000004888	RAI1	1	12	2	Cobb:8;Herx:4	acg	GcA	T	A	missense_variant/synonymous_variant	missense_variant
14	5094009;5094011	2	ENSGALG00000014408	LLGL1	1	6	1	Cobb:6	gtt	AtC	V	I	missense_variant/synonymous_variant	missense_variant
14	5617888;5617890	2	ENSGALG00000005253	C1QTNF8	1	143	9	A3A3:7;Cobb:18;FLLL:14;FrAg:1;Herx:9;LSnu:8;RJFh:2;Rmx6:3;RpRm:81	gcg	AcA	A	T	missense_variant/synonymous_variant	missense_variant
14	5619164;5619166	2	ENSGALG00000005253	C1QTNF8	1	312	11	A3A3:26;Cobb:47;FAyo:16;FLLL:32;FrAg:4;Herx:23;LSnu:15;N4A3:36;RJFh:15;Rmx6:7;RpRm:91	ctc	AtG	L	M	missense_variant/synonymous_variant	missense_variant
14	6012856;6012857	2	ENSGALG00000040157	CHTF18	-1	188	9	A3A3:30;Cobb:27;FLLL:14;FrAg:3;Herx:13;LSnu:13;N4A3:42;RJFh:36;Rmx6:10	gtg	gCA	V	A	synonymous_variant/missense_variant	missense_variant
14	6026632;6026633	2	ENSGALG00000045510	ENSGALG00000045510	1	54	6	Cobb:12;FAyo:1;FrAg:1;LSnu:1;N4A3:25;Rmx6:14	gtg	gCA	V	A	missense_variant/synonymous_variant	missense_variant
14	6194284;6194286	2	ENSGALG00000005572	NOXO1	-1	13	1	FAyo:13	cct	TcG	P	S	synonymous_variant/missense_variant	missense_variant
14	6194551;6194552	2	ENSGALG00000005572	NOXO1	-1	18	3	Cobb:4;FAyo:4;LSnu:10	aag	aCA	K	T	synonymous_variant/missense_variant	missense_variant
14	6356669;6356670	2	ENSGALG00000005714	PKD1	-1	9	1	Cobb:9	aat	aGC	N	S	synonymous_variant/missense_variant	missense_variant
14	6913641;6913643	2	ENSGALG00000035918	ENSGALG00000035918	-1	9	2	FLLL:1;RJFh:8	gcc	CcT	A	P	synonymous_variant/missense_variant	missense_variant
14	6914712;6914713	2	ENSGALG00000035918	ENSGALG00000035918	-1	5	1	Cobb:5	gag	gGT	E	G	missense_variant/missense_variant	missense_variant
14	6926422;6926424	2	ENSGALG00000006078	PALB2	-1	5	1	FAyo:5	gtg	AtA	V	I	synonymous_variant/missense_variant	missense_variant
14	6945035;6945037	2	ENSGALG00000027592	ERN2	-1	23	4	Cobb:1;FLLL:14;Herx:3;RJFh:5	ctg	TtA	L	L	synonymous_variant/synonymous_variant	synonymous_variant
14	6975192;6975193	2	ENSGALG00000006140	GGA2	1	99	5	Cobb:7;Herx:1;RJFh:9;Rmx6:7;RpRm:75	ctc	cAA	L	Q	missense_variant/synonymous_variant	missense_variant
14	7463682;7463684	2	ENSGALG00000006434	TSR3	-1	288	11	A3A3:6;Cobb:42;FAyo:16;FLLL:31;FrAg:1;Herx:7;LSnu:16;N4A3:16;RJFh:30;Rmx6:19;RpRm:104	acc	GcT	T	A	synonymous_variant/missense_variant	missense_variant
14	7573632;7573633	2	ENSGALG00000039815	MARF1	-1	66	4	A3A3:26;Cobb:3;Herx:1;N4A3:36	gaa	gTT	E	V	missense_variant/missense_variant	missense_variant
14	7756868;7756869	2	ENSGALG00000029360	NOMO3	1	86	7	Cobb:6;FAyo:7;FLLL:4;FrAg:1;Herx:17;RJFh:1;RpRm:50	ctg	TAg	L	*	synonymous_variant/missense_variant	stop_gained
14	8529379;8529380	2	ENSGALG00000006889	TMC7	-1	261	10	A3A3:31;Cobb:48;FAyo:16;FLLL:32;FrAg:4;Herx:18;LSnu:16;N4A3:42;RJFh:35;Rmx6:19	aga	GCa	R	A	missense_variant/missense_variant	missense_variant
14	8534472;8534473	2	ENSGALG00000006889	TMC7	-1	132	7	A3A3:21;Cobb:42;FLLL:7;Herx:9;LSnu:13;N4A3:39;RJFh:1	tct	CTt	S	L	missense_variant/missense_variant	missense_variant
14	8536537;8536538	2	ENSGALG00000006889	TMC7	-1	108	5	A3A3:4;Cobb:1;N4A3:1;Rmx6:18;RpRm:84	gag	TTg	E	L	missense_variant/stop_gained	missense_variant
14	8562778;8562779	2	ENSGALG00000006911	TMC5	1	71	2	A3A3:29;N4A3:42	gtt	AGt	V	S	missense_variant/missense_variant	missense_variant
14	8563080;8563081	2	ENSGALG00000006911	TMC5	1	219	6	A3A3:27;Cobb:39;N4A3:43;RJFh:11;Rmx6:5;RpRm:94	gga	gCT	G	A	missense_variant/synonymous_variant	missense_variant
14	8832756;8832758	2	ENSGALG00000040793	KDELR2	1	380	11	A3A3:32;Cobb:48;FAyo:16;FLLL:32;FrAg:4;Herx:23;LSnu:16;N4A3:42;RJFh:36;Rmx6:19;RpRm:112	gtc	TtG	V	L	missense_variant/synonymous_variant	missense_variant
14	8832768;8832769	2	ENSGALG00000040793	KDELR2	1	380	11	A3A3:32;Cobb:48;FAyo:16;FLLL:32;FrAg:4;Herx:23;LSnu:16;N4A3:42;RJFh:36;Rmx6:19;RpRm:112	ttg	GCg	L	A	missense_variant/missense_variant	missense_variant
14	8832789;8832791	2	ENSGALG00000040793	KDELR2	1	379	11	A3A3:32;Cobb:48;FAyo:16;FLLL:32;FrAg:4;Herx:23;LSnu:16;N4A3:42;RJFh:36;Rmx6:18;RpRm:112	gtg	CtC	V	L	missense_variant/synonymous_variant	missense_variant
14	9172601;9172602	2	ENSGALG00000007241	NUBP1	-1	366	11	A3A3:32;Cobb:48;FAyo:16;FLLL:32;FrAg:4;Herx:22;LSnu:16;N4A3:44;RJFh:34;Rmx6:19;RpRm:99	cgg	AAg	R	K	missense_variant/synonymous_variant	missense_variant
15	10057409;10057410	2	ENSGALG00000039384	POLE_XtoMany	-1	19	5	A3A3:3;Cobb:5;FLLL:6;Herx:1;N4A3:4	gca	gTG	A	V	synonymous_variant/missense_variant	missense_variant
15	10074589;10074590	2	ENSGALG00000007698	CARD8	-1	24	1	Cobb:24	aag	aGC	K	S	missense_variant/missense_variant	missense_variant
15	10076036;10076038	2	ENSGALG00000007698	CARD8	-1	24	1	Cobb:24	gta	TtT	V	F	synonymous_variant/missense_variant,splice_region_variant	missense_variant
15	10076701;10076702	2	ENSGALG00000007698	CARD8	-1	24	1	Cobb:24	gtg	gAA	V	E	synonymous_variant/missense_variant	missense_variant
15	10076957;10076958	2	ENSGALG00000007698	CARD8	-1	24	1	Cobb:24	gag	ATg	E	M	missense_variant/missense_variant	missense_variant
15	10124673;10124674	2	ENSGALG00000002204	SLC7A4	-1	46	6	Cobb:6;FAyo:16;FLLL:3;Herx:3;LSnu:4;RJFh:14	gcg	gGA	A	G	synonymous_variant/missense_variant	missense_variant
15	10870438;10870440	2	ENSGALG00000007840	SEC14L2	-1	24	1	RpRm:24	ggc	AgA	G	R	synonymous_variant/missense_variant	missense_variant
15	10918725;10918726	2	ENSGALG00000045928	ENSGALG00000045928	-1	10	1	Cobb:10	gtc	ACc	V	T	missense_variant/missense_variant	missense_variant
15	10992034;10992035	2	ENSGALG00000008051	MTMR3	-1	74	4	Cobb:22;FAyo:16;Herx:9;RJFh:27	gct	ATt	A	I	missense_variant/missense_variant	missense_variant
15	11200122;11200123	2	ENSGALG00000042213	AP1B1	1	382	11	A3A3:32;Cobb:48;FAyo:16;FLLL:32;FrAg:4;Herx:23;LSnu:16;N4A3:44;RJFh:36;Rmx6:19;RpRm:112	gga	gCT	G	A	missense_variant/synonymous_variant	missense_variant
15	2600507;2600508	2	ENSGALG00000002336	EP400	-1	72	7	A3A3:8;Cobb:5;Herx:1;LSnu:11;N4A3:16;NA:1;RpRm:30	cgc	cAT	R	H	synonymous_variant/missense_variant	missense_variant
15	2707823;2707824	2	ENSGALG00000002403	ULK1	-1	369	11	A3A3:31;Cobb:48;FAyo:16;FLLL:32;FrAg:4;Herx:19;LSnu:16;N4A3:44;RJFh:36;Rmx6:19;RpRm:104	gtg	ACg	V	T	missense_variant/missense_variant	missense_variant
15	3757115;3757116	2	ENSGALG00000002679	GLT1D1	-1	270	11	A3A3:32;Cobb:11;FAyo:13;FLLL:6;FrAg:4;Herx:9;LSnu:14;N4A3:42;RJFh:34;Rmx6:19;RpRm:86	cat	cGC	H	R	synonymous_variant/missense_variant	missense_variant
15	5416544;5416545	2	ENSGALG00000003854	IFT81	-1	148	7	A3A3:1;FLLL:16;Herx:1;LSnu:13;N4A3:9;Rmx6:16;RpRm:92	gca	ATa	A	I	missense_variant/missense_variant	missense_variant
15	5469558;5469560	2	ENSGALG00000003863	P2RX7	1	39	6	Cobb:12;FAyo:14;FLLL:7;Herx:2;RJFh:2;Rmx6:2	gca	AcG	A	T	missense_variant/synonymous_variant	missense_variant
15	5474016;5474018	2	ENSGALG00000003901	P2RX4	1	177	8	Cobb:27;FLLL:18;Herx:17;LSnu:1;N4A3:11;RJFh:25;Rmx6:1;RpRm:77	tat	CaC	Y	H	missense_variant/synonymous_variant	missense_variant
15	5740451;5740452	2	ENSGALG00000004365	WDR66	1	265	10	A3A3:18;Cobb:46;FAyo:16;FLLL:19;Herx:13;LSnu:16;N4A3:39;RJFh:18;Rmx6:11;RpRm:69	acc	GTc	T	V	missense_variant/missense_variant	missense_variant
15	5973070;5973072	2	ENSGALG00000004515	KNTC1	1	40	6	Cobb:11;FLLL:3;FrAg:3;LSnu:3;Rmx6:14;RpRm:6	ctg	TtA	L	L	synonymous_variant/synonymous_variant	synonymous_variant
15	6028233;6028234	2	ENSGALG00000041861	TCTN1	1	55	3	FLLL:4;Rmx6:12;RpRm:39	gct	gGC	A	G	missense_variant/synonymous_variant	missense_variant
15	6149875;6149876	2	ENSGALG00000004598	CUX2	1	21	2	A3A3:14;N4A3:7	cgg	cAA	R	Q	missense_variant/synonymous_variant	missense_variant
15	6259667;6259669	2	ENSGALG00000031240	ACAD10	1	128	9	Cobb:27;FAyo:16;FLLL:9;FrAg:4;Herx:19;LSnu:3;N4A3:21;RJFh:13;Rmx6:16	gat	AaC	D	N	missense_variant/synonymous_variant	missense_variant
15	6713580;6713582	2	ENSGALG00000005043	ACACB	1	152	9	Cobb:22;FAyo:1;FLLL:31;FrAg:3;Herx:1;LSnu:1;RJFh:29;Rmx6:5;RpRm:59	cca	GcC	P	A	missense_variant/synonymous_variant	missense_variant
15	6953798;6953800	2	ENSGALG00000037163	ENSGALG00000037163	-1	68	4	FAyo:10;LSnu:11;Rmx6:2;RpRm:45	ttc	CtG	F	L	missense_variant/missense_variant	missense_variant
15	702713;702715	2	ENSGALG00000001621	CLDN5	-1	379	11	A3A3:32;Cobb:48;FAyo:16;FLLL:32;FrAg:3;Herx:22;LSnu:16;N4A3:44;RJFh:36;Rmx6:19;RpRm:111	acg	TcA	T	S	synonymous_variant/missense_variant	missense_variant
15	7140859;7140860	2	ENSGALG00000045218	MYO18B	1	190	11	A3A3:8;Cobb:39;FAyo:4;FLLL:13;FrAg:4;Herx:3;LSnu:16;N4A3:18;RJFh:4;Rmx6:12;RpRm:69	ttg	GAg	L	E	missense_variant/stop_gained	missense_variant
15	7198951;7198952	2	ENSGALG00000005595	HPS4	-1	50	6	Cobb:5;FLLL:6;FrAg:4;Herx:3;RJFh:14;Rmx6:18	cac	cGG	H	R	missense_variant/missense_variant	missense_variant
15	7199476;7199477	2	ENSGALG00000005595	HPS4	-1	17	6	Cobb:2;FAyo:8;FLLL:1;FrAg:3;Herx:2;RJFh:1	tca	tTG	S	L	synonymous_variant/missense_variant	missense_variant
15	7854014;7854016	2	ENSGALG00000005808	KREMEN1	-1	74	5	Cobb:8;FLLL:7;Herx:1;LSnu:4;RpRm:54	cta	TtG	L	L	synonymous_variant/synonymous_variant	synonymous_variant
15	7901772;7901773	2	ENSGALG00000032916	LOC416924	-1	12	3	Cobb:5;FAyo:3;RJFh:4	ctg	cCA	L	P	synonymous_variant/missense_variant	missense_variant
15	7902056;7902058	2	ENSGALG00000032916	LOC416924	-1	25	4	Cobb:8;FLLL:8;Herx:2;RJFh:7	gcg	AcA	A	T	synonymous_variant/missense_variant	missense_variant
15	7902895;7902896	2	ENSGALG00000032916	LOC416924	-1	320	11	A3A3:30;Cobb:45;FAyo:16;FLLL:28;FrAg:4;Herx:18;LSnu:14;N4A3:44;RJFh:5;Rmx6:19;RpRm:97	gca	ATa	A	I	missense_variant/missense_variant	missense_variant
15	7902912;7902913	2	ENSGALG00000032916	LOC416924	-1	224	10	A3A3:30;Cobb:19;FAyo:16;FLLL:16;FrAg:1;Herx:3;LSnu:7;N4A3:39;NA:1;RpRm:92	ctg	cCA	L	P	synonymous_variant/missense_variant	missense_variant
15	7904086;7904087	2	ENSGALG00000032916	LOC416924	-1	138	9	Cobb:32;FLLL:16;FrAg:4;Herx:16;LSnu:12;N4A3:7;RJFh:9;Rmx6:19;RpRm:23	gtg	ACg	V	T	missense_variant/missense_variant	missense_variant
15	7977665;7977666	2	ENSGALG00000021139	IGLL1	-1	7	4	FAyo:2;Herx:1;LSnu:3;NA:1	acc	GAc	T	D	missense_variant/missense_variant	missense_variant
15	7977703;7977705	2	ENSGALG00000021139	IGLL1	-1	43	4	A3A3:10;FAyo:5;FLLL:8;N4A3:20	gca	TcT	A	S	synonymous_variant/missense_variant	missense_variant
15	7983297;7983298	2	ENSGALG00000030653	ENSGALG00000030653	1	7	3	FAyo:2;FLLL:1;N4A3:4	gac	ACc	D	T	missense_variant/missense_variant	missense_variant
15	7987491;7987492	2	ENSGALG00000021139	IGLL1	-1	12	2	LSnu:3;N4A3:9	acc	GAc	T	D	missense_variant/missense_variant	missense_variant
15	7987529;7987531	2	ENSGALG00000021139	IGLL1	-1	109	9	A3A3:6;Cobb:24;FAyo:3;FLLL:15;FrAg:1;Herx:13;LSnu:9;N4A3:19;RpRm:19	tct	GcA	S	A	synonymous_variant/missense_variant	missense_variant
15	7988880;7988881	2	ENSGALG00000005937	IGLV1-51_XtoMany#IGLV1-50_XtoMany#IGLV1-47_XtoMany#IGLV1-44_XtoMany#IGLV1-40_XtoMany#IGLV1-36_XtoMany#IGLV2-33_XtoMany#IGLV2-23_XtoMany#IGLV2-18_XtoMany#IGLV2-14_XtoMany#IGLV2-11_XtoMany#IGLV2-8_XtoMany	1	10	2	Cobb:3;N4A3:7	gcc	AGc	A	S	missense_variant/missense_variant	missense_variant
15	7990529;7990530	2	ENSGALG00000021139	IGLL1	-1	16	4	A3A3:1;FLLL:2;LSnu:2;RpRm:11	ctg	cCA	L	P	synonymous_variant/missense_variant	missense_variant
15	7992138;7992139	2	ENSGALG00000034721	IGLV1-51_XtoMany#IGLV1-50_XtoMany#IGLV1-47_XtoMany#IGLV1-44_XtoMany#IGLV1-40_XtoMany#IGLV1-36_XtoMany#IGLV2-33_XtoMany#IGLV2-23_XtoMany#IGLV2-18_XtoMany#IGLV2-14_XtoMany#IGLV2-11_XtoMany#IGLV2-8_XtoMany	1	5	3	FLLL:1;NA:1;RpRm:3	cca	cTG	P	L	missense_variant/synonymous_variant	missense_variant
15	7992203;7992205	2	ENSGALG00000034721	IGLV1-51_XtoMany#IGLV1-50_XtoMany#IGLV1-47_XtoMany#IGLV1-44_XtoMany#IGLV1-40_XtoMany#IGLV1-36_XtoMany#IGLV2-33_XtoMany#IGLV2-23_XtoMany#IGLV2-18_XtoMany#IGLV2-14_XtoMany#IGLV2-11_XtoMany#IGLV2-8_XtoMany	1	16	3	Cobb:6;FLLL:6;RpRm:4	tct	GcA	S	A	missense_variant/synonymous_variant	missense_variant
15	7992257;7992258	2	ENSGALG00000034721	IGLV1-51_XtoMany#IGLV1-50_XtoMany#IGLV1-47_XtoMany#IGLV1-44_XtoMany#IGLV1-40_XtoMany#IGLV1-36_XtoMany#IGLV2-33_XtoMany#IGLV2-23_XtoMany#IGLV2-18_XtoMany#IGLV2-14_XtoMany#IGLV2-11_XtoMany#IGLV2-8_XtoMany	1	16	5	FLLL:4;FrAg:1;LSnu:1;N4A3:6;RpRm:4	ggc	AAc	G	N	missense_variant/missense_variant	missense_variant
15	7994840;7994842	2	ENSGALG00000039268	IGLV1-51_XtoMany#IGLV1-50_XtoMany#IGLV1-47_XtoMany#IGLV1-44_XtoMany#IGLV1-40_XtoMany#IGLV1-36_XtoMany#IGLV2-33_XtoMany#IGLV2-23_XtoMany#IGLV2-18_XtoMany#IGLV2-14_XtoMany#IGLV2-11_XtoMany#IGLV2-8_XtoMany	1	10	3	Herx:4;N4A3:1;RpRm:5	tct	GcA	S	A	missense_variant/synonymous_variant	missense_variant
15	7997638;7997640	2	ENSGALG00000021139	IGLL1	-1	18	3	FLLL:6;Herx:5;RpRm:7	tct	GcA	S	A	synonymous_variant/missense_variant	missense_variant
15	8086635;8086637	2	ENSGALG00000021126	ENSGALG00000021126	1	19	2	Cobb:1;RJFh:18	cgc	GgA	R	G	missense_variant/synonymous_variant	missense_variant
15	8640047;8640049	2	ENSGALG00000006695	BCR	-1	16	4	Cobb:2;FLLL:3;Herx:6;LSnu:5	tta	CtG	L	L	synonymous_variant/synonymous_variant	synonymous_variant
15	8968320;8968322	2	ENSGALG00000006838	LOC416959	-1	50	5	Cobb:5;FLLL:7;Herx:1;Rmx6:16;RpRm:21	gtc	AtT	V	I	synonymous_variant/missense_variant	missense_variant
15	9514065;9514067	2	ENSGALG00000007276	GCN1	1	8	2	Herx:7;RJFh:1	ttg	CtC	L	L	synonymous_variant/missense_variant	synonymous_variant
16	109911;109913	2	ENSGALG00000030940	BLB2	-1	8	1	Cobb:8	ccg	GcA	P	A	synonymous_variant/missense_variant	missense_variant
16	110748;110749	2	ENSGALG00000030940	BLB2	-1	8	1	FLLL:8	gcc	gGT	A	G	synonymous_variant/missense_variant	missense_variant
16	110754;110755	2	ENSGALG00000030940	BLB2	-1	69	6	Cobb:11;FLLL:23;FrAg:3;Herx:2;RJFh:17;Rmx6:13	ttt	tAC	F	Y	synonymous_variant/missense_variant	missense_variant
16	110769;110770	2	ENSGALG00000030940	BLB2	-1	24	3	Cobb:18;FAyo:1;Herx:5	agc	aAT	S	N	synonymous_variant/missense_variant	missense_variant
16	110782;110783	2	ENSGALG00000030940	BLB2	-1	6	3	NA:1;RJFh:4;Rmx6:1	gcg	ATg	A	M	missense_variant/missense_variant	missense_variant
16	110857;110858	2	ENSGALG00000030940	BLB2	-1	9	1	Rmx6:9	ggt	TTt	G	F	missense_variant/missense_variant	missense_variant
16	110863;110864	2	ENSGALG00000030940	BLB2	-1	108	3	LSnu:15;Rmx6:16;RpRm:77	aag	GCg	K	A	missense_variant/missense_variant	missense_variant
16	110869;110870	2	ENSGALG00000030940	BLB2	-1	14	2	Cobb:12;N4A3:2	tac	CGc	Y	R	missense_variant/missense_variant	missense_variant
16	114808;114809	2	ENSGALG00000008022	TAPBP	1	10	3	FLLL:3;NA:1;RJFh:6	atg	aCA	M	T	missense_variant/missense_variant	missense_variant
16	117006;117007	2	ENSGALG00000000141	BLB1	1	40	4	Cobb:30;FLLL:4;Herx:5;NA:1	tat	CTt	Y	L	missense_variant/missense_variant	missense_variant
16	117042;117043	2	ENSGALG00000000141	BLB1	1	6	3	Herx:1;NA:1;RJFh:4	gcg	ATg	A	M	missense_variant/missense_variant	missense_variant
16	117055;117056	2	ENSGALG00000000141	BLB1	1	6	1	Herx:6	agc	aAT	S	N	missense_variant/synonymous_variant	missense_variant
16	117076;117077	2	ENSGALG00000000141	BLB1	1	17	3	FLLL:7;NA:1;RJFh:9	gcc	gGT	A	G	missense_variant/synonymous_variant	missense_variant
16	117097;117098	2	ENSGALG00000000141	BLB1	1	28	2	RJFh:14;Rmx6:14	ccg	cGT	P	R	missense_variant/synonymous_variant	missense_variant
16	117108;117109	2	ENSGALG00000000141	BLB1	1	59	5	Cobb:12;FLLL:27;Herx:5;LSnu:14;N4A3:1	tac	ATc	Y	I	missense_variant/missense_variant	missense_variant
16	125168;125169	2	ENSGALG00000000136	KLRF2	1	51	7	Cobb:2;FAyo:1;FLLL:16;FrAg:1;LSnu:12;RJFh:4;Rmx6:15	ggc	CTc	G	L	missense_variant/missense_variant	missense_variant
16	125187;125188	2	ENSGALG00000000136	KLRF2	1	61	6	A3A3:1;Cobb:4;FLLL:3;N4A3:24;RJFh:1;RpRm:28	aac	aGA	N	R	missense_variant/missense_variant	missense_variant
16	129560;129561	2	ENSGALG00000026396	BG1	1	8	1	RpRm:8	aac	aTT	N	I	missense_variant/synonymous_variant	missense_variant
16	130293;130294	2	ENSGALG00000026396	BG1	1	7	1	RJFh:7	acc	GTc	T	V	missense_variant/missense_variant	missense_variant
16	130306;130307	2	ENSGALG00000026396	BG1	1	14	3	Cobb:7;Herx:5;LSnu:2	aag	aTA	K	I	missense_variant/synonymous_variant	missense_variant
16	130323;130325	2	ENSGALG00000026396	BG1	1	115	6	Cobb:47;FLLL:31;FrAg:2;Herx:18;LSnu:15;N4A3:2	atc	GtT	I	V	missense_variant/synonymous_variant	missense_variant
16	130342;130343	2	ENSGALG00000026396	BG1	1	142	7	Cobb:47;FLLL:32;FrAg:2;Herx:18;LSnu:15;N4A3:2;RJFh:26	ggg	gCA	G	A	missense_variant/synonymous_variant	missense_variant
16	173186;173187	2	ENSGALG00000038209	TRIM39.1	1	7	3	A3A3:3;Cobb:1;FLLL:3	ttg	CCg	L	P	synonymous_variant/missense_variant	missense_variant
16	174496;174497	2	ENSGALG00000019835	TRIM27.2	-1	23	4	Cobb:3;FAyo:1;LSnu:5;RpRm:14	aag	GGg	K	G	missense_variant/missense_variant	missense_variant
16	179671;179672	2	ENSGALG00000037170	TRIM39.2	1	18	5	A3A3:4;Cobb:1;FLLL:3;LSnu:2;RpRm:8	ttg	CCg	L	P	synonymous_variant/missense_variant	missense_variant
16	234434;234436	2	ENSGALG00000041845	ZNF692	-1	28	3	N4A3:6;Rmx6:1;RpRm:21	gaa	AaG	E	K	synonymous_variant/missense_variant	missense_variant
16	261745;261747	2	ENSGALG00000044802	MOG_XtoMany	-1	15	3	Cobb:9;Herx:5;LSnu:1	gat	AaG	D	K	missense_variant/missense_variant	missense_variant
16	261835;261836	2	ENSGALG00000044802	MOG_XtoMany	-1	11	1	LSnu:11	cac	cTG	H	L	missense_variant/missense_variant	missense_variant
16	261901;261903	2	ENSGALG00000044802	MOG_XtoMany	-1	9	3	FLLL:1;LSnu:7;NA:1	gtc	AtT	V	I	synonymous_variant/missense_variant	missense_variant
16	261916;261917	2	ENSGALG00000044802	MOG_XtoMany	-1	9	2	A3A3:1;RJFh:8	aac	aTT	N	I	synonymous_variant/missense_variant	missense_variant
16	262394;262396	2	ENSGALG00000044802	MOG_XtoMany	-1	10	3	Cobb:3;Herx:6;NA:1	gga	AgC	G	S	synonymous_variant/missense_variant	missense_variant
16	271153;271155	2	ENSGALG00000045233	MOG_XtoMany	-1	18	3	Cobb:14;FLLL:3;FrAg:1	aac	GaG	N	E	missense_variant/missense_variant	missense_variant
16	271402;271403	2	ENSGALG00000045233	MOG_XtoMany	-1	8	2	FrAg:1;N4A3:7	tgc	tCT	C	S	synonymous_variant/missense_variant	missense_variant
16	271423;271425	2	ENSGALG00000045233	MOG_XtoMany	-1	13	5	FAyo:2;FLLL:1;FrAg:1;RJFh:2;RpRm:7	atc	GtT	I	V	synonymous_variant/missense_variant	missense_variant
16	271438;271439	2	ENSGALG00000045233	MOG_XtoMany	-1	28	4	FAyo:2;N4A3:1;RJFh:2;RpRm:23	aac	aTT	N	I	synonymous_variant/missense_variant	missense_variant
16	277893;277894	2	ENSGALG00000039480	MOG_XtoMany	-1	13	4	Cobb:1;FLLL:4;Rmx6:3;RpRm:5	ccg	TGg	P	W	missense_variant/missense_variant	missense_variant
16	277908;277909	2	ENSGALG00000039480	MOG_XtoMany	-1	7	3	Cobb:2;N4A3:2;RpRm:3	cac	TGc	H	C	missense_variant/missense_variant	missense_variant
16	278243;278244	2	ENSGALG00000039480	MOG_XtoMany	-1	77	4	Cobb:36;FLLL:20;Herx:10;RJFh:11	ggg	gCA	G	A	synonymous_variant/missense_variant	missense_variant
16	278749;278751	2	ENSGALG00000039480	MOG_XtoMany	-1	12	2	Cobb:11;FAyo:1	aac	GaG	N	E	missense_variant/missense_variant	missense_variant
16	278905;278906	2	ENSGALG00000039480	MOG_XtoMany	-1	11	2	NA:1;RpRm:10	gat	gGG	D	G	missense_variant/missense_variant	missense_variant
16	278942;278943	2	ENSGALG00000039480	MOG_XtoMany	-1	129	7	A3A3:8;FAyo:2;FLLL:2;LSnu:7;N4A3:21;Rmx6:1;RpRm:88	aag	GGg	K	G	missense_variant/missense_variant	missense_variant
16	278974;278975	2	ENSGALG00000039480	MOG_XtoMany	-1	7	3	A3A3:5;Herx:1;N4A3:1	tca	tTG	S	L	synonymous_variant/missense_variant	missense_variant
16	279526;279527	2	ENSGALG00000039480	MOG_XtoMany	-1	6	2	Cobb:3;FLLL:3	gcc	CGc	A	R	missense_variant/missense_variant	missense_variant
16	285512;285513	2	ENSGALG00000044555	MOG_XtoMany	-1	6	2	FAyo:2;Herx:4	gtc	ACc	V	T	missense_variant/missense_variant	missense_variant
16	286124;286125	2	ENSGALG00000044555	MOG_XtoMany	-1	43	5	Cobb:14;FAyo:1;FLLL:4;LSnu:10;RJFh:14	gat	gGG	D	G	missense_variant/missense_variant	missense_variant
16	293327;293328	2	ENSGALG00000040101	MOG_XtoMany	-1	105	8	A3A3:13;Cobb:18;FAyo:7;FLLL:14;FrAg:4;LSnu:14;N4A3:13;RJFh:22	cag	ATg	Q	M	missense_variant/missense_variant	missense_variant
16	293828;293830	2	ENSGALG00000040185	LOC107054696	-1	6	2	Cobb:3;FLLL:3	gat	AaG	D	K	missense_variant/missense_variant	missense_variant
16	293906;293908	2	ENSGALG00000040185	LOC107054696	-1	42	4	Cobb:10;FAyo:4;Herx:9;RJFh:19	cgg	GgT	R	G	synonymous_variant/missense_variant	missense_variant
16	293942;293943	2	ENSGALG00000040185	LOC107054696	-1	37	4	FrAg:4;Herx:17;N4A3:14;Rmx6:2	agc	aAT	S	N	synonymous_variant/missense_variant	missense_variant
16	293978;293980	2	ENSGALG00000040185	LOC107054696	-1	8	2	N4A3:7;NA:1	ttg	CtT	L	L	missense_variant/synonymous_variant	synonymous_variant
16	293999;294000	2	ENSGALG00000040185	LOC107054696	-1	7	2	N4A3:3;RJFh:4	aac	aTT	N	I	synonymous_variant/missense_variant	missense_variant
16	309518;309519	2	ENSGALG00000039964	KIFC1	-1	175	6	A3A3:15;FLLL:2;Herx:4;N4A3:36;RJFh:15;RpRm:103	atg	GCg	M	A	missense_variant/missense_variant	missense_variant
16	317895;317897	2	ENSGALG00000032221	MOG_XtoMany	-1	12	3	FAyo:1;Herx:5;LSnu:6	cgg	GgT	R	G	synonymous_variant/missense_variant	missense_variant
16	317931;317932	2	ENSGALG00000032221	MOG_XtoMany	-1	5	3	Cobb:3;FrAg:1;RpRm:1	agc	aAT	S	N	synonymous_variant/missense_variant	missense_variant
16	317973;317975	2	ENSGALG00000032221	MOG_XtoMany	-1	16	3	FAyo:2;FLLL:3;N4A3:11	gtc	AtT	V	I	synonymous_variant/missense_variant	missense_variant
16	317988;317989	2	ENSGALG00000032221	MOG_XtoMany	-1	7	4	FAyo:2;FLLL:2;Herx:2;LSnu:1	aat	aTC	N	I	synonymous_variant/missense_variant	missense_variant
16	318480;318481	2	ENSGALG00000032221	MOG_XtoMany	-1	11	3	FLLL:5;Herx:5;LSnu:1	cac	GCc	H	A	missense_variant/missense_variant	missense_variant
16	323030;323031	2	ENSGALG00000044585	ENSGALG00000044585	-1	45	7	A3A3:2;FAyo:1;FLLL:9;FrAg:1;LSnu:3;N4A3:28;RJFh:1	gca	gTG	A	V	synonymous_variant/missense_variant	missense_variant
16	338522;338523	2	ENSGALG00000024357	MOG_XtoMany	-1	9	2	FLLL:3;LSnu:6	gag	gTA	E	V	synonymous_variant/missense_variant	missense_variant
16	340905;340907	2	ENSGALG00000045523	MOG_XtoMany	-1	6	3	FLLL:1;RJFh:1;RpRm:4	aac	GaG	N	E	missense_variant/missense_variant	missense_variant
16	340962;340963	2	ENSGALG00000045523	MOG_XtoMany	-1	8	2	NA:1;RpRm:7	att	aGA	I	R	synonymous_variant/missense_variant	missense_variant
16	341101;341102	2	ENSGALG00000045523	MOG_XtoMany	-1	17	3	A3A3:3;N4A3:10;RJFh:4	tct	CAt	S	H	missense_variant/missense_variant	missense_variant
16	341109;341110	2	ENSGALG00000045523	MOG_XtoMany	-1	6	1	FAyo:6	ctg	cAC	L	H	synonymous_variant/missense_variant	missense_variant
16	341166;341167	2	ENSGALG00000045523	MOG_XtoMany	-1	13	1	N4A3:13	cgt	cAC	R	H	synonymous_variant/missense_variant	missense_variant
16	341682;341683	2	ENSGALG00000045523	MOG_XtoMany	-1	19	3	Cobb:2;FLLL:5;N4A3:12	cgc	GCc	R	A	missense_variant/missense_variant	missense_variant
16	354008;354009	2	ENSGALG00000028157	MOG_XtoMany	-1	23	1	RJFh:23	aag	aTA	K	I	synonymous_variant/missense_variant	missense_variant
16	354021;354022	2	ENSGALG00000028157	MOG_XtoMany	-1	23	4	Cobb:1;FLLL:1;N4A3:2;RJFh:19	gtc	ACc	V	T	missense_variant/missense_variant	missense_variant
16	354635;354636	2	ENSGALG00000028157	MOG_XtoMany	-1	5	2	FAyo:3;FrAg:2	gat	gGG	D	G	missense_variant/missense_variant	missense_variant
16	361323;361324	2	ENSGALG00000024365	MOG_XtoMany	-1	16	5	A3A3:2;Cobb:4;FAyo:6;FrAg:1;LSnu:3	gat	gGG	D	G	missense_variant/missense_variant	missense_variant
16	361395;361396	2	ENSGALG00000024365	MOG_XtoMany	-1	56	4	A3A3:6;N4A3:26;RJFh:1;RpRm:23	aat	aGC	N	S	synonymous_variant/missense_variant	missense_variant
16	361944;361945	2	ENSGALG00000024365	MOG_XtoMany	-1	8	3	FLLL:3;Herx:2;RpRm:3	gcc	CGc	A	R	missense_variant/missense_variant	missense_variant
16	368508;368509	2	ENSGALG00000040101	MOG_XtoMany	-1	26	4	FLLL:5;Herx:3;N4A3:17;RJFh:1	tca	tTG	S	L	synonymous_variant/missense_variant	missense_variant
16	377670;377671	2	ENSGALG00000024357	MOG_XtoMany	-1	10	2	N4A3:6;RpRm:4	aag	aCA	K	T	synonymous_variant/missense_variant	missense_variant
16	378137;378139	2	ENSGALG00000024357	MOG_XtoMany	-1	12	3	A3A3:1;FLLL:8;LSnu:3	aac	GaG	N	E	missense_variant/missense_variant	missense_variant
16	378422;378423	2	ENSGALG00000024357	MOG_XtoMany	-1	23	3	Cobb:1;NA:1;RpRm:21	aac	aTT	N	I	synonymous_variant/missense_variant	missense_variant
16	378913;378914	2	ENSGALG00000024357	MOG_XtoMany	-1	19	5	A3A3:2;FAyo:6;FrAg:1;Herx:2;N4A3:8	cac	GCc	H	A	missense_variant/missense_variant	missense_variant
16	389360;389362	2	ENSGALG00000035251	LOC107049114	-1	43	1	RpRm:43	tat	CaC	Y	H	synonymous_variant/missense_variant	missense_variant
16	389468;389470	2	ENSGALG00000035251	LOC107049114	-1	58	6	Cobb:2;FLLL:7;Herx:2;N4A3:8;RJFh:1;RpRm:38	tat	CaC	Y	H	synonymous_variant/missense_variant	missense_variant
16	389809;389811	2	ENSGALG00000035251	LOC107049114	-1	48	2	N4A3:2;RpRm:46	ctc	AtT	L	I	synonymous_variant/missense_variant	missense_variant
16	390206;390207	2	ENSGALG00000035251	LOC107049114	-1	5	1	Cobb:5	gtt	gGC	V	G	synonymous_variant/missense_variant	missense_variant
16	401583;401585	2	ENSGALG00000030320	YF6	-1	10	2	FAyo:7;FrAg:3	act	GcC	T	A	synonymous_variant/missense_variant	missense_variant
16	401694;401696	2	ENSGALG00000030320	YF6	-1	7	1	A3A3:7	cac	TaT	H	Y	synonymous_variant/missense_variant	missense_variant
16	402039;402040	2	ENSGALG00000030320	YF6	-1	64	6	FLLL:25;FrAg:1;LSnu:15;N4A3:4;Rmx6:2;RpRm:17	ttc	CAc	F	H	missense_variant/missense_variant	missense_variant
16	402107;402109	2	ENSGALG00000030320	YF6	-1	11	3	FAyo:3;LSnu:4;N4A3:4	atc	TtT	I	F	synonymous_variant/missense_variant	missense_variant
16	407538;407539	2	ENSGALG00000030320	YF6	-1	14	1	Cobb:14	acg	aTC	T	I	synonymous_variant/missense_variant	missense_variant
16	407622;407624	2	ENSGALG00000030320	YF6	-1	12	1	RpRm:12	ctc	AtT	L	I	synonymous_variant/missense_variant	missense_variant
16	407694;407696	2	ENSGALG00000030320	YF6	-1	157	8	A3A3:21;Cobb:35;FLLL:26;FrAg:2;Herx:9;LSnu:11;N4A3:34;RJFh:19	ttt	AtC	F	I	synonymous_variant/missense_variant	missense_variant
16	420087;420088	2	ENSGALG00000043619	MHCIA5	1	46	6	A3A3:1;FAyo:3;FLLL:5;LSnu:5;NA:1;RpRm:31	cgg	cAC	R	H	missense_variant/synonymous_variant	missense_variant
16	420174;420175	2	ENSGALG00000043619	MHCIA5	1	17	1	RpRm:17	aag	aTC	K	I	missense_variant/missense_variant	missense_variant
16	420248;420250	2	ENSGALG00000043619	MHCIA5	1	19	3	Cobb:10;FrAg:2;Rmx6:7	aca	GcG	T	A	missense_variant/synonymous_variant	missense_variant
16	420601;420603	2	ENSGALG00000043619	MHCIA5	1	183	7	A3A3:24;FAyo:9;FLLL:32;Herx:6;LSnu:12;N4A3:36;RpRm:64	ttt	AtC	F	I	missense_variant/synonymous_variant	missense_variant
16	420670;420671	2	ENSGALG00000043619	MHCIA5	1	7	1	RpRm:7	tac	CTc	Y	L	missense_variant/missense_variant	missense_variant
16	420673;420675	2	ENSGALG00000043619	MHCIA5	1	78	5	A3A3:1;FAyo:5;LSnu:8;Rmx6:2;RpRm:62	att	CtC	I	L	missense_variant/synonymous_variant	missense_variant
16	420709;420711	2	ENSGALG00000043619	MHCIA5	1	12	2	FAyo:4;Herx:8	gcg	TcA	A	S	missense_variant/synonymous_variant	missense_variant
16	421069;421070	2	ENSGALG00000043619	MHCIA5	1	13	1	N4A3:13	cgg	cAA	R	Q	missense_variant/synonymous_variant	missense_variant
16	421177;421178	2	ENSGALG00000043619	MHCIA5	1	221	12	A3A3:9;Cobb:13;FAyo:10;FLLL:9;FrAg:3;Herx:14;LSnu:9;N4A3:39;NA:1;RJFh:16;Rmx6:8;RpRm:90	cat	cGC	H	R	missense_variant/synonymous_variant	missense_variant
16	421717;421719	2	ENSGALG00000043619	MHCIA5	1	14	5	A3A3:4;Cobb:5;FLLL:1;FrAg:1;LSnu:3	ggt	AgA	G	R	missense_variant/synonymous_variant	missense_variant
16	421742;421743	2	ENSGALG00000043619	MHCIA5	1	52	4	Herx:8;N4A3:24;NA:1;RJFh:19	tac	tTT	Y	F	missense_variant/synonymous_variant	missense_variant
16	421843;421845	2	ENSGALG00000043619	MHCIA5	1	32	1	RpRm:32	gca	AcC	A	T	missense_variant/synonymous_variant	missense_variant
16	421853;421854	2	ENSGALG00000043619	MHCIA5	1	25	3	Herx:1;LSnu:1;N4A3:23	gga	gCT	G	A	missense_variant/synonymous_variant	missense_variant
16	424895;424896	2	ENSGALG00000042684	Y-LEC1	-1	11	1	RpRm:11	aca	aTG	T	M	synonymous_variant/missense_variant	missense_variant
16	433453;433454	2	ENSGALG00000044598	CD69_XtoMany	-1	81	4	A3A3:2;FLLL:1;N4A3:32;RpRm:46	aag	aGA	K	R	synonymous_variant/missense_variant	missense_variant
16	434191;434192	2	ENSGALG00000044598	CD69_XtoMany	-1	21	4	Cobb:1;FLLL:1;Rmx6:1;RpRm:18	agc	CAc	S	H	missense_variant/missense_variant	missense_variant
16	434298;434299	2	ENSGALG00000044598	CD69_XtoMany	-1	113	6	A3A3:1;FLLL:3;N4A3:19;RJFh:3;Rmx6:10;RpRm:77	cca	cGG	P	R	synonymous_variant/missense_variant	missense_variant
16	434831;434833	2	ENSGALG00000044598	CD69_XtoMany	-1	8	3	Cobb:4;RJFh:1;RpRm:3	aca	CcG	T	P	synonymous_variant/missense_variant	missense_variant
16	437065;437066	2	ENSGALG00000042684	Y-LEC1	-1	39	4	Cobb:1;FLLL:4;Rmx6:5;RpRm:29	gta	gCG	V	A	synonymous_variant/missense_variant	missense_variant
16	440854;440855	2	ENSGALG00000032602	HLA-F10AL3	1	21	2	N4A3:6;RpRm:15	gct	TTt	A	F	missense_variant/missense_variant	missense_variant
16	440959;440960	2	ENSGALG00000032602	HLA-F10AL3	1	8	2	A3A3:4;FLLL:4	aag	GTg	K	V	missense_variant/missense_variant	missense_variant
16	441176;441177	2	ENSGALG00000032602	HLA-F10AL3	1	9	2	A3A3:6;Herx:3	gtg	gAA	V	E	missense_variant/synonymous_variant	missense_variant
16	441517;441518	2	ENSGALG00000032602	HLA-F10AL3	1	6	1	FAyo:6	gtt	AAt	V	N	missense_variant/missense_variant	missense_variant
16	441547;441549	2	ENSGALG00000032602	HLA-F10AL3	1	89	6	FAyo:14;FrAg:2;Herx:8;LSnu:7;Rmx6:8;RpRm:50	ctc	AtT	L	I	missense_variant/synonymous_variant	missense_variant
16	441632;441633	2	ENSGALG00000032602	HLA-F10AL3	1	23	5	A3A3:1;Cobb:15;Herx:1;LSnu:4;Rmx6:2	ata	aCG	I	T	missense_variant/missense_variant	missense_variant
16	441888;441890	2	ENSGALG00000032602	HLA-F10AL3	1	118	4	FLLL:20;Herx:8;N4A3:28;RpRm:62	tat	CaC	Y	H	missense_variant/synonymous_variant	missense_variant
16	442012;442013	2	ENSGALG00000032602	HLA-F10AL3	1	13	2	FAyo:6;LSnu:7	atc	aCT	I	T	missense_variant/synonymous_variant	missense_variant
16	460605;460606	2	ENSGALG00000026466	HFE_XtoMany#FCGRT_XtoMany#MR1_XtoMany#AZGP1_XtoMany#MICB_XtoMany#MICA_XtoMany	-1	6	4	A3A3:1;FLLL:1;LSnu:2;N4A3:2	cgc	cAG	R	Q	synonymous_variant/missense_variant	missense_variant
16	460620;460621	2	ENSGALG00000026466	HFE_XtoMany#FCGRT_XtoMany#MR1_XtoMany#AZGP1_XtoMany#MICB_XtoMany#MICA_XtoMany	-1	10	1	N4A3:10	cgg	cAA	R	Q	synonymous_variant/missense_variant	missense_variant
16	460674;460676	2	ENSGALG00000026466	HFE_XtoMany#FCGRT_XtoMany#MR1_XtoMany#AZGP1_XtoMany#MICB_XtoMany#MICA_XtoMany	-1	37	5	Cobb:13;FAyo:1;FLLL:6;N4A3:13;Rmx6:4	cac	TaT	H	Y	synonymous_variant/missense_variant	missense_variant
16	461019;461020	2	ENSGALG00000026466	HFE_XtoMany#FCGRT_XtoMany#MR1_XtoMany#AZGP1_XtoMany#MICB_XtoMany#MICA_XtoMany	-1	54	8	A3A3:1;Cobb:1;FLLL:17;Herx:1;LSnu:12;N4A3:5;NA:1;RpRm:16	ttc	CAc	F	H	missense_variant/missense_variant	missense_variant
16	461087;461089	2	ENSGALG00000026466	HFE_XtoMany#FCGRT_XtoMany#MR1_XtoMany#AZGP1_XtoMany#MICB_XtoMany#MICA_XtoMany	-1	23	3	A3A3:7;Cobb:5;N4A3:11	ttt	AtC	F	I	synonymous_variant/missense_variant	missense_variant
16	461419;461420	2	ENSGALG00000026466	HFE_XtoMany#FCGRT_XtoMany#MR1_XtoMany#AZGP1_XtoMany#MICB_XtoMany#MICA_XtoMany	-1	103	6	A3A3:2;Cobb:10;FAyo:6;FLLL:6;NA:1;RpRm:78	ggc	gAT	G	D	synonymous_variant/missense_variant	missense_variant
16	461756;461757	2	ENSGALG00000026466	HFE_XtoMany#FCGRT_XtoMany#MR1_XtoMany#AZGP1_XtoMany#MICB_XtoMany#MICA_XtoMany	-1	68	6	A3A3:4;FLLL:2;FrAg:1;LSnu:4;N4A3:2;RpRm:55	atg	GCg	M	A	missense_variant/missense_variant	missense_variant
16	462982;462983	2	ENSGALG00000045290	CD69_XtoMany	1	44	2	N4A3:4;RpRm:40	aca	aTG	T	M	missense_variant/synonymous_variant	missense_variant
16	466941;466943	2	ENSGALG00000032602	HLA-F10AL3	1	73	2	Cobb:3;RpRm:70	cac	TaT	H	Y	missense_variant/synonymous_variant	missense_variant
16	466965;466966	2	ENSGALG00000032602	HLA-F10AL3	1	18	3	FrAg:4;Herx:9;RJFh:5	agc	GCc	S	A	missense_variant/missense_variant	missense_variant
16	466989;466990	2	ENSGALG00000032602	HLA-F10AL3	1	15	1	N4A3:15	atg	GCg	M	A	missense_variant/missense_variant	missense_variant
16	466996;466997	2	ENSGALG00000032602	HLA-F10AL3	1	14	1	N4A3:14	cgg	cAA	R	Q	missense_variant/synonymous_variant	missense_variant
16	467049;467051	2	ENSGALG00000032602	HLA-F10AL3	1	20	1	A3A3:20	cac	TaT	H	Y	missense_variant/synonymous_variant	missense_variant
16	467187;467188	2	ENSGALG00000032602	HLA-F10AL3	1	17	3	A3A3:3;Cobb:6;FLLL:8	ggg	CAg	G	Q	missense_variant/missense_variant	missense_variant
16	467200;467201	2	ENSGALG00000032602	HLA-F10AL3	1	6	1	N4A3:6	tcc	tTG	S	L	missense_variant/synonymous_variant	missense_variant
16	467214;467216	2	ENSGALG00000032602	HLA-F10AL3	1	25	3	A3A3:8;Cobb:2;N4A3:15	ggc	AgT	G	S	missense_variant/synonymous_variant	missense_variant
16	467288;467290	2	ENSGALG00000032602	HLA-F10AL3	1	23	3	LSnu:6;NA:1;RpRm:16	att	TtC	I	F	missense_variant/synonymous_variant	missense_variant
16	467306;467308	2	ENSGALG00000032602	HLA-F10AL3	1	14	2	FLLL:13;Herx:1	ttg	GtT	L	V	missense_variant/missense_variant	missense_variant
16	467792;467793	2	ENSGALG00000032602	HLA-F10AL3	1	6	1	RpRm:6	ccc	cTT	P	L	missense_variant/synonymous_variant	missense_variant
16	479644;479645	2	ENSGALG00000040901	HLA-F10AL4	-1	50	3	Cobb:1;FLLL:1;RpRm:48	ata	aGC	I	S	synonymous_variant/missense_variant	missense_variant
16	479662;479663	2	ENSGALG00000040901	HLA-F10AL4	-1	28	6	Cobb:3;FAyo:5;Herx:2;LSnu:3;N4A3:14;RJFh:1	cgc	cAG	R	Q	synonymous_variant/missense_variant	missense_variant
16	479825;479827	2	ENSGALG00000040901	HLA-F10AL4	-1	7	1	FAyo:7	cca	GcT	P	A	splice_region_variant,synonymous_variant/missense_variant	missense_variant
16	480251;480253	2	ENSGALG00000040901	HLA-F10AL4	-1	14	3	A3A3:10;Cobb:3;NA:1	cac	TaT	H	Y	synonymous_variant/missense_variant	missense_variant
16	480336;480337	2	ENSGALG00000040901	HLA-F10AL4	-1	19	1	Cobb:19	gcc	AGc	A	S	missense_variant/missense_variant	missense_variant
16	480359;480361	2	ENSGALG00000040901	HLA-F10AL4	-1	136	5	A3A3:14;Cobb:11;N4A3:4;Rmx6:1;RpRm:106	cac	TaT	H	Y	synonymous_variant/missense_variant	missense_variant
16	480535;480536	2	ENSGALG00000040901	HLA-F10AL4	-1	6	1	A3A3:6	gca	gTG	A	V	synonymous_variant/missense_variant	missense_variant
16	480616;480618	2	ENSGALG00000040901	HLA-F10AL4	-1	32	3	Cobb:29;FrAg:2;RpRm:1	gag	AaC	E	N	missense_variant/missense_variant	missense_variant
16	480676;480677	2	ENSGALG00000040901	HLA-F10AL4	-1	14	4	FAyo:9;FLLL:3;FrAg:1;Herx:1	atg	aCA	M	T	missense_variant/missense_variant	missense_variant
16	480772;480774	2	ENSGALG00000040901	HLA-F10AL4	-1	48	4	A3A3:12;Cobb:6;FLLL:17;N4A3:13	ttt	AtC	F	I	synonymous_variant/missense_variant	missense_variant
16	480787;480788	2	ENSGALG00000040901	HLA-F10AL4	-1	140	8	A3A3:8;FLLL:16;FrAg:1;Herx:8;LSnu:14;N4A3:16;Rmx6:5;RpRm:72	aca	aTG	T	M	synonymous_variant/missense_variant	missense_variant
16	481128;481129	2	ENSGALG00000040901	HLA-F10AL4	-1	252	8	A3A3:24;FAyo:7;FLLL:28;LSnu:15;N4A3:38;RJFh:26;Rmx6:11;RpRm:103	gac	gCT	D	A	synonymous_variant/missense_variant	missense_variant
16	481444;481445	2	ENSGALG00000030320	YF6	-1	12	3	FAyo:1;LSnu:1;RpRm:10	gcc	AGc	A	S	missense_variant/missense_variant	missense_variant
16	501988;501989	2	ENSGALG00000046229	CD69_XtoMany	-1	7	1	RpRm:7	aag	aGA	K	R	synonymous_variant/missense_variant	missense_variant
16	506189;506190	2	ENSGALG00000032602	HLA-F10AL3	1	18	1	RpRm:18	aag	CTg	K	L	missense_variant/missense_variant	missense_variant
16	506830;506832	2	ENSGALG00000032602	HLA-F10AL3	1	34	2	N4A3:32;Rmx6:2	cca	GcG	P	A	missense_variant/synonymous_variant	missense_variant
16	507129;507131	2	ENSGALG00000032602	HLA-F10AL3	1	71	7	A3A3:4;Cobb:24;FAyo:10;FLLL:6;Herx:1;N4A3:25;Rmx6:1	tat	CaC	Y	H	missense_variant/synonymous_variant	missense_variant
16	507237;507239	2	ENSGALG00000032602	HLA-F10AL3	1	14	2	Cobb:2;N4A3:12	cac	TaT	H	Y	missense_variant/synonymous_variant	missense_variant
16	507253;507254	2	ENSGALG00000032602	HLA-F10AL3	1	9	2	NA:1;RpRm:8	att	aCC	I	T	missense_variant/synonymous_variant	missense_variant
16	507462;507463	2	ENSGALG00000032602	HLA-F10AL3	1	10	2	FLLL:7;Herx:3	ggc	gTT	G	V	missense_variant/synonymous_variant	missense_variant
16	507497;507499	2	ENSGALG00000032602	HLA-F10AL3	1	18	3	FrAg:3;Herx:12;Rmx6:3	gtc	TtG	V	L	missense_variant/synonymous_variant	missense_variant
16	628016;628017	2	ENSGALG00000044569	CLEC2D2L	-1	11	3	Cobb:7;FAyo:3;FLLL:1	agc	aAT	S	N	synonymous_variant/missense_variant	missense_variant
16	628398;628399	2	ENSGALG00000044569	CLEC2D2L	-1	10	3	Cobb:2;Rmx6:3;RpRm:5	gct	gAG	A	E	synonymous_variant/missense_variant	missense_variant
16	628429;628430	2	ENSGALG00000044569	CLEC2D2L	-1	44	4	Cobb:1;FLLL:2;Rmx6:1;RpRm:40	agc	CAc	S	H	missense_variant/missense_variant	missense_variant
16	628513;628514	2	ENSGALG00000044569	CLEC2D2L	-1	18	3	FLLL:1;Rmx6:3;RpRm:14	gac	CCc	D	P	missense_variant/missense_variant	missense_variant
16	629068;629070	2	ENSGALG00000044569	CLEC2D2L	-1	5	1	N4A3:5	cag	GaA	Q	E	synonymous_variant/missense_variant	missense_variant
16	68084;68085	2	ENSGALG00000032231	C4	-1	126	8	A3A3:14;Cobb:38;FAyo:1;FLLL:12;Herx:10;N4A3:28;Rmx6:2;RpRm:21	aat	aGC	N	S	synonymous_variant/missense_variant	missense_variant
16	74232;74233	2	ENSGALG00000041380	BF2	1	5	2	Cobb:1;FLLL:4	atg	GCg	M	A	missense_variant/missense_variant	missense_variant
16	74370;74371	2	ENSGALG00000041380	BF2	1	13	4	Cobb:3;Herx:4;LSnu:2;RJFh:4	ctg	GGg	L	G	missense_variant/missense_variant	missense_variant
16	74644;74645	2	ENSGALG00000041380	BF2	1	6	2	FrAg:3;Herx:3	tgg	CTg	W	L	missense_variant/missense_variant	missense_variant
16	74699;74700	2	ENSGALG00000041380	BF2	1	32	2	FAyo:1;RJFh:31	gca	gAT	A	D	missense_variant/synonymous_variant	missense_variant
16	74732;74733	2	ENSGALG00000041380	BF2	1	18	3	Cobb:13;FLLL:3;Herx:2	gac	gCT	D	A	missense_variant/synonymous_variant	missense_variant
16	74806;74807	2	ENSGALG00000041380	BF2	1	51	2	A3A3:12;N4A3:39	tat	GTt	Y	V	missense_variant/missense_variant	missense_variant
16	74824;74826	2	ENSGALG00000041380	BF2	1	15	4	FLLL:2;Herx:2;LSnu:1;RJFh:10	cag	AaT	Q	N	missense_variant/missense_variant	missense_variant
16	75088;75089	2	ENSGALG00000041380	BF2	1	21	3	FLLL:7;FrAg:1;RJFh:13	gtt	gCC	V	A	missense_variant/synonymous_variant	missense_variant
16	79719;79720	2	ENSGALG00000029381	TAP2	-1	128	7	A3A3:18;Cobb:10;FLLL:26;Herx:3;LSnu:14;RJFh:1;RpRm:56	cag	AGg	Q	R	missense_variant/missense_variant	missense_variant
16	84564;84565	2	ENSGALG00000035075	TAP1	1	15	5	A3A3:5;Cobb:4;FAyo:1;FLLL:2;FrAg:3	agg	GAg	R	E	missense_variant,splice_region_variant/missense_variant,splice_region_variant	missense_variant
16	86034;86035	2	ENSGALG00000035075	TAP1	1	32	4	Cobb:8;N4A3:2;Rmx6:2;RpRm:20	gca	gTG	A	V	missense_variant/synonymous_variant	missense_variant
16	86578;86580	2	ENSGALG00000035075	TAP1	1	11	4	Cobb:3;FLLL:5;FrAg:2;Herx:1	caa	GaG	Q	E	missense_variant/synonymous_variant	missense_variant
16	88721;88722	2	ENSGALG00000033932	BF1	-1	14	3	FLLL:8;FrAg:3;RJFh:3	gtt	gCC	V	A	synonymous_variant/missense_variant	missense_variant
16	88992;88993	2	ENSGALG00000033932	BF1	-1	27	2	FrAg:2;RJFh:25	tgg	CTg	W	L	missense_variant/missense_variant	missense_variant
16	89004;89005	2	ENSGALG00000033932	BF1	-1	30	2	RJFh:14;Rmx6:16	gtt	TAt	V	Y	missense_variant/missense_variant	missense_variant
16	89078;89079	2	ENSGALG00000033932	BF1	-1	72	3	Cobb:35;FLLL:28;Herx:9	gac	gCT	D	A	synonymous_variant/missense_variant	missense_variant
16	89166;89167	2	ENSGALG00000033932	BF1	-1	11	3	FrAg:3;Herx:6;RJFh:2	tgg	CTg	W	L	missense_variant/missense_variant	missense_variant
17	10003434;10003435	2	ENSGALG00000001048	OLFML2A	1	25	2	FAyo:16;RJFh:9	gtg	gCA	V	A	missense_variant/synonymous_variant	missense_variant
17	10304606;10304608	2	ENSGALG00000000972	PBX3	1	362	11	A3A3:28;Cobb:48;FAyo:16;FLLL:32;FrAg:4;Herx:17;LSnu:16;N4A3:44;RJFh:26;Rmx6:19;RpRm:112	atg	CtC	M	L	missense_variant/missense_variant	missense_variant
17	10304642;10304643	2	ENSGALG00000000972	PBX3	1	346	11	A3A3:27;Cobb:48;FAyo:16;FLLL:31;FrAg:4;Herx:11;LSnu:16;N4A3:44;RJFh:20;Rmx6:18;RpRm:111	tct	AGt	S	S	missense_variant/missense_variant	synonymous_variant
17	1419185;1419187	2	ENSGALG00000008936	ENTPD8L	1	154	5	A3A3:20;LSnu:4;N4A3:44;Rmx6:11;RpRm:75	gta	AtG	V	M	missense_variant/synonymous_variant	missense_variant
17	1999208;1999210	2	ENSGALG00000008838	FKBP15	1	54	5	Cobb:3;FAyo:10;FrAg:4;Herx:3;RJFh:34	tcc	CcT	S	P	missense_variant/synonymous_variant	missense_variant
17	2027531;2027532	2	ENSGALG00000008819	LRSAM1	-1	63	3	A3A3:28;Herx:5;N4A3:30	gag	ATg	E	M	missense_variant/missense_variant	missense_variant
17	2369889;2369891	2	ENSGALG00000008586	TUBB4A	-1	329	11	A3A3:29;Cobb:39;FAyo:12;FLLL:31;FrAg:3;Herx:10;LSnu:15;N4A3:44;RJFh:35;Rmx6:13;RpRm:98	atc	GtG	I	V	missense_variant/missense_variant	missense_variant
17	5387341;5387343	2	ENSGALG00000005074	FAM102A	1	16	1	RJFh:16	gtg	AtT	V	I	missense_variant/synonymous_variant	missense_variant
17	5514497;5514499	2	ENSGALG00000004965	SLC27A4	-1	17	3	Cobb:2;FLLL:13;Herx:2	gat	AaC	D	N	synonymous_variant/missense_variant	missense_variant
17	5515126;5515128	2	ENSGALG00000004965	SLC27A4	-1	11	2	FLLL:10;Herx:1	cga	TgC	R	C	synonymous_variant/stop_gained	missense_variant
17	5661954;5661955	2	ENSGALG00000004767	ODF2	1	70	11	A3A3:1;Cobb:18;FAyo:8;FLLL:1;FrAg:1;Herx:2;LSnu:8;N4A3:4;RJFh:5;Rmx6:1;RpRm:21	tgt	tAC	C	Y	missense_variant/synonymous_variant	missense_variant
17	5669457;5669458	2	ENSGALG00000004738	GLE1	1	53	5	A3A3:1;Cobb:14;FLLL:26;Herx:1;N4A3:11	atg	aCA	M	T	missense_variant/missense_variant	missense_variant
17	5761784;5761785	2	ENSGALG00000004689	PKN3	1	22	3	Cobb:8;Herx:1;LSnu:13	tca	tTG	S	L	missense_variant/synonymous_variant	missense_variant
17	6289295;6289297	2	ENSGALG00000004052	GPR107	1	25	4	Cobb:9;FLLL:1;Herx:7;LSnu:8	cgc	TgT	R	C	missense_variant/synonymous_variant	missense_variant
17	6289316;6289317	2	ENSGALG00000004052	GPR107	1	10	1	Herx:10	gct	TTt	A	F	missense_variant/missense_variant	missense_variant
17	7087193;7087194	2	ENSGALG00000041473	DDX31	-1	28	3	FLLL:15;Herx:3;LSnu:10	gat	AGt	D	S	missense_variant/missense_variant	missense_variant
17	7394144;7394145	2	ENSGALG00000033597	ADAMTS13	1	182	10	A3A3:14;Cobb:42;FAyo:1;FLLL:20;FrAg:4;Herx:17;LSnu:3;N4A3:28;RJFh:35;Rmx6:18	gtg	ACg	V	T	missense_variant/missense_variant	missense_variant
17	7498946;7498947	2	ENSGALG00000040045	DBH	1	13	2	FLLL:1;RJFh:12	tgg	CCg	W	P	missense_variant/missense_variant	missense_variant
17	7622377;7622379	2	ENSGALG00000002699	VAV2	-1	380	11	A3A3:32;Cobb:48;FAyo:16;FLLL:32;FrAg:4;Herx:23;LSnu:16;N4A3:42;RJFh:36;Rmx6:19;RpRm:112	gca	TcC	A	S	synonymous_variant/missense_variant	missense_variant
17	8423762;8423763	2	ENSGALG00000001797	GPSM1	-1	28	5	Cobb:10;FAyo:11;Herx:5;LSnu:1;RJFh:1	ttg	tCA	L	S	synonymous_variant/missense_variant	missense_variant
17	8688019;8688021	2	ENSGALG00000001692	CAMSAP1	1	145	6	A3A3:5;FLLL:13;LSnu:3;N4A3:5;Rmx6:19;RpRm:100	aga	CgG	R	R	synonymous_variant/synonymous_variant	synonymous_variant
17	8853930;8853931	2	ENSGALG00000001513	CNTRL	1	17	4	Cobb:10;Herx:4;RJFh:1;RpRm:2	ttg	tCA	L	S	missense_variant/synonymous_variant	missense_variant
17	9193105;9193106	2	ENSGALG00000044151	MORN5	1	135	7	A3A3:2;Cobb:8;FAyo:15;FLLL:12;LSnu:12;Rmx6:14;RpRm:72	tat	tTC	Y	F	missense_variant/synonymous_variant	missense_variant
17	9892366;9892367	2	ENSGALG00000001094	ADGRD2	1	45	5	Cobb:11;FLLL:2;LSnu:9;Rmx6:7;RpRm:16	tgt	CAt	C	H	missense_variant/missense_variant	missense_variant
18	10042516;10042517	2	ENSGALG00000007251	PCYT2	-1	5	2	FAyo:3;RJFh:2	ggc	gCT	G	A	synonymous_variant/missense_variant	missense_variant
18	10202557;10202558	2	ENSGALG00000045267	ENSGALG00000045267	1	145	11	A3A3:1;Cobb:20;FAyo:8;FLLL:9;FrAg:1;Herx:2;LSnu:6;N4A3:35;RJFh:10;Rmx6:2;RpRm:51	tgt	CAt	C	H	missense_variant/missense_variant	missense_variant
18	10202573;10202574	2	ENSGALG00000045267	ENSGALG00000045267	1	225	11	A3A3:16;Cobb:42;FAyo:14;FLLL:10;FrAg:3;Herx:2;LSnu:8;N4A3:42;RJFh:10;Rmx6:6;RpRm:72	ctg	cCT	L	P	missense_variant/synonymous_variant	missense_variant
18	10206131;10206133	2	ENSGALG00000026189	LINC00483	1	260	9	A3A3:27;Cobb:39;FLLL:9;FrAg:1;Herx:8;LSnu:16;N4A3:29;Rmx6:19;RpRm:112	gca	CcG	A	P	missense_variant/synonymous_variant	missense_variant
18	10206335;10206336	2	ENSGALG00000026189	LINC00483	1	54	7	Cobb:19;FAyo:3;FLLL:5;FrAg:2;Herx:2;RJFh:4;Rmx6:19	act	GTt	T	V	missense_variant/missense_variant	missense_variant
18	10507076;10507078	2	ENSGALG00000007713	CD300LG	-1	29	3	FAyo:12;FLLL:9;LSnu:8	cac	GaG	H	E	missense_variant/missense_variant	missense_variant
18	10508041;10508042	2	ENSGALG00000007713	CD300LG	-1	41	4	FAyo:15;FLLL:17;LSnu:8;RJFh:1	cgg	GAg	R	E	missense_variant/missense_variant	missense_variant
18	10508079;10508081	2	ENSGALG00000007713	CD300LG	-1	29	3	FAyo:13;FLLL:8;LSnu:8	cac	GaG	H	E	missense_variant/missense_variant	missense_variant
18	10533065;10533066	2	ENSGALG00000044578	ENSGALG00000044578	-1	151	10	A3A3:7;Cobb:38;FAyo:1;FLLL:5;FrAg:4;Herx:2;LSnu:7;N4A3:31;Rmx6:4;RpRm:52	gtg	gCA	V	A	synonymous_variant/missense_variant	missense_variant
18	10534223;10534225	2	ENSGALG00000044578	ENSGALG00000044578	-1	19	5	A3A3:1;Cobb:3;FrAg:3;LSnu:1;N4A3:11	ggc	AgT	G	S	synonymous_variant/missense_variant	missense_variant
18	10592260;10592262	2	ENSGALG00000027415	GRIN2C	-1	12	3	A3A3:1;FLLL:10;N4A3:1	atc	GtG	I	V	missense_variant/missense_variant	missense_variant
18	10593170;10593172	2	ENSGALG00000027415	GRIN2C	-1	10	2	FLLL:2;RJFh:8	agg	CgC	R	R	missense_variant/synonymous_variant	synonymous_variant
18	2208152;2208153	2	ENSGALG00000001238	STX8	-1	22	4	Cobb:11;FLLL:1;FrAg:2;Herx:8	tca	tAT	S	Y	synonymous_variant/stop_gained	missense_variant
18	2247644;2247646	2	ENSGALG00000037812	USP43	1	6	3	Cobb:2;FLLL:3;FrAg:1	aca	GcG	T	A	missense_variant/synonymous_variant	missense_variant
18	4336890;4336891	2	ENSGALG00000001862	ST6GALNAC1	1	67	7	Cobb:11;FAyo:9;FLLL:6;FrAg:1;LSnu:8;Rmx6:8;RpRm:24	att	GCt	I	A	missense_variant/missense_variant	missense_variant
18	4351907;4351908	2	ENSGALG00000001883	ST6GALNAC2	1	64	5	Cobb:15;FLLL:11;FrAg:1;Herx:4;RJFh:33	gtg	gCA	V	A	missense_variant/synonymous_variant	missense_variant
18	4668362;4668363	2	ENSGALG00000002179	FBF1	1	9	4	A3A3:1;FLLL:1;Herx:1;N4A3:6	aca	aTG	T	M	missense_variant/synonymous_variant	missense_variant
18	4675628;4675629	2	ENSGALG00000002179	FBF1	1	19	6	Cobb:1;FAyo:1;FLLL:2;FrAg:1;Herx:8;RJFh:6	aac	aGT	N	S	missense_variant/synonymous_variant	missense_variant
18	4764449;4764451	2	ENSGALG00000002286	H3F3B	1	376	11	A3A3:29;Cobb:48;FAyo:16;FLLL:32;FrAg:4;Herx:23;LSnu:16;N4A3:44;RJFh:35;Rmx6:17;RpRm:112	cgc	AgA	R	R	missense_variant/synonymous_variant	synonymous_variant
18	4949621;4949622	2	ENSGALG00000035675	CCDC57	1	11	3	LSnu:1;RJFh:1;Rmx6:9	cgg	cAC	R	H	missense_variant/synonymous_variant	missense_variant
18	4993243;4993244	2	ENSGALG00000040896	FASN	1	18	3	Cobb:2;FLLL:12;Herx:4	aaa	aGC	K	S	missense_variant/missense_variant	missense_variant
18	5062955;5062957	2	ENSGALG00000040896	FASN	1	84	7	A3A3:10;Cobb:7;FLLL:26;Herx:2;LSnu:16;N4A3:22;RJFh:1	gaa	AaC	E	N	missense_variant/missense_variant	missense_variant
18	5165010;5165012	2	ENSGALG00000002985	UTP18	1	7	1	RJFh:7	agg	CgA	R	R	synonymous_variant/synonymous_variant	synonymous_variant
18	5168308;5168309	2	ENSGALG00000002985	UTP18	1	268	9	A3A3:32;Cobb:21;FAyo:6;FLLL:14;Herx:4;LSnu:16;N4A3:44;Rmx6:19;RpRm:112	gcc	gTT	A	V	missense_variant/synonymous_variant	missense_variant
18	525870;525872	2	ENSGALG00000039977	MYH1B	-1	7	2	FAyo:1;RpRm:6	aga	CgG	R	R	synonymous_variant/synonymous_variant	synonymous_variant
18	6711361;6711362	2	ENSGALG00000003294	ATAD5	1	167	8	A3A3:13;Cobb:46;FLLL:21;FrAg:4;Herx:7;LSnu:12;N4A3:30;RJFh:34	gtg	gCA	V	A	missense_variant/synonymous_variant	missense_variant
18	68500;68501	2	ENSGALG00000024335	ZNF606L	-1	5	1	Herx:5	cat	TCt	H	S	missense_variant/missense_variant	missense_variant
18	7123278;7123279	2	ENSGALG00000003650	NOL11	-1	15	5	Cobb:6;FAyo:5;FrAg:1;Herx:2;RJFh:1	aac	aGT	N	S	synonymous_variant/missense_variant	missense_variant
18	8007430;8007432	2	ENSGALG00000021395	ABCA9	-1	82	6	Cobb:4;FLLL:2;Herx:6;LSnu:5;Rmx6:2;RpRm:63	gca	AcG	A	T	synonymous_variant/missense_variant	missense_variant
18	8013791;8013792	2	ENSGALG00000021395	ABCA9	-1	23	5	A3A3:5;FLLL:4;Herx:2;N4A3:5;RpRm:7	gag	AGg	E	R	missense_variant/missense_variant	missense_variant
18	9270921;9270923	2	ENSGALG00000042215	FAAP100	1	66	6	Cobb:2;FAyo:14;FLLL:27;Herx:2;RJFh:9;RpRm:12	gcg	AcT	A	T	missense_variant/synonymous_variant	missense_variant
18	9352296;9352297	2	ENSGALG00000044464	TEPSIN	1	55	4	Cobb:7;Herx:1;LSnu:7;RpRm:40	gcc	AAc	A	N	missense_variant/missense_variant	missense_variant
18	9387525;9387526	2	ENSGALG00000006901	AATK	1	7	1	FLLL:7	ggg	CAg	G	Q	missense_variant/missense_variant	missense_variant
18	9566271;9566273	2	ENSGALG00000017418	NPTX1	1	164	10	Cobb:31;FAyo:9;FLLL:8;FrAg:1;Herx:1;LSnu:8;N4A3:5;RJFh:25;Rmx6:19;RpRm:57	ctg	AtC	L	I	missense_variant/synonymous_variant	missense_variant
18	9566298;9566300	2	ENSGALG00000017418	NPTX1	1	151	9	Cobb:26;FAyo:9;FLLL:6;FrAg:1;LSnu:8;N4A3:5;RJFh:21;Rmx6:19;RpRm:56	ctg	AtC	L	I	missense_variant/synonymous_variant	missense_variant
18	9601209;9601210	2	ENSGALG00000039269	RNF213	-1	55	8	A3A3:11;Cobb:1;FLLL:2;Herx:2;LSnu:1;N4A3:8;RJFh:28;Rmx6:2	aca	aTG	T	M	synonymous_variant/missense_variant	missense_variant
18	9606491;9606493	2	ENSGALG00000039269	RNF213	-1	197	7	A3A3:18;Cobb:33;FAyo:13;Herx:9;N4A3:27;Rmx6:4;RpRm:93	cta	TtG	L	L	synonymous_variant/synonymous_variant	synonymous_variant
18	9610528;9610530	2	ENSGALG00000039269	RNF213	-1	92	4	Cobb:1;Herx:1;Rmx6:2;RpRm:88	ggc	AgT	G	S	synonymous_variant/missense_variant	missense_variant
18	9610708;9610710	2	ENSGALG00000039269	RNF213	-1	25	4	FAyo:2;N4A3:1;RJFh:18;RpRm:4	cag	AaT	Q	N	missense_variant/missense_variant	missense_variant
18	9613088;9613090	2	ENSGALG00000039269	RNF213	-1	117	7	A3A3:19;Cobb:32;FLLL:12;FrAg:4;Herx:11;LSnu:2;N4A3:37	aat	CaC	N	H	synonymous_variant/missense_variant	missense_variant
18	9633327;9633328	2	ENSGALG00000007018	SLC26A11	-1	29	2	Cobb:16;Herx:13	acg	aTA	T	I	synonymous_variant/missense_variant	missense_variant
18	9633599;9633600	2	ENSGALG00000007018	SLC26A11	-1	30	2	FAyo:2;RJFh:28	gca	gTG	A	V	synonymous_variant/missense_variant	missense_variant
18	9722027;9722029	2	ENSGALG00000023338	CBX2	-1	98	6	Cobb:1;FLLL:3;Herx:1;LSnu:7;N4A3:2;RpRm:84	agc	GgT	S	G	synonymous_variant/missense_variant	missense_variant
18	9722246;9722248	2	ENSGALG00000023338	CBX2	-1	110	4	Cobb:5;LSnu:1;Rmx6:19;RpRm:85	ggc	AgT	G	S	synonymous_variant/missense_variant	missense_variant
19	2641236;2641238	2	ENSGALG00000021665	GTF2I	-1	37	4	Cobb:16;FLLL:6;Herx:13;RJFh:2	gca	CcC	A	P	synonymous_variant/missense_variant	missense_variant
19	266226;266228	2	ENSGALG00000041927	FZD9	-1	291	11	A3A3:21;Cobb:46;FAyo:16;FLLL:32;FrAg:3;Herx:19;LSnu:14;N4A3:30;RJFh:31;Rmx6:19;RpRm:60	aac	GaG	N	E	missense_variant/missense_variant	missense_variant
19	266244;266246	2	ENSGALG00000041927	FZD9	-1	280	11	A3A3:21;Cobb:46;FAyo:16;FLLL:32;FrAg:3;Herx:19;LSnu:14;N4A3:26;RJFh:30;Rmx6:19;RpRm:54	ttg	CtC	L	L	missense_variant/synonymous_variant	synonymous_variant
19	266248;266249	2	ENSGALG00000041927	FZD9	-1	280	11	A3A3:21;Cobb:46;FAyo:16;FLLL:32;FrAg:3;Herx:19;LSnu:14;N4A3:26;RJFh:30;Rmx6:19;RpRm:54	tac	GCc	Y	A	missense_variant/missense_variant	missense_variant
19	307813;307814	2	ENSGALG00000000891	NSUN5	1	85	7	A3A3:11;Cobb:10;FLLL:1;LSnu:2;N4A3:9;Rmx6:3;RpRm:49	gca	gTG	A	V	missense_variant/synonymous_variant	missense_variant
19	3209806;3209807	2	ENSGALG00000001546	ZZEF1	1	93	10	A3A3:1;Cobb:1;FLLL:1;FrAg:2;Herx:3;LSnu:12;N4A3:7;RJFh:24;Rmx6:4;RpRm:38	gtg	gCA	V	A	missense_variant/synonymous_variant	missense_variant
19	3265114;3265116	2	ENSGALG00000001564	ATP2A3	1	365	11	A3A3:31;Cobb:48;FAyo:16;FLLL:32;FrAg:4;Herx:15;LSnu:16;N4A3:44;RJFh:35;Rmx6:19;RpRm:105	ggt	AgC	G	S	missense_variant/synonymous_variant	missense_variant
19	3265150;3265152	2	ENSGALG00000001564	ATP2A3	1	310	10	A3A3:22;Cobb:47;FAyo:16;FLLL:31;FrAg:4;Herx:8;LSnu:14;N4A3:44;RJFh:24;RpRm:100	att	TtC	I	F	missense_variant/synonymous_variant	missense_variant
19	3271230;3271231	2	ENSGALG00000001564	ATP2A3	1	381	11	A3A3:32;Cobb:48;FAyo:16;FLLL:32;FrAg:4;Herx:23;LSnu:16;N4A3:44;RJFh:35;Rmx6:19;RpRm:112	gtc	ACc	V	T	missense_variant/missense_variant	missense_variant
19	3271237;3271238	2	ENSGALG00000001564	ATP2A3	1	381	11	A3A3:32;Cobb:48;FAyo:16;FLLL:32;FrAg:4;Herx:23;LSnu:16;N4A3:44;RJFh:35;Rmx6:19;RpRm:112	agc	aAG	S	K	missense_variant/missense_variant	missense_variant
19	3664219;3664220	2	ENSGALG00000045366	HSD3B7	1	241	10	A3A3:15;Cobb:40;FAyo:8;FLLL:26;Herx:12;LSnu:14;N4A3:27;RJFh:36;Rmx6:5;RpRm:58	cac	cGT	H	R	missense_variant/synonymous_variant	missense_variant
19	4145094;4145095	2	ENSGALG00000001876	RASA4	-1	199	6	A3A3:25;Cobb:29;Herx:17;LSnu:11;N4A3:19;RpRm:98	cac	TGc	H	C	missense_variant/missense_variant	missense_variant
19	4156519;4156521	2	ENSGALG00000001905	DTX2	-1	382	11	A3A3:32;Cobb:48;FAyo:16;FLLL:32;FrAg:4;Herx:23;LSnu:16;N4A3:44;RJFh:36;Rmx6:19;RpRm:112	tcc	AcA	S	T	synonymous_variant/missense_variant	missense_variant
19	4156525;4156527	2	ENSGALG00000001905	DTX2	-1	382	11	A3A3:32;Cobb:48;FAyo:16;FLLL:32;FrAg:4;Herx:23;LSnu:16;N4A3:44;RJFh:36;Rmx6:19;RpRm:112	ttt	AtG	F	M	missense_variant/missense_variant	missense_variant
19	4767566;4767568	2	ENSGALG00000014585	CCL26	1	11	2	Cobb:5;RJFh:6	gtc	AtT	V	I	missense_variant/synonymous_variant	missense_variant
19	4788663;4788664	2	ENSGALG00000027051	CCAH221	-1	51	2	A3A3:1;RpRm:50	gta	gCG	V	A	synonymous_variant/missense_variant	missense_variant
19	4918489;4918490	2	ENSGALG00000002542	GUSB	-1	101	7	A3A3:22;Cobb:3;FLLL:8;Herx:3;N4A3:17;RJFh:15;RpRm:33	gtg	gCA	V	A	synonymous_variant/missense_variant	missense_variant
19	5071428;5071429	2	ENSGALG00000002631	LRRC75A	1	9	2	Cobb:3;N4A3:6	cac	cTT	H	L	missense_variant/synonymous_variant	missense_variant
19	5115919;5115920	2	ENSGALG00000002631	LRRC75A	1	81	5	Cobb:26;FAyo:15;Herx:9;LSnu:11;RJFh:20	aag	aTA	K	I	missense_variant/synonymous_variant	missense_variant
19	5340738;5340740	2	ENSGALG00000002843	RILP	-1	32	1	RJFh:32	gtt	AtG	V	M	synonymous_variant/missense_variant	missense_variant
19	5496923;5496924	2	ENSGALG00000003082	DPH1	1	191	9	A3A3:28;Cobb:20;FLLL:4;FrAg:1;Herx:12;N4A3:35;RJFh:19;Rmx6:6;RpRm:66	cag	cGA	Q	R	missense_variant/synonymous_variant	missense_variant
19	5524047;5524049	2	ENSGALG00000042077	HIC1	1	367	11	A3A3:32;Cobb:48;FAyo:16;FLLL:32;FrAg:4;Herx:22;LSnu:16;N4A3:42;RJFh:35;Rmx6:19;RpRm:101	ttg	CtC	L	L	synonymous_variant/missense_variant	synonymous_variant
19	5615202;5615203	2	ENSGALG00000003108	SMG6	-1	79	4	Cobb:34;FAyo:16;FLLL:19;Herx:10	atc	GCc	I	A	missense_variant/missense_variant	missense_variant
19	5617243;5617245	2	ENSGALG00000003155	SRR	1	227	11	A3A3:14;Cobb:36;FAyo:13;FLLL:12;FrAg:4;Herx:19;LSnu:16;N4A3:14;RJFh:18;Rmx6:17;RpRm:64	gct	AcG	A	T	missense_variant/synonymous_variant	missense_variant
19	5659654;5659655	2	ENSGALG00000003604	SLC46A1	-1	79	7	Cobb:11;FLLL:12;FrAg:4;Herx:13;LSnu:6;RJFh:14;Rmx6:19	gcc	gTT	A	V	synonymous_variant/missense_variant	missense_variant
19	5738017;5738018	2	ENSGALG00000026077	ALDOC	-1	35	1	RJFh:35	acc	aAG	T	K	synonymous_variant/missense_variant	missense_variant
19	5798309;5798310	2	ENSGALG00000030512	PROCA1	-1	58	6	FAyo:1;FLLL:1;LSnu:1;N4A3:2;Rmx6:2;RpRm:51	gtc	ACc	V	T	missense_variant/missense_variant	missense_variant
19	6076394;6076396	2	ENSGALG00000032723	ANKRD13B	1	332	11	A3A3:27;Cobb:48;FAyo:16;FLLL:31;FrAg:4;Herx:5;LSnu:16;N4A3:39;RJFh:35;Rmx6:19;RpRm:92	acg	GcC	T	A	missense_variant/synonymous_variant	missense_variant
19	6089505;6089507	2	ENSGALG00000021572	SSH2	-1	124	7	Cobb:19;FAyo:16;FLLL:28;FrAg:4;Herx:9;LSnu:12;RJFh:36	ggc	AgT	G	S	synonymous_variant/missense_variant	missense_variant
19	6089688;6089689	2	ENSGALG00000021572	SSH2	-1	198	8	A3A3:8;Cobb:12;FLLL:3;Herx:9;LSnu:11;N4A3:24;Rmx6:19;RpRm:112	ctg	cCA	L	P	synonymous_variant/missense_variant	missense_variant
19	6183918;6183920	2	ENSGALG00000040942	EFCAB5	1	45	7	Cobb:16;FAyo:1;FLLL:6;LSnu:1;RJFh:8;Rmx6:1;RpRm:12	ttt	CtC	F	L	missense_variant/synonymous_variant	missense_variant
19	622780;622782	2	ENSGALG00000001042	MTMR4	-1	382	11	A3A3:32;Cobb:48;FAyo:16;FLLL:32;FrAg:4;Herx:23;LSnu:16;N4A3:44;RJFh:36;Rmx6:19;RpRm:112	gta	AtT	V	I	synonymous_variant/missense_variant	missense_variant
19	622795;622797	2	ENSGALG00000001042	MTMR4	-1	382	11	A3A3:32;Cobb:48;FAyo:16;FLLL:32;FrAg:4;Herx:23;LSnu:16;N4A3:44;RJFh:36;Rmx6:19;RpRm:112	cac	TaT	H	Y	synonymous_variant/missense_variant	missense_variant
19	6645985;6645987	2	ENSGALG00000004628	CTNS	-1	286	9	A3A3:32;Cobb:26;FAyo:13;FLLL:25;Herx:13;LSnu:16;N4A3:44;RJFh:5;RpRm:112	att	GtC	I	V	synonymous_variant/missense_variant	missense_variant
19	665268;665269	2	ENSGALG00000001056	ABHD11	-1	14	3	Cobb:1;Herx:6;Rmx6:7	gtg	gCA	V	A	synonymous_variant/missense_variant	missense_variant
19	6659360;6659361	2	ENSGALG00000004637	SHPK	1	382	11	A3A3:32;Cobb:48;FAyo:16;FLLL:32;FrAg:4;Herx:23;LSnu:16;N4A3:44;RJFh:36;Rmx6:19;RpRm:112	caa	cGG	Q	R	missense_variant/synonymous_variant	missense_variant
19	6793509;6793511	2	ENSGALG00000036963	NLE1	1	46	6	Cobb:10;FAyo:5;Herx:5;LSnu:2;RJFh:2;RpRm:22	gtt	AtC	V	I	missense_variant/synonymous_variant	missense_variant
19	6932255;6932256	2	ENSGALG00000004817	GEMIN4	1	8	2	Cobb:7;N4A3:1	acc	TTc	T	F	missense_variant/missense_variant	missense_variant
19	6933219;6933220	2	ENSGALG00000004817	GEMIN4	1	5	2	Cobb:4;Herx:1	gcg	gTT	A	V	missense_variant/synonymous_variant	missense_variant
19	7026510;7026511	2	ENSGALG00000037314	RPH3AL	1	188	11	A3A3:10;Cobb:40;FAyo:3;FLLL:28;FrAg:2;Herx:16;LSnu:1;N4A3:25;RJFh:2;Rmx6:19;RpRm:42	cgc	cAT	R	H	missense_variant/synonymous_variant	missense_variant
19	7092161;7092163	2	ENSGALG00000040380	RAD51C	1	11	1	RJFh:11	ggg	AgC	G	S	missense_variant/synonymous_variant	missense_variant
19	7198118;7198119	2	ENSGALG00000005090	SKA2	-1	33	4	Cobb:24;FLLL:1;Herx:6;RJFh:2	gcg	ATg	A	M	missense_variant/missense_variant	missense_variant
19	7209738;7209739	2	ENSGALG00000005093	SMG8	1	108	9	A3A3:2;Cobb:37;FLLL:8;FrAg:1;Herx:3;LSnu:3;RJFh:19;Rmx6:19;RpRm:16	gtg	ACg	V	T	missense_variant/missense_variant	missense_variant
19	7209738;7209739	2	ENSGALG00000005093	SMG8	1	108	9	A3A3:2;Cobb:37;FLLL:8;FrAg:1;Herx:3;LSnu:3;RJFh:19;Rmx6:19;RpRm:16	cgt	cAC	R	H	missense_variant,splice_region_variant/splice_region_variant,synonymous_variant	missense_variant
19	7412786;7412788	2	ENSGALG00000005205	RNFT1	-1	21	1	RJFh:21	atc	GtT	I	V	synonymous_variant/missense_variant	missense_variant
19	9058275;9058276	2	ENSGALG00000005594	OMG	1	5	1	FLLL:5	ctc	cAA	L	Q	missense_variant/synonymous_variant	missense_variant
2	102123667;102123668	2	ENSGALG00000014858	ADCYAP1	-1	105	5	FAyo:13;LSnu:9;RJFh:6;Rmx6:15;RpRm:62	cct	TAt	P	Y	missense_variant/missense_variant	missense_variant
2	102123676;102123677	2	ENSGALG00000014858	ADCYAP1	-1	101	5	FAyo:12;LSnu:9;RJFh:6;Rmx6:14;RpRm:60	atg	GCg	M	A	missense_variant/missense_variant	missense_variant
2	102935801;102935802	2	ENSGALG00000014976	GATA6	1	328	11	A3A3:30;Cobb:48;FAyo:16;FLLL:32;FrAg:4;Herx:23;LSnu:16;N4A3:40;RJFh:35;Rmx6:16;RpRm:68	ccc	GGc	P	G	missense_variant/missense_variant	missense_variant
2	102935814;102935815	2	ENSGALG00000014976	GATA6	1	323	11	A3A3:29;Cobb:48;FAyo:16;FLLL:32;FrAg:4;Herx:23;LSnu:16;N4A3:40;RJFh:35;Rmx6:16;RpRm:64	cag	cCC	Q	P	missense_variant/missense_variant	missense_variant
2	103144310;103144311	2	ENSGALG00000014982	RBBP8	1	225	11	A3A3:29;Cobb:23;FAyo:1;FLLL:21;FrAg:1;Herx:18;LSnu:6;N4A3:38;RJFh:34;Rmx6:15;RpRm:39	gca	ATa	A	I	missense_variant/missense_variant	missense_variant
2	104475928;104475929	2	ENSGALG00000015122	TAF4B	1	145	8	A3A3:4;Cobb:41;FLLL:6;Herx:1;N4A3:42;RJFh:2;Rmx6:15;RpRm:34	atg	aCA	M	T	missense_variant/missense_variant	missense_variant
2	104762631;104762632	2	ENSGALG00000019489	CHST9	-1	18	4	Cobb:3;FAyo:7;FrAg:3;LSnu:5	cct	AAt	P	N	missense_variant/missense_variant	missense_variant
2	106748687;106748688	2	ENSGALG00000015181	GAREM1	-1	63	4	Cobb:27;FLLL:3;Herx:5;RJFh:28	acg	aTT	T	I	synonymous_variant/missense_variant	missense_variant
2	107349164;107349166	2	ENSGALG00000015196	ASXL3	1	205	8	Cobb:26;FAyo:15;FLLL:18;FrAg:1;LSnu:16;RJFh:26;Rmx6:19;RpRm:84	ctg	TtA	L	L	synonymous_variant/synonymous_variant	synonymous_variant
2	107349492;107349493	2	ENSGALG00000015196	ASXL3	1	6	1	FLLL:6	gca	gTG	A	V	missense_variant/synonymous_variant	missense_variant
2	108254408;108254410	2	ENSGALG00000042469	PRKDC	-1	120	8	A3A3:21;Cobb:15;FrAg:4;Herx:6;N4A3:21;RJFh:34;Rmx6:7;RpRm:12	ggg	AgA	G	R	synonymous_variant/missense_variant	missense_variant
2	108269739;108269740	2	ENSGALG00000042469	PRKDC	-1	42	3	Cobb:2;Rmx6:11;RpRm:29	gaa	gGC	E	G	missense_variant/missense_variant	missense_variant
2	108282750;108282751	2	ENSGALG00000042469	PRKDC	-1	97	7	Cobb:12;FAyo:16;FLLL:27;FrAg:4;Herx:10;LSnu:16;RJFh:12	cat	TGt	H	C	missense_variant/missense_variant	missense_variant
2	111448812;111448813	2	ENSGALG00000015340	TGS1	1	276	8	A3A3:16;Cobb:37;FLLL:28;FrAg:2;LSnu:16;N4A3:39;RJFh:26;RpRm:112	gaa	AGa	E	R	missense_variant/missense_variant	missense_variant
2	113358129;113358130	2	ENSGALG00000041080	CHD7	1	10	1	Cobb:10	agc	aCT	S	T	missense_variant/synonymous_variant	missense_variant
2	115673511;115673512	2	ENSGALG00000031863	MCMDC2	1	5	2	Cobb:3;Herx:2	tac	tGT	Y	C	missense_variant/synonymous_variant	missense_variant
2	115676418;115676420	2	ENSGALG00000031863	MCMDC2	1	144	8	A3A3:6;Cobb:35;FLLL:19;Herx:2;LSnu:3;N4A3:10;RJFh:10;RpRm:59	tac	AaT	Y	N	missense_variant/splice_region_variant,synonymous_variant	missense_variant
2	117633778;117633780	2	ENSGALG00000037777	MSC	-1	37	2	Cobb:28;FLLL:9	agg	CgA	R	R	synonymous_variant/synonymous_variant	synonymous_variant
2	117865285;117865287	2	ENSGALG00000031693	KCNB2	1	363	11	A3A3:32;Cobb:48;FAyo:16;FLLL:32;FrAg:4;Herx:22;LSnu:16;N4A3:39;RJFh:31;Rmx6:13;RpRm:110	atc	GtA	I	V	missense_variant/synonymous_variant	missense_variant
2	117865306;117865308	2	ENSGALG00000031693	KCNB2	1	82	3	Cobb:44;FLLL:16;Herx:22	gag	AaT	E	N	missense_variant/missense_variant	missense_variant
2	117865330;117865332	2	ENSGALG00000031693	KCNB2	1	82	3	Cobb:44;FLLL:16;Herx:22	agg	CgA	R	R	synonymous_variant/synonymous_variant	synonymous_variant
2	118052657;118052658	2	ENSGALG00000037453	TERF1	1	6	2	RJFh:2;Rmx6:4	ctg	cCA	L	P	missense_variant/synonymous_variant	missense_variant
2	118621164;118621165	2	ENSGALG00000035845	JPH1	-1	339	11	A3A3:30;Cobb:48;FAyo:16;FLLL:31;FrAg:4;Herx:23;LSnu:16;N4A3:40;RJFh:34;Rmx6:19;RpRm:78	atc	GGc	I	G	missense_variant/missense_variant	missense_variant
2	118621199;118621201	2	ENSGALG00000035845	JPH1	-1	264	10	A3A3:30;FAyo:16;FLLL:25;FrAg:4;Herx:19;LSnu:16;N4A3:40;RJFh:22;Rmx6:19;RpRm:73	tcg	GcC	S	A	synonymous_variant/missense_variant	missense_variant
2	124281748;124281750	2	ENSGALG00000032031	MMP16	-1	216	11	A3A3:3;Cobb:29;FAyo:15;FLLL:26;FrAg:3;Herx:4;LSnu:14;N4A3:2;RJFh:9;Rmx6:19;RpRm:92	cta	TtG	L	L	synonymous_variant/synonymous_variant	synonymous_variant
2	125323501;125323503	2	ENSGALG00000041337	OTUD6B	1	76	5	A3A3:6;Cobb:22;FLLL:22;Herx:10;N4A3:16	ctg	TtA	L	L	synonymous_variant/synonymous_variant	synonymous_variant
2	126469852;126469853	2	ENSGALG00000034876	PDP1	1	61	4	A3A3:14;Cobb:31;FLLL:5;N4A3:11	gca	gTG	A	V	missense_variant/synonymous_variant	missense_variant
2	127876150;127876152	2	ENSGALG00000034050	MTDH	1	103	8	A3A3:5;Cobb:26;FLLL:14;Herx:5;LSnu:12;N4A3:7;RJFh:21;Rmx6:13	acg	GcA	T	A	missense_variant/synonymous_variant	missense_variant
2	128083550;128083552	2	ENSGALG00000032042	POP1	1	224	11	A3A3:4;Cobb:28;FAyo:1;FLLL:14;FrAg:4;Herx:7;LSnu:7;N4A3:26;RJFh:14;Rmx6:19;RpRm:100	ctt	GtC	L	V	missense_variant/synonymous_variant	missense_variant
2	128088766;128088767	2	ENSGALG00000032042	POP1	1	218	10	A3A3:2;Cobb:39;FAyo:7;FLLL:18;Herx:1;LSnu:5;N4A3:20;RJFh:9;Rmx6:18;RpRm:99	agc	aAT	S	N	missense_variant/synonymous_variant	missense_variant
2	128716245;128716247	2	ENSGALG00000041179	VPS13B	1	320	11	A3A3:12;Cobb:46;FAyo:16;FLLL:27;FrAg:4;Herx:13;LSnu:8;N4A3:41;RJFh:26;Rmx6:19;RpRm:108	tta	CtG	L	L	synonymous_variant/synonymous_variant	synonymous_variant
2	129825656;129825658	2	ENSGALG00000037913	KLF10	-1	27	5	A3A3:10;Cobb:7;FLLL:1;Herx:1;N4A3:8	cca	TcG	P	S	synonymous_variant/missense_variant	missense_variant
2	131572899;131572901	2	ENSGALG00000042182	OXR1_XtoMany	1	27	1	RJFh:27	atc	GtT	I	V	missense_variant/synonymous_variant	missense_variant
2	135758626;135758628	2	ENSGALG00000034377	SLC30A8	1	23	5	Cobb:1;FAyo:11;FLLL:1;LSnu:4;RJFh:6	acc	GcG	T	A	missense_variant/synonymous_variant	missense_variant
2	136898051;136898052	2	ENSGALG00000037675	COL14A1	1	88	7	A3A3:10;Cobb:31;FAyo:6;FLLL:12;Herx:12;N4A3:8;RJFh:9	gca	gTG	A	V	missense_variant/synonymous_variant	missense_variant
2	137086991;137086993	2	ENSGALG00000034528	SNTB1	-1	8	2	Cobb:4;RJFh:4	tcg	CcA	S	P	synonymous_variant/missense_variant	missense_variant
2	138050673;138050674	2	ENSGALG00000030460	TBC1D31	1	13	3	FAyo:11;FLLL:1;FrAg:1	tca	tTG	S	L	missense_variant/synonymous_variant	missense_variant
2	139402235;139402236	2	ENSGALG00000041233	FAM84B	-1	240	10	A3A3:32;Cobb:48;FLLL:27;FrAg:4;Herx:21;LSnu:16;N4A3:39;RJFh:31;Rmx6:19;RpRm:3	gcc	gTG	A	V	synonymous_variant/missense_variant	missense_variant
2	139402235;139402236	2	ENSGALG00000044679	ENSGALG00000044679	1	240	10	A3A3:32;Cobb:48;FLLL:27;FrAg:4;Herx:21;LSnu:16;N4A3:39;RJFh:31;Rmx6:19;RpRm:3	ggc	CAc	G	H	missense_variant/missense_variant	missense_variant
2	139402611;139402612	2	ENSGALG00000044679	ENSGALG00000044679	1	5	2	FrAg:3;LSnu:2	cca	cAG	P	Q	missense_variant/synonymous_variant	missense_variant
2	141879768;141879770	2	ENSGALG00000039509	TG	1	5	4	Cobb:1;N4A3:2;RJFh:1;RpRm:1	gga	AgT	G	S	missense_variant/synonymous_variant	missense_variant
2	14633707;14633708	2	ENSGALG00000007266	ZNF438	1	9	2	Cobb:8;RJFh:1	gca	ATa	A	I	missense_variant/missense_variant	missense_variant
2	149005451;149005452	2	ENSGALG00000040098	EEF1D_XtoMany	-1	27	3	FAyo:9;FLLL:8;RJFh:10	gct	gTG	A	V	synonymous_variant/missense_variant	missense_variant
2	149020986;149020987	2	ENSGALG00000031525	TSTA3	-1	67	7	Cobb:27;FAyo:6;FLLL:5;FrAg:2;Herx:2;LSnu:6;RpRm:19	tga	CAa	*	Q	stop_retained_variant/stop_lost	stop_lost
2	149021024;149021026	2	ENSGALG00000031525	TSTA3	-1	27	3	Cobb:13;Herx:5;RpRm:9	atc	GtT	I	V	splice_region_variant,synonymous_variant/missense_variant,splice_region_variant	missense_variant
2	149021024;149021026	2	ENSGALG00000031525	TSTA3	-1	27	3	Cobb:13;Herx:5;RpRm:9	atc	GtT	I	V	synonymous_variant/missense_variant	missense_variant
2	14913501;14913502	2	ENSGALG00000007346	JCAD	-1	86	7	Cobb:16;FAyo:4;FLLL:15;Herx:9;LSnu:4;N4A3:15;RJFh:23	aaa	TTa	K	L	missense_variant/stop_gained	missense_variant
2	14920429;14920430	2	ENSGALG00000007346	JCAD	-1	376	11	A3A3:32;Cobb:48;FAyo:16;FLLL:32;FrAg:4;Herx:23;LSnu:16;N4A3:40;RJFh:36;Rmx6:19;RpRm:110	gtc	gAT	V	D	synonymous_variant/missense_variant	missense_variant
2	15985199;15985200	2	ENSGALG00000007519	ACBD5	-1	13	3	Cobb:1;FAyo:4;FLLL:8	gtg	gCA	V	A	synonymous_variant/missense_variant	missense_variant
2	16341900;16341902	2	ENSGALG00000007647	MYO3A	-1	123	7	Cobb:2;FAyo:15;FrAg:1;LSnu:13;RJFh:4;Rmx6:14;RpRm:74	aca	CcC	T	P	synonymous_variant/missense_variant	missense_variant
2	17663819;17663820	2	ENSGALG00000045235	ENSGALG00000045235	-1	6	3	LSnu:1;RJFh:2;RpRm:3	tgg	CAg	W	Q	stop_gained/missense_variant	missense_variant
2	18567329;18567330	2	ENSGALG00000007956	PLXDC2	-1	261	10	A3A3:7;Cobb:39;FLLL:27;FrAg:2;Herx:6;LSnu:2;N4A3:18;RJFh:35;Rmx6:17;RpRm:108	ctg	cCA	L	P	synonymous_variant/missense_variant	missense_variant
2	1990064;1990065	2	ENSGALG00000030268	NKTR	1	40	6	A3A3:10;Cobb:10;FLLL:1;Herx:6;LSnu:6;N4A3:7	gca	gTG	A	V	missense_variant/synonymous_variant	missense_variant
2	19966035;19966037	2	ENSGALG00000008704	CUBN	1	11	3	Cobb:3;FLLL:2;Rmx6:6	atc	GtT	I	V	missense_variant/synonymous_variant	missense_variant
2	19977972;19977973	2	ENSGALG00000008704	CUBN	1	49	6	Cobb:9;FAyo:11;FLLL:11;LSnu:4;RJFh:1;Rmx6:13	agt	aAC	S	N	missense_variant/synonymous_variant	missense_variant
2	20165723;20165725	2	ENSGALG00000008728	PTER	-1	189	10	A3A3:9;Cobb:35;FAyo:16;FLLL:21;FrAg:3;Herx:23;LSnu:15;N4A3:13;RJFh:36;Rmx6:18	tct	GcC	S	A	synonymous_variant/missense_variant	missense_variant
2	2032165;2032166	2	ENSGALG00000005292	KLHL40	-1	12	1	Rmx6:12	cca	cAG	P	Q	synonymous_variant/missense_variant	missense_variant
2	20695004;20695005	2	ENSGALG00000008912	ABCB1	-1	17	2	Cobb:2;Herx:15	tcc	CTc	S	L	missense_variant/missense_variant	missense_variant
2	2076295;2076296	2	ENSGALG00000005303	CCDC13	-1	208	11	A3A3:1;Cobb:22;FAyo:16;FLLL:24;FrAg:2;Herx:2;LSnu:2;N4A3:9;RJFh:6;Rmx6:19;RpRm:105	act	aGC	T	S	synonymous_variant/missense_variant	missense_variant
2	2158284;2158285	2	ENSGALG00000032534	OBSCN	-1	12	2	FLLL:9;LSnu:3	gct	gTC	A	V	synonymous_variant/missense_variant	missense_variant
2	22471911;22471913	2	ENSGALG00000040724	AKAP9	1	5	3	Cobb:3;FrAg:1;Rmx6:1	gcg	CcA	A	P	missense_variant/synonymous_variant	missense_variant
2	23884437;23884438	2	ENSGALG00000009689	PON2	-1	53	4	FAyo:15;FrAg:2;N4A3:14;RJFh:22	cca	cTG	P	L	synonymous_variant/missense_variant	missense_variant
2	24739291;24739292	2	ENSGALG00000010259	COL28A1	-1	5	1	RJFh:5	aca	aAT	T	N	synonymous_variant/missense_variant	missense_variant
2	24767296;24767297	2	ENSGALG00000010259	COL28A1	-1	54	2	Cobb:2;RpRm:52	ctg	cCA	L	P	synonymous_variant/missense_variant	missense_variant
2	24771810;24771811	2	ENSGALG00000010259	COL28A1	-1	100	6	Cobb:5;FAyo:16;FLLL:14;LSnu:9;RJFh:3;RpRm:53	aaa	CGa	K	R	missense_variant/missense_variant	missense_variant
2	29650763;29650765	2	ENSGALG00000041640	TWIST1	-1	160	10	Cobb:18;FAyo:5;FLLL:32;FrAg:1;Herx:4;LSnu:3;N4A3:1;RJFh:20;Rmx6:19;RpRm:57	agg	CgC	R	R	missense_variant/synonymous_variant	synonymous_variant
2	31066379;31066380	2	ENSGALG00000010942	NUPL2	1	8	1	RJFh:8	gca	AAa	A	K	missense_variant/missense_variant	missense_variant
2	31378155;31378157	2	ENSGALG00000010976	CCDC126	1	46	2	A3A3:22;N4A3:24	atc	GtT	I	V	missense_variant/synonymous_variant	missense_variant
2	31668173;31668174	2	ENSGALG00000010997	GSDME	-1	9	1	LSnu:9	tat	tGG	Y	W	stop_gained/missense_variant	missense_variant
2	327073;327074	2	ENSGALG00000042836	KCNH2	1	262	11	A3A3:5;Cobb:47;FAyo:16;FLLL:31;FrAg:3;Herx:1;LSnu:16;N4A3:2;RJFh:34;Rmx6:19;RpRm:88	gac	AGc	D	S	missense_variant/missense_variant	missense_variant
2	327085;327087	2	ENSGALG00000042836	KCNH2	1	254	11	A3A3:4;Cobb:45;FAyo:16;FLLL:30;FrAg:3;Herx:1;LSnu:16;N4A3:1;RJFh:32;Rmx6:19;RpRm:87	atc	GtG	I	V	missense_variant/missense_variant	missense_variant
2	327088;327090	2	ENSGALG00000042836	KCNH2	1	254	11	A3A3:4;Cobb:45;FAyo:16;FLLL:30;FrAg:3;Herx:1;LSnu:16;N4A3:1;RJFh:32;Rmx6:19;RpRm:87	atc	GtG	I	V	missense_variant/missense_variant	missense_variant
2	327118;327120	2	ENSGALG00000042836	KCNH2	1	226	10	A3A3:1;Cobb:45;FAyo:16;FLLL:23;FrAg:2;Herx:2;LSnu:16;RJFh:16;Rmx6:18;RpRm:87	gtg	AtC	V	I	missense_variant/synonymous_variant	missense_variant
2	327157;327158	2	ENSGALG00000042836	KCNH2	1	226	8	A3A3:7;Cobb:46;FAyo:16;FLLL:30;FrAg:4;LSnu:16;Rmx6:19;RpRm:88	atc	TCc	I	S	missense_variant/missense_variant	missense_variant
2	330250;330251	2	ENSGALG00000042836	KCNH2	1	199	9	A3A3:2;Cobb:32;FAyo:16;FLLL:21;Herx:1;LSnu:15;RJFh:17;Rmx6:17;RpRm:78	cta	cGC	L	R	missense_variant/synonymous_variant	missense_variant
2	334415;334417	2	ENSGALG00000036190	AOC1	-1	29	3	Cobb:16;FLLL:4;Herx:9	gat	AaC	D	N	synonymous_variant/missense_variant	missense_variant
2	33692798;33692799	2	ENSGALG00000046381	ENSGALG00000046381	-1	51	8	A3A3:6;Cobb:8;FLLL:3;FrAg:1;LSnu:1;N4A3:16;RJFh:1;Rmx6:15	gct	AGt	A	S	missense_variant/missense_variant	missense_variant
2	34507378;34507379	2	ENSGALG00000011243	DAZL	-1	92	4	LSnu:11;RJFh:2;Rmx6:13;RpRm:66	agc	aCT	S	T	synonymous_variant/missense_variant	missense_variant
2	358335;358336	2	ENSGALG00000044935	GIMAP7L2	1	23	1	Cobb:23	tgt	CAt	C	H	missense_variant/missense_variant	missense_variant
2	371147;371149	2	ENSGALG00000045021	ENSGALG00000045021	-1	235	10	A3A3:27;Cobb:48;FAyo:16;FLLL:32;FrAg:4;Herx:18;LSnu:16;N4A3:42;RJFh:13;Rmx6:19	ttt	CtG	F	L	missense_variant/missense_variant	missense_variant
2	371150;371152	2	ENSGALG00000045021	ENSGALG00000045021	-1	234	10	A3A3:26;Cobb:48;FAyo:16;FLLL:32;FrAg:4;Herx:18;LSnu:16;N4A3:42;RJFh:13;Rmx6:19	gtg	AtC	V	I	synonymous_variant/missense_variant	missense_variant
2	371366;371368	2	ENSGALG00000045021	ENSGALG00000045021	-1	12	3	A3A3:2;Cobb:1;FLLL:9	act	GcA	T	A	synonymous_variant/missense_variant	missense_variant
2	371736;371738	2	ENSGALG00000045021	ENSGALG00000045021	-1	53	4	Cobb:24;FLLL:4;N4A3:9;RpRm:16	gtc	AtG	V	M	synonymous_variant/missense_variant	missense_variant
2	376489;376491	2	ENSGALG00000045347	ENSGALG00000045347	-1	17	4	Cobb:3;FAyo:4;FrAg:3;RpRm:7	att	GtG	I	V	missense_variant/missense_variant	missense_variant
2	37997231;37997233	2	ENSGALG00000011300	TOP2B	-1	280	9	A3A3:16;Cobb:48;FAyo:16;FLLL:31;FrAg:4;Herx:22;LSnu:16;Rmx6:18;RpRm:109	agg	CgC	R	R	missense_variant/synonymous_variant	synonymous_variant
2	38074934;38074935	2	ENSGALG00000011304	NGLY1	-1	11	4	FAyo:3;FLLL:2;FrAg:4;Rmx6:2	gac	gGG	D	G	missense_variant/missense_variant	missense_variant
2	3876815;3876817	2	ENSGALG00000005487	CCDC12	-1	27	5	A3A3:4;FAyo:12;FrAg:4;LSnu:1;N4A3:6	atc	GtT	I	V	synonymous_variant/missense_variant	missense_variant
2	3950309;3950311	2	ENSGALG00000042051	SETD2	-1	34	4	FrAg:3;Herx:4;Rmx6:19;RpRm:8	aca	CcT	T	P	synonymous_variant/missense_variant	missense_variant
2	3951149;3951150	2	ENSGALG00000042051	SETD2	-1	136	9	A3A3:12;Cobb:8;FLLL:23;Herx:13;LSnu:2;N4A3:8;RJFh:1;Rmx6:18;RpRm:51	ctg	cCA	L	P	synonymous_variant/missense_variant	missense_variant
2	4078563;4078564	2	ENSGALG00000005644	MYO1G	1	28	2	Cobb:20;LSnu:8	cgg	cAT	R	H	missense_variant/synonymous_variant	missense_variant
2	41301177;41301178	2	ENSGALG00000037533	FAM198A	-1	18	4	Cobb:3;FLLL:10;Rmx6:4;RpRm:1	gtg	gCA	V	A	synonymous_variant/missense_variant	missense_variant
2	41301213;41301214	2	ENSGALG00000037533	FAM198A	-1	23	4	Cobb:2;FLLL:11;Rmx6:3;RpRm:7	aca	aTG	T	M	synonymous_variant/missense_variant	missense_variant
2	43083342;43083344	2	ENSGALG00000036309	LARS2	-1	80	10	A3A3:3;Cobb:19;FAyo:3;FLLL:6;FrAg:1;LSnu:2;N4A3:7;RJFh:10;Rmx6:3;RpRm:26	gac	CaG	D	Q	missense_variant,splice_region_variant/missense_variant	missense_variant
2	43240290;43240291	2	ENSGALG00000040447	CDCP1	1	6	1	Cobb:6	cca	cTG	P	L	missense_variant/synonymous_variant	missense_variant
2	43350625;43350626	2	ENSGALG00000036645	KIF15	-1	7	3	Cobb:4;Herx:1;RJFh:2	cac	cGT	H	R	synonymous_variant/missense_variant	missense_variant
2	4363377;4363378	2	ENSGALG00000005661	ZNF91L	1	7	2	FAyo:5;RJFh:2	act	aTG	T	M	missense_variant/synonymous_variant	missense_variant
2	47193349;47193351	2	ENSGALG00000040364	HERPUD2	1	46	4	Cobb:9;FLLL:22;Herx:5;LSnu:10	gca	CcG	A	P	missense_variant/synonymous_variant	missense_variant
2	48252659;48252660	2	ENSGALG00000041568	AVL9	-1	7	1	RJFh:7	ctg	cCA	L	P	synonymous_variant/missense_variant	missense_variant
2	49148796;49148797	2	ENSGALG00000041114	GOLGA4	-1	207	11	A3A3:24;Cobb:37;FAyo:16;FLLL:9;FrAg:4;Herx:20;LSnu:14;N4A3:30;RJFh:31;Rmx6:19;RpRm:3	cta	cAG	L	Q	synonymous_variant/missense_variant	missense_variant
2	49289212;49289213	2	ENSGALG00000031978	TARP	-1	25	4	A3A3:2;Cobb:11;FLLL:11;Herx:1	gta	ACa	V	T	missense_variant/missense_variant	missense_variant
2	49289238;49289239	2	ENSGALG00000031978	TARP	-1	136	8	A3A3:6;Cobb:29;FAyo:5;FLLL:17;FrAg:4;Herx:1;N4A3:1;RpRm:73	aag	aGA	K	R	synonymous_variant/missense_variant	missense_variant
2	49292617;49292618	2	ENSGALG00000031978	TARP	-1	33	6	A3A3:1;Cobb:17;FLLL:8;FrAg:4;LSnu:1;RpRm:2	atg	aGT	M	S	missense_variant/missense_variant	missense_variant
2	49292623;49292624	2	ENSGALG00000031978	TARP	-1	34	7	A3A3:1;Cobb:17;FLLL:8;FrAg:4;Herx:1;LSnu:1;RpRm:2	tcc	tAT	S	Y	synonymous_variant/missense_variant	missense_variant
2	49292708;49292709	2	ENSGALG00000031978	TARP	-1	124	6	A3A3:5;Cobb:39;FAyo:3;FLLL:5;Herx:1;RpRm:71	gga	AAa	G	K	missense_variant/missense_variant	missense_variant
2	49305942;49305943	2	ENSGALG00000045639	TRGV11_XtoMany#TRGV10_XtoMany#TRGV9_XtoMany	-1	73	5	A3A3:6;FAyo:3;LSnu:6;N4A3:11;RpRm:47	gga	AAa	G	K	missense_variant/missense_variant	missense_variant
2	4957588;4957589	2	ENSGALG00000006018	SLC22A13L	1	51	7	Cobb:9;FAyo:10;FLLL:1;FrAg:4;Herx:10;LSnu:4;RJFh:13	gca	gTG	A	V	missense_variant/synonymous_variant	missense_variant
2	4968379;4968380	2	ENSGALG00000044347	LOC107052479	-1	7	5	Cobb:1;FLLL:1;FrAg:1;NA:1;RpRm:3	ttg	CCg	L	P	missense_variant/synonymous_variant	missense_variant
2	54571505;54571506	2	ENSGALG00000043006	PDIA4	-1	80	7	A3A3:5;Cobb:20;FAyo:1;FLLL:5;Herx:13;N4A3:18;RJFh:18	gtg	gCA	V	A	synonymous_variant/missense_variant	missense_variant
2	55504568;55504569	2	ENSGALG00000035050	ICE1	-1	211	9	A3A3:30;Cobb:20;FAyo:16;FLLL:3;Herx:10;N4A3:41;RJFh:33;Rmx6:19;RpRm:39	ttg	tCA	L	S	synonymous_variant/missense_variant	missense_variant
2	55653769;55653771	2	ENSGALG00000042396	SLC12A7	1	380	11	A3A3:32;Cobb:48;FAyo:16;FLLL:32;FrAg:4;Herx:23;LSnu:16;N4A3:42;RJFh:36;Rmx6:19;RpRm:112	gcc	AcA	A	T	missense_variant/synonymous_variant	missense_variant
2	556714;556715	2	ENSGALG00000038657	ZNF777	1	119	7	A3A3:4;Cobb:5;FLLL:11;Herx:1;N4A3:18;Rmx6:6;RpRm:74	tcc	GGc	S	G	missense_variant/missense_variant	missense_variant
2	56205398;56205399	2	ENSGALG00000036829	RECK	1	142	10	A3A3:5;Cobb:17;FAyo:13;FLLL:29;Herx:4;LSnu:7;N4A3:3;RJFh:17;Rmx6:1;RpRm:46	agt	aAC	S	N	missense_variant/synonymous_variant	missense_variant
2	5621920;5621922	2	ENSGALG00000006112	SCN5A	1	198	10	Cobb:42;FAyo:16;FLLL:9;FrAg:3;Herx:3;LSnu:15;N4A3:1;RJFh:14;Rmx6:16;RpRm:79	gtc	AtA	V	I	missense_variant/synonymous_variant	missense_variant
2	5740102;5740103	2	ENSGALG00000006153	EXOG	-1	29	4	Cobb:5;FrAg:4;Herx:1;Rmx6:19	aca	aTG	T	M	synonymous_variant/missense_variant	missense_variant
2	57996271;57996273	2	ENSGALG00000041273	KIAA0319	1	20	3	Cobb:6;Herx:2;LSnu:12	aca	GcG	T	A	missense_variant/synonymous_variant	missense_variant
2	6192192;6192193	2	ENSGALG00000006173	XYLB	-1	14	2	Cobb:8;Herx:6	cag	AGg	Q	R	missense_variant/missense_variant	missense_variant
2	66509621;66509622	2	ENSGALG00000012821	TUBB2B	1	148	5	Cobb:48;Herx:20;N4A3:44;RJFh:25;Rmx6:11	agc	TCc	S	S	missense_variant/missense_variant	synonymous_variant
2	66509621;66509622	2	ENSGALG00000037297	ENSGALG00000037297	-1	148	5	Cobb:48;Herx:20;N4A3:44;RJFh:25;Rmx6:11	gct	gGA	A	G	synonymous_variant/missense_variant	missense_variant
2	66509627;66509629	2	ENSGALG00000012821	TUBB2B	1	9	1	Rmx6:9	atc	GtG	I	V	missense_variant/missense_variant	missense_variant
2	66509627;66509629	2	ENSGALG00000037297	ENSGALG00000037297	-1	9	1	Rmx6:9	gat	CaC	D	H	synonymous_variant/missense_variant	missense_variant
2	66524557;66524559	2	ENSGALG00000012821	TUBB2B	1	11	1	Cobb:11	agg	CgC	R	R	synonymous_variant/missense_variant	synonymous_variant
2	66525651;66525652	2	ENSGALG00000012821	TUBB2B	1	56	6	Cobb:3;FAyo:12;FLLL:7;FrAg:3;LSnu:5;RpRm:26	gcc	AGc	A	S	missense_variant/missense_variant	missense_variant
2	66586137;66586138	2	ENSGALG00000025747	NQO2	-1	382	11	A3A3:32;Cobb:48;FAyo:16;FLLL:32;FrAg:4;Herx:23;LSnu:16;N4A3:44;RJFh:36;Rmx6:19;RpRm:112	cgc	AAc	R	N	missense_variant/missense_variant	missense_variant
2	67854139;67854140	2	ENSGALG00000012856	WRNIP1	1	9	2	Cobb:6;Herx:3	gag	TTg	E	L	stop_gained/missense_variant	missense_variant
2	67904011;67904012	2	ENSGALG00000012866	SERPINB6L	-1	177	9	A3A3:24;Cobb:3;FAyo:9;FrAg:4;Herx:2;N4A3:27;RJFh:18;Rmx6:2;RpRm:88	aga	aAT	R	N	missense_variant/missense_variant	missense_variant
2	67979912;67979913	2	ENSGALG00000043252	OVALX	-1	40	3	A3A3:2;Cobb:3;N4A3:35	tta	tCT	L	S	missense_variant/missense_variant	missense_variant
2	68231428;68231430	2	ENSGALG00000012886	MARVELD3	1	119	8	A3A3:1;Cobb:7;FLLL:2;Herx:1;N4A3:1;RJFh:6;Rmx6:11;RpRm:90	gtt	AtC	V	I	missense_variant/synonymous_variant	missense_variant
2	75855003;75855005	2	ENSGALG00000036466	MYO10	1	184	9	A3A3:27;Cobb:42;FLLL:16;FrAg:2;Herx:17;LSnu:7;N4A3:33;RJFh:24;Rmx6:16	ttg	CtA	L	L	synonymous_variant/synonymous_variant	synonymous_variant
2	79461006;79461007	2	ENSGALG00000039424	MTRR	-1	14	3	Cobb:3;Herx:7;LSnu:4	tca	AAa	S	K	stop_gained/missense_variant	missense_variant
2	8460210;8460211	2	ENSGALG00000006387	RNF32	1	136	9	A3A3:1;Cobb:10;FAyo:5;FLLL:5;FrAg:1;LSnu:6;N4A3:41;RJFh:3;RpRm:64	cca	cTG	P	L	missense_variant/synonymous_variant	missense_variant
2	84765267;84765268	2	ENSGALG00000029935	EPB41L4B	-1	15	4	Cobb:3;FLLL:2;Herx:4;LSnu:6	cga	cTC	R	L	synonymous_variant/missense_variant	missense_variant
2	85104198;85104199	2	ENSGALG00000013149	MOCOS	-1	66	4	Cobb:27;FAyo:2;Herx:5;RJFh:32	aga	GAa	R	E	missense_variant/missense_variant	missense_variant
2	88856868;88856869	2	ENSGALG00000019524	FAM206A	-1	39	4	Cobb:17;FLLL:17;Herx:4;RJFh:1	tcg	GTg	S	V	missense_variant/missense_variant	missense_variant
2	90008083;90008084	2	ENSGALG00000013573	ALG2	1	80	8	A3A3:15;Cobb:3;FAyo:16;FrAg:4;LSnu:13;N4A3:11;RJFh:17;Rmx6:1	aaa	aGG	K	R	missense_variant/synonymous_variant	missense_variant
2	92130049;92130051	2	ENSGALG00000013697	CNDP1	-1	139	11	A3A3:6;Cobb:24;FAyo:15;FLLL:8;FrAg:4;Herx:1;LSnu:8;N4A3:1;RJFh:33;Rmx6:7;RpRm:32	cat	AaG	H	K	missense_variant/missense_variant	missense_variant
2	92232059;92232060	2	ENSGALG00000044510	C18orf63	-1	7	1	RJFh:7	acg	aAC	T	N	synonymous_variant/missense_variant	missense_variant
2	93931706;93931707	2	ENSGALG00000013745	RTTN	1	29	5	Cobb:4;FAyo:7;FrAg:4;LSnu:7;RJFh:7	gat	gGG	D	G	missense_variant/missense_variant	missense_variant
2	93940631;93940633	2	ENSGALG00000013745	RTTN	1	290	11	A3A3:4;Cobb:48;FAyo:14;FLLL:29;FrAg:4;Herx:9;LSnu:12;N4A3:24;RJFh:32;Rmx6:19;RpRm:95	aaa	CaG	K	Q	missense_variant/synonymous_variant	missense_variant
2	93996194;93996195	2	ENSGALG00000013745	RTTN	1	194	10	A3A3:16;Cobb:7;FAyo:14;FLLL:6;Herx:4;LSnu:1;N4A3:4;RJFh:16;Rmx6:18;RpRm:108	tac	CTc	Y	L	missense_variant/missense_variant	missense_variant
2	9599945;9599946	2	ENSGALG00000006558	WDR60_XtoMany	1	20	4	Cobb:5;FLLL:6;Herx:4;N4A3:5	agg	aCA	R	T	missense_variant/synonymous_variant	missense_variant
2	9615119;9615120	2	ENSGALG00000006558	WDR60_XtoMany	1	49	6	Cobb:1;FLLL:3;Herx:10;LSnu:9;N4A3:2;RpRm:24	agt	aAC	S	N	missense_variant/synonymous_variant	missense_variant
2	9668433;9668435	2	ENSGALG00000006575	VIPR2	-1	17	4	Cobb:1;FAyo:9;FrAg:2;Herx:5	ttg	CtA	L	L	synonymous_variant/synonymous_variant	synonymous_variant
2	97178719;97178720	2	ENSGALG00000035625	CEP192	-1	40	7	A3A3:3;Cobb:15;FAyo:4;FLLL:3;Herx:2;LSnu:6;N4A3:7	gcg	TTg	A	L	missense_variant/missense_variant	missense_variant
2	97182032;97182034	2	ENSGALG00000035625	CEP192	-1	253	11	A3A3:5;Cobb:37;FAyo:9;FLLL:25;FrAg:4;Herx:3;LSnu:6;N4A3:4;RJFh:34;Rmx6:19;RpRm:107	att	CtG	I	L	missense_variant/missense_variant	missense_variant
2	97286713;97286714	2	ENSGALG00000013858	CEP76	1	31	7	A3A3:2;FAyo:10;FLLL:6;FrAg:1;Herx:6;LSnu:5;N4A3:1	gtg	gCA	V	A	missense_variant/synonymous_variant	missense_variant
2	97437198;97437199	2	ENSGALG00000013853	AFG3L2	1	27	2	A3A3:6;N4A3:21	atg	aCA	M	T	start_lost/start_lost	start_lost
2	983960;983961	2	ENSGALG00000033624	ENSGALG00000033624	1	18	7	A3A3:1;Cobb:3;FAyo:5;FLLL:2;FrAg:2;LSnu:3;RpRm:2	gac	AGc	D	S	missense_variant/missense_variant	missense_variant
20	10006652;10006653	2	ENSGALG00000025778	SIRPA	1	166	8	A3A3:5;Cobb:43;FAyo:16;Herx:13;LSnu:15;N4A3:21;RJFh:36;Rmx6:17	tca	tGG	S	W	stop_gained/synonymous_variant	missense_variant
20	10006678;10006679	2	ENSGALG00000025778	SIRPA	1	6	2	LSnu:5;NA:1	aaa	GCa	K	A	missense_variant/missense_variant	missense_variant
20	10006717;10006718	2	ENSGALG00000025778	SIRPA	1	22	3	FAyo:10;Herx:6;Rmx6:6	cct	AAt	P	N	missense_variant/missense_variant	missense_variant
20	10006753;10006755	2	ENSGALG00000025778	SIRPA	1	16	2	FLLL:1;N4A3:15	aat	GaC	N	D	missense_variant/synonymous_variant	missense_variant
20	10007455;10007456	2	ENSGALG00000025778	SIRPA	1	14	4	A3A3:2;FLLL:3;FrAg:2;Rmx6:7	acc	aAT	T	N	missense_variant/synonymous_variant	missense_variant
20	10007472;10007474	2	ENSGALG00000025778	SIRPA	1	16	3	Cobb:6;NA:1;RJFh:9	gac	AaT	D	N	missense_variant/synonymous_variant	missense_variant
20	10007544;10007545	2	ENSGALG00000025778	SIRPA	1	67	7	A3A3:9;Cobb:10;FLLL:13;Herx:5;LSnu:1;N4A3:28;RJFh:1	agc	GAc	S	D	missense_variant/missense_variant	missense_variant
20	10007587;10007588	2	ENSGALG00000025778	SIRPA	1	27	3	FLLL:6;Herx:1;RpRm:20	agg	aAC	R	N	missense_variant/missense_variant	missense_variant
20	10170586;10170587	2	ENSGALG00000045961	NRSN2	-1	47	3	FAyo:12;LSnu:8;RpRm:27	tgc	CCc	C	P	missense_variant/missense_variant	missense_variant
20	10267478;10267479	2	ENSGALG00000030291	IRF9	-1	325	11	A3A3:32;Cobb:48;FAyo:16;FLLL:30;FrAg:4;Herx:21;LSnu:16;N4A3:44;RJFh:17;Rmx6:7;RpRm:90	aag	CGg	K	R	missense_variant/missense_variant	missense_variant
20	10267484;10267485	2	ENSGALG00000030291	IRF9	-1	305	11	A3A3:32;Cobb:48;FAyo:16;FLLL:26;FrAg:4;Herx:21;LSnu:16;N4A3:44;RJFh:5;Rmx6:4;RpRm:89	gac	CGc	D	R	missense_variant/missense_variant	missense_variant
20	10270791;10270792	2	ENSGALG00000021017	DUSP15	-1	44	4	Cobb:19;FLLL:8;Herx:4;RJFh:13	cga	cAG	R	Q	synonymous_variant/missense_variant	missense_variant
20	10338248;10338250	2	ENSGALG00000006586	PLAGL2	-1	379	11	A3A3:30;Cobb:48;FAyo:16;FLLL:32;FrAg:4;Herx:22;LSnu:16;N4A3:44;RJFh:36;Rmx6:19;RpRm:112	aga	CgG	R	R	synonymous_variant/synonymous_variant	synonymous_variant
20	10369476;10369477	2	ENSGALG00000006612	ASXL1	1	258	11	A3A3:18;Cobb:48;FAyo:9;FLLL:29;FrAg:4;Herx:21;LSnu:16;N4A3:21;RJFh:2;Rmx6:19;RpRm:71	ccg	GTg	P	V	missense_variant/missense_variant	missense_variant
20	10371558;10371559	2	ENSGALG00000006612	ASXL1	1	26	3	A3A3:3;N4A3:8;RJFh:15	gtg	gCA	V	A	missense_variant/synonymous_variant	missense_variant
20	10506465;10506466	2	ENSGALG00000006674	BPIFB6	1	62	6	Cobb:7;FAyo:5;LSnu:9;N4A3:1;Rmx6:1;RpRm:39	tgc	CAc	C	H	missense_variant/missense_variant	missense_variant
20	10618843;10618845	2	ENSGALG00000006792	VSTM2L	-1	302	11	A3A3:16;Cobb:48;FAyo:15;FLLL:29;FrAg:3;Herx:11;LSnu:16;N4A3:42;RJFh:15;Rmx6:18;RpRm:89	acc	CcG	T	P	synonymous_variant/missense_variant	missense_variant
20	10618864;10618866	2	ENSGALG00000006792	VSTM2L	-1	199	11	A3A3:5;Cobb:45;FAyo:9;FLLL:20;FrAg:2;Herx:3;LSnu:13;N4A3:17;RJFh:6;Rmx6:17;RpRm:62	gct	TcC	A	S	synonymous_variant/missense_variant	missense_variant
20	10618870;10618872	2	ENSGALG00000006792	VSTM2L	-1	199	11	A3A3:5;Cobb:45;FAyo:9;FLLL:20;FrAg:2;Herx:3;LSnu:13;N4A3:17;RJFh:6;Rmx6:17;RpRm:62	cct	GcG	P	A	synonymous_variant/missense_variant	missense_variant
20	10650003;10650004	2	ENSGALG00000006817	CTNNBL1	-1	8	4	Cobb:3;FrAg:2;LSnu:2;Rmx6:1	tag	CGg	*	R	stop_lost/stop_lost	stop_lost
20	10761766;10761767	2	ENSGALG00000041370	ZNF335	-1	141	7	A3A3:17;Cobb:1;FLLL:5;N4A3:36;RJFh:14;Rmx6:1;RpRm:67	ggc	gAT	G	D	synonymous_variant/missense_variant	missense_variant
20	10800153;10800155	2	ENSGALG00000042199	SLC12A5	1	188	10	Cobb:32;FAyo:16;FLLL:4;FrAg:1;Herx:1;LSnu:16;N4A3:20;RJFh:3;Rmx6:13;RpRm:82	gct	AcG	A	T	missense_variant/synonymous_variant	missense_variant
20	11048088;11048090	2	ENSGALG00000046062	ENSGALG00000046062	-1	32	4	Cobb:3;FrAg:1;LSnu:4;RpRm:24	tca	CcG	S	P	synonymous_variant/missense_variant	missense_variant
20	1139119;1139120	2	ENSGALG00000038584	FER1L4	1	68	6	Cobb:1;LSnu:1;N4A3:24;RJFh:1;Rmx6:9;RpRm:32	atg	aCA	M	T	missense_variant/missense_variant	missense_variant
20	1149725;1149727	2	ENSGALG00000038584	FER1L4	1	134	7	Cobb:3;FLLL:5;LSnu:4;N4A3:40;RJFh:8;Rmx6:13;RpRm:61	tta	CtT	L	L	synonymous_variant/missense_variant	synonymous_variant
20	116200;116202	2	ENSGALG00000000990	SRSF6	-1	381	11	A3A3:32;Cobb:48;FAyo:16;FLLL:32;FrAg:4;Herx:23;LSnu:16;N4A3:44;RJFh:36;Rmx6:18;RpRm:112	aga	CgC	R	R	missense_variant/synonymous_variant	synonymous_variant
20	116221;116223	2	ENSGALG00000000990	SRSF6	-1	382	12	A3A3:32;Cobb:48;FAyo:16;FLLL:32;FrAg:4;Herx:23;LSnu:16;N4A3:44;NA:1;RJFh:36;Rmx6:18;RpRm:112	aga	CgC	R	R	missense_variant/synonymous_variant	synonymous_variant
20	1179345;1179346	2	ENSGALG00000034085	DDEFL1	1	192	8	A3A3:5;Cobb:25;FLLL:27;Herx:7;N4A3:17;RJFh:21;Rmx6:6;RpRm:84	tcc	CTc	S	L	missense_variant/missense_variant	missense_variant
20	12203250;12203251	2	ENSGALG00000007744	CASS4	-1	88	9	A3A3:1;Cobb:32;FAyo:11;FrAg:2;Herx:4;LSnu:14;N4A3:4;RJFh:1;Rmx6:19	aca	aTG	T	M	synonymous_variant/missense_variant	missense_variant
20	1223480;1223482	2	ENSGALG00000026151	CEP250	-1	159	10	A3A3:9;Cobb:35;FAyo:2;FLLL:21;Herx:11;LSnu:1;N4A3:21;RJFh:26;Rmx6:13;RpRm:20	cta	AtC	L	I	synonymous_variant/missense_variant	missense_variant
20	1223564;1223565	2	ENSGALG00000026151	CEP250	-1	21	7	A3A3:2;Cobb:5;FLLL:2;Herx:3;N4A3:1;RJFh:2;RpRm:6	aaa	aGG	K	R	synonymous_variant/missense_variant	missense_variant
20	12317864;12317866	2	ENSGALG00000030821	CBLN4	1	169	7	Cobb:29;FAyo:14;FLLL:7;LSnu:15;RJFh:3;Rmx6:19;RpRm:82	cgc	AgG	R	R	missense_variant/synonymous_variant	synonymous_variant
20	12317876;12317878	2	ENSGALG00000030821	CBLN4	1	171	7	Cobb:29;FAyo:16;FLLL:6;LSnu:16;RJFh:3;Rmx6:18;RpRm:83	gcc	TcG	A	S	missense_variant/synonymous_variant	missense_variant
20	12317900;12317902	2	ENSGALG00000030821	CBLN4	1	177	7	Cobb:34;FAyo:15;FLLL:7;LSnu:16;RJFh:5;Rmx6:19;RpRm:81	cgc	AgG	R	R	missense_variant/synonymous_variant	synonymous_variant
20	1249276;1249277	2	ENSGALG00000026151	CEP250	-1	38	5	Cobb:2;FAyo:12;FLLL:4;LSnu:2;RJFh:18	cac	cGT	H	R	synonymous_variant/missense_variant	missense_variant
20	13315543;13315545	2	ENSGALG00000041365	SALL4	1	227	8	A3A3:21;Cobb:44;FLLL:26;Herx:6;LSnu:16;N4A3:38;Rmx6:11;RpRm:65	ggc	AgT	G	S	missense_variant/synonymous_variant	missense_variant
20	13969107;13969109	2	ENSGALG00000008015	UBE2V1	1	285	9	A3A3:17;Cobb:48;FAyo:16;FLLL:32;FrAg:4;Herx:22;LSnu:16;Rmx6:18;RpRm:112	aga	CgG	R	R	synonymous_variant/synonymous_variant	synonymous_variant
20	13969164;13969165	2	ENSGALG00000008015	UBE2V1	1	293	10	A3A3:17;Cobb:48;FAyo:16;FLLL:32;FrAg:4;Herx:21;LSnu:16;N4A3:8;Rmx6:19;RpRm:112	act	TGt	T	C	missense_variant/missense_variant	missense_variant
20	2724024;2724025	2	ENSGALG00000030985	MYH7B	-1	92	8	Cobb:7;FAyo:10;FLLL:5;LSnu:9;N4A3:1;RJFh:21;Rmx6:17;RpRm:22	gcc	TGc	A	C	missense_variant/missense_variant	missense_variant
20	2724032;2724034	2	ENSGALG00000030985	MYH7B	-1	85	8	Cobb:7;FAyo:6;FLLL:4;LSnu:8;N4A3:1;RJFh:21;Rmx6:17;RpRm:21	atc	GtG	I	V	missense_variant/missense_variant	missense_variant
20	2724035;2724037	2	ENSGALG00000030985	MYH7B	-1	85	8	Cobb:7;FAyo:6;FLLL:4;LSnu:8;N4A3:1;RJFh:21;Rmx6:17;RpRm:21	acc	GcT	T	A	synonymous_variant/missense_variant	missense_variant
20	2725742;2725744	2	ENSGALG00000030985	MYH7B	-1	88	7	Cobb:8;FAyo:10;FLLL:5;LSnu:9;RJFh:19;Rmx6:16;RpRm:21	atg	CtC	M	L	missense_variant/missense_variant	missense_variant
20	2725767;2725768	2	ENSGALG00000030985	MYH7B	-1	63	7	Cobb:1;FAyo:6;FLLL:2;LSnu:9;RJFh:13;Rmx6:15;RpRm:17	tcc	AGc	S	S	missense_variant/missense_variant	synonymous_variant
20	2727820;2727822	2	ENSGALG00000030985	MYH7B	-1	21	4	Cobb:1;FLLL:3;Rmx6:13;RpRm:4	ggg	AgC	G	S	synonymous_variant/missense_variant	missense_variant
20	2730081;2730083	2	ENSGALG00000030985	MYH7B	-1	54	7	Cobb:8;FAyo:1;FLLL:2;N4A3:3;RJFh:17;Rmx6:16;RpRm:7	agg	CgC	R	R	missense_variant/synonymous_variant	synonymous_variant
20	2733715;2733716	2	ENSGALG00000030985	MYH7B	-1	49	7	Cobb:4;FAyo:1;FLLL:3;LSnu:2;RJFh:18;Rmx6:15;RpRm:6	agc	TCc	S	S	missense_variant/missense_variant	synonymous_variant
20	2819317;2819318	2	ENSGALG00000003409	SOGA1	-1	313	11	A3A3:10;Cobb:48;FAyo:16;FLLL:28;FrAg:4;Herx:9;LSnu:16;N4A3:43;RJFh:31;Rmx6:18;RpRm:90	aat	aCG	N	T	missense_variant/missense_variant	missense_variant
20	3772333;3772335	2	ENSGALG00000003503	MYBL2	-1	143	7	A3A3:32;FAyo:16;FLLL:17;N4A3:41;NA:1;RJFh:35;Rmx6:1	aat	GaC	N	D	synonymous_variant/missense_variant	missense_variant
20	3870696;3870698	2	ENSGALG00000003550	ARHGAP40	-1	80	8	A3A3:16;Cobb:35;FAyo:3;FLLL:4;Herx:9;LSnu:3;N4A3:8;Rmx6:2	ctc	AtT	L	I	synonymous_variant/missense_variant	missense_variant
20	3968352;3968353	2	ENSGALG00000044404	FAM83D	1	13	5	Cobb:7;FLLL:1;FrAg:1;LSnu:3;RJFh:1	gat	gCC	D	A	missense_variant/synonymous_variant	missense_variant
20	5072901;5072902	2	ENSGALG00000003750	PLCG1	1	378	11	A3A3:32;Cobb:48;FAyo:16;FLLL:32;FrAg:4;Herx:20;LSnu:16;N4A3:43;RJFh:36;Rmx6:19;RpRm:112	cgc	cTG	R	L	missense_variant/synonymous_variant	missense_variant
20	5072909;5072910	2	ENSGALG00000003750	PLCG1	1	378	11	A3A3:32;Cobb:48;FAyo:16;FLLL:32;FrAg:4;Herx:20;LSnu:16;N4A3:43;RJFh:36;Rmx6:19;RpRm:112	agc	TCc	S	S	missense_variant/missense_variant	synonymous_variant
20	5085451;5085453	2	ENSGALG00000039155	ZHX3	-1	65	7	A3A3:5;Cobb:12;FAyo:16;FLLL:20;FrAg:1;Herx:7;N4A3:4	ggc	AgT	G	S	synonymous_variant/missense_variant	missense_variant
20	5204798;5204799	2	ENSGALG00000038797	MANBAL4	1	124	6	Cobb:25;FAyo:9;FLLL:14;FrAg:1;LSnu:10;RpRm:65	cgg	GTg	R	V	missense_variant/missense_variant	missense_variant
20	5204844;5204845	2	ENSGALG00000038797	MANBAL4	1	235	8	A3A3:13;Cobb:47;FAyo:16;FLLL:23;FrAg:4;Herx:12;LSnu:15;RpRm:105	act	aAC	T	N	missense_variant/synonymous_variant	missense_variant
20	5204897;5204899	2	ENSGALG00000038797	MANBAL4	1	50	6	Cobb:16;FAyo:14;FrAg:4;Herx:11;LSnu:1;N4A3:4	tta	CtG	L	L	synonymous_variant/synonymous_variant	synonymous_variant
20	5373546;5373547	2	ENSGALG00000004110	TOMM34	1	165	10	A3A3:1;Cobb:22;FAyo:14;FLLL:6;Herx:3;LSnu:6;N4A3:1;RJFh:2;Rmx6:15;RpRm:95	tgt	CAt	C	H	missense_variant/missense_variant	missense_variant
20	5476854;5476856	2	ENSGALG00000042705	KCNK15	-1	276	11	A3A3:11;Cobb:46;FAyo:16;FLLL:13;FrAg:3;Herx:8;LSnu:16;N4A3:41;RJFh:10;Rmx6:18;RpRm:94	atg	CtC	M	L	missense_variant/missense_variant	missense_variant
20	5476906;5476907	2	ENSGALG00000042705	KCNK15	-1	275	11	A3A3:13;Cobb:48;FAyo:16;FLLL:18;FrAg:4;Herx:5;LSnu:16;N4A3:35;RJFh:9;Rmx6:18;RpRm:93	acg	GTg	T	V	missense_variant/missense_variant	missense_variant
20	5720136;5720137	2	ENSGALG00000044719	OCSTAMP	-1	38	7	Cobb:6;FAyo:10;FLLL:6;LSnu:3;RJFh:2;Rmx6:2;RpRm:9	gca	gTG	A	V	synonymous_variant/missense_variant	missense_variant
20	6389133;6389134	2	ENSGALG00000004621	PREX1	-1	10	1	FAyo:10	cca	cTG	P	L	synonymous_variant/missense_variant	missense_variant
20	6718543;6718545	2	ENSGALG00000004758	KCNB1	-1	223	9	Cobb:25;FAyo:16;FLLL:27;FrAg:3;LSnu:16;N4A3:2;RJFh:20;Rmx6:19;RpRm:95	ttg	CtA	L	L	synonymous_variant/synonymous_variant	synonymous_variant
20	6878724;6878725	2	ENSGALG00000021232	TGM6	1	14	3	A3A3:2;Cobb:8;N4A3:4	tcc	tTG	S	L	missense_variant/synonymous_variant	missense_variant
20	8035687;8035689	2	ENSGALG00000005321	LAMA5	-1	12	4	Cobb:2;FLLL:1;Rmx6:5;RpRm:4	gag	CaA	E	Q	synonymous_variant/missense_variant	missense_variant
20	8898906;8898908	2	ENSGALG00000005745	YTHDF1	-1	382	11	A3A3:32;Cobb:48;FAyo:16;FLLL:32;FrAg:4;Herx:23;LSnu:16;N4A3:44;RJFh:36;Rmx6:19;RpRm:112	gca	TcT	A	S	synonymous_variant/missense_variant	missense_variant
20	9077730;9077732	2	ENSGALG00000005801	CHRNA4	-1	171	7	FAyo:16;FLLL:4;LSnu:16;N4A3:3;RJFh:34;Rmx6:19;RpRm:79	ctc	TtG	L	L	synonymous_variant/missense_variant	synonymous_variant
20	9221369;9221370	2	ENSGALG00000005849	PPDPF	-1	18	3	A3A3:1;Cobb:15;N4A3:2	ctg	cCC	L	P	synonymous_variant/missense_variant	missense_variant
20	9285004;9285005	2	ENSGALG00000005901	PCMTD2	-1	81	7	A3A3:5;Cobb:24;FAyo:4;Herx:1;LSnu:5;N4A3:39;RJFh:3	tac	GTc	Y	V	missense_variant/missense_variant	missense_variant
20	9737929;9737931	2	ENSGALG00000004683	TPD52L2	-1	148	6	FAyo:13;FLLL:15;Herx:14;RJFh:29;Rmx6:7;RpRm:70	gcc	TcT	A	S	synonymous_variant/missense_variant	missense_variant
20	9873361;9873362	2	ENSGALG00000006123	RTEL1	-1	217	11	A3A3:27;Cobb:37;FAyo:13;FLLL:29;FrAg:1;Herx:9;LSnu:8;N4A3:43;RJFh:17;Rmx6:17;RpRm:16	ggt	AAt	G	N	missense_variant/missense_variant	missense_variant
20	9989014;9989015	2	ENSGALG00000006152	SIRPG_XtoMany#SIRPB1_XtoMany#SIRPD_XtoMany#SIRPB2_XtoMany#SIRPA_XtoMany#NA_XtoMany	-1	78	7	Cobb:14;FAyo:10;FLLL:21;Herx:15;LSnu:3;RJFh:7;Rmx6:8	agc	GAc	S	D	missense_variant/missense_variant	missense_variant
20	9989103;9989104	2	ENSGALG00000006152	SIRPG_XtoMany#SIRPB1_XtoMany#SIRPD_XtoMany#SIRPB2_XtoMany#SIRPA_XtoMany#NA_XtoMany	-1	97	7	Cobb:34;FLLL:20;FrAg:4;Herx:13;LSnu:2;RJFh:7;RpRm:17	aat	aCC	N	T	synonymous_variant/missense_variant	missense_variant
20	9989742;9989743	2	ENSGALG00000006152	SIRPG_XtoMany#SIRPB1_XtoMany#SIRPD_XtoMany#SIRPB2_XtoMany#SIRPA_XtoMany#NA_XtoMany	-1	5	1	Herx:5	act	GAt	T	D	missense_variant/missense_variant	missense_variant
20	9989804;9989806	2	ENSGALG00000006152	SIRPG_XtoMany#SIRPB1_XtoMany#SIRPD_XtoMany#SIRPB2_XtoMany#SIRPA_XtoMany#NA_XtoMany	-1	21	3	A3A3:2;N4A3:18;RJFh:1	aat	GaC	N	D	synonymous_variant/missense_variant	missense_variant
20	9989906;9989907	2	ENSGALG00000006152	SIRPG_XtoMany#SIRPB1_XtoMany#SIRPD_XtoMany#SIRPB2_XtoMany#SIRPA_XtoMany#NA_XtoMany	-1	365	10	A3A3:28;Cobb:48;FAyo:16;FLLL:32;Herx:22;LSnu:16;N4A3:43;RJFh:30;Rmx6:19;RpRm:111	tca	tGG	S	W	synonymous_variant/stop_gained	missense_variant
20	9989994;9989995	2	ENSGALG00000006152	SIRPG_XtoMany#SIRPB1_XtoMany#SIRPD_XtoMany#SIRPB2_XtoMany#SIRPA_XtoMany#NA_XtoMany	-1	23	5	Cobb:6;FLLL:4;Herx:4;NA:1;RJFh:8	gag	ATg	E	M	missense_variant/missense_variant	missense_variant
21	1867370;1867371	2	ENSGALG00000001288	CFAP74	1	9	3	Cobb:1;FAyo:3;RJFh:5	atg	aCC	M	T	missense_variant/missense_variant	missense_variant
21	195475;195477	2	ENSGALG00000041401	SDHB	1	25	2	Cobb:21;Herx:4	aaa	GaG	K	E	missense_variant/synonymous_variant	missense_variant
21	2099477;2099478	2	ENSGALG00000001483	ENSGALG00000001483	1	318	11	A3A3:28;Cobb:35;FAyo:6;FLLL:32;FrAg:4;Herx:20;LSnu:16;N4A3:36;RJFh:13;Rmx6:18;RpRm:110	ctc	cCT	L	P	missense_variant/synonymous_variant	missense_variant
21	2372408;2372410	2	ENSGALG00000001714	PUSL1	-1	279	11	A3A3:10;Cobb:42;FAyo:13;FLLL:21;FrAg:4;Herx:22;LSnu:16;N4A3:9;RJFh:11;Rmx6:19;RpRm:112	atc	GtT	I	V	synonymous_variant/missense_variant	missense_variant
21	2671562;2671563	2	ENSGALG00000023906	RNF223	1	7	3	A3A3:2;FLLL:3;Herx:2	ggg	CAg	G	Q	missense_variant/missense_variant	missense_variant
21	3250849;3250851	2	ENSGALG00000002473	GPR157	-1	61	4	Cobb:4;FLLL:2;RJFh:36;Rmx6:19	gac	AaT	D	N	synonymous_variant/missense_variant	missense_variant
21	4123043;4123044	2	ENSGALG00000003086	EXOSC10	-1	18	1	FLLL:18	gca	AAa	A	K	missense_variant/missense_variant	missense_variant
21	4399033;4399034	2	ENSGALG00000035362	ENSGALG00000035362	1	56	8	A3A3:4;Cobb:9;FLLL:12;Herx:4;LSnu:6;N4A3:4;NA:1;RpRm:16	gcg	gTA	A	V	missense_variant/synonymous_variant	missense_variant
21	4399038;4399040	2	ENSGALG00000035362	ENSGALG00000035362	1	74	8	A3A3:4;Cobb:11;FLLL:14;Herx:5;LSnu:6;N4A3:6;NA:1;RpRm:27	agg	CgA	R	R	synonymous_variant/synonymous_variant	synonymous_variant
21	4399054;4399055	2	ENSGALG00000035362	ENSGALG00000035362	1	19	2	FrAg:4;RJFh:15	cgg	cAA	R	Q	missense_variant/synonymous_variant	missense_variant
21	4664964;4664965	2	ENSGALG00000003969	EMC1	-1	321	9	A3A3:30;Cobb:47;FAyo:16;FLLL:16;Herx:22;LSnu:15;N4A3:44;Rmx6:19;RpRm:112	gca	gTG	A	V	synonymous_variant/missense_variant	missense_variant
21	4918585;4918586	2	ENSGALG00000001366	CASP9	1	100	4	Cobb:5;N4A3:1;Rmx6:4;RpRm:90	gaa	gGT	E	G	missense_variant/missense_variant	missense_variant
21	5633390;5633391	2	ENSGALG00000004623	AGTRAP	-1	41	6	A3A3:3;Cobb:3;FAyo:6;LSnu:2;RJFh:13;Rmx6:14	caa	cGG	Q	R	synonymous_variant/missense_variant	missense_variant
21	6408823;6408825	2	ENSGALG00000004848	YBX1	-1	331	11	A3A3:25;Cobb:39;FAyo:16;FLLL:32;FrAg:4;Herx:19;LSnu:7;N4A3:43;RJFh:36;Rmx6:19;RpRm:91	tgt	CgC	C	R	synonymous_variant/missense_variant	missense_variant
21	654156;654158	2	ENSGALG00000000747	CHD5	1	70	5	Cobb:16;FAyo:4;FLLL:5;Herx:9;RJFh:36	cat	GaC	H	D	missense_variant/synonymous_variant	missense_variant
21	685800;685802	2	ENSGALG00000000966	NPHP4	1	7	1	FLLL:7	cct	AcC	P	T	missense_variant/synonymous_variant	missense_variant
21	916699;916701	2	ENSGALG00000000978	CEP104	1	179	10	A3A3:23;Cobb:15;FAyo:16;FLLL:30;FrAg:1;Herx:11;LSnu:7;N4A3:34;RJFh:23;Rmx6:19	gca	CcG	A	P	missense_variant/synonymous_variant	missense_variant
22	1257633;1257634	2	ENSGALG00000036854	R3HCC1	-1	68	6	Cobb:8;FLLL:10;Herx:3;LSnu:6;Rmx6:1;RpRm:40	ccc	cTT	P	L	synonymous_variant/missense_variant	missense_variant
22	1617194;1617195	2	ENSGALG00000001693	SLC18A1	1	15	1	FLLL:15	atg	aCA	M	T	missense_variant/missense_variant	missense_variant
22	2191923;2191925	2	ENSGALG00000034229	ZNF703	1	351	11	A3A3:25;Cobb:48;FAyo:16;FLLL:32;FrAg:4;Herx:20;LSnu:16;N4A3:32;RJFh:35;Rmx6:18;RpRm:105	ttg	CtA	L	L	synonymous_variant/synonymous_variant	synonymous_variant
22	2255847;2255849	2	ENSGALG00000003142	PRLHRL	-1	93	6	FAyo:16;FLLL:3;LSnu:16;RJFh:2;Rmx6:3;RpRm:53	gtg	AtC	V	I	synonymous_variant/missense_variant	missense_variant
22	2263472;2263474	2	ENSGALG00000019018	ADRB3	-1	32	3	FLLL:3;Rmx6:7;RpRm:22	ccc	TcA	P	S	synonymous_variant/missense_variant	missense_variant
22	2296943;2296944	2	ENSGALG00000003254	BAG4	1	46	6	Cobb:9;FLLL:13;FrAg:4;Herx:9;LSnu:2;RJFh:9	gtg	ACg	V	T	missense_variant/missense_variant	missense_variant
22	2348282;2348284	2	ENSGALG00000036049	LETM2	1	75	5	A3A3:8;Cobb:14;Herx:5;LSnu:8;N4A3:40	tgc	CgT	C	R	missense_variant/synonymous_variant	missense_variant
22	2362778;2362780	2	ENSGALG00000039786	FGFR1	-1	352	11	A3A3:32;Cobb:48;FAyo:16;FLLL:32;FrAg:4;Herx:21;LSnu:16;N4A3:19;RJFh:36;Rmx6:18;RpRm:110	gcc	CcG	A	P	synonymous_variant/missense_variant	missense_variant
22	2779206;2779207	2	ENSGALG00000030958	KANSL3_XtoMany	1	8	1	FAyo:8	aca	aTG	T	M	missense_variant/synonymous_variant	missense_variant
22	2845613;2845615	2	ENSGALG00000041634	ACTG2	1	358	11	A3A3:32;Cobb:48;FAyo:16;FLLL:32;FrAg:4;Herx:18;LSnu:16;N4A3:44;RJFh:36;Rmx6:17;RpRm:95	agg	CgC	R	R	synonymous_variant/missense_variant	synonymous_variant
22	2873543;2873545	2	ENSGALG00000037860	TET3	1	89	8	Cobb:37;FAyo:11;FLLL:5;Herx:7;LSnu:7;N4A3:15;Rmx6:6;RpRm:1	tcg	GcA	S	A	missense_variant/synonymous_variant	missense_variant
22	2950591;2950593	2	ENSGALG00000013528	TSPAN33	-1	169	9	A3A3:8;Cobb:39;FAyo:12;FLLL:2;Herx:21;LSnu:14;N4A3:18;RJFh:36;Rmx6:19	att	GtC	I	V	synonymous_variant/missense_variant	missense_variant
22	3524333;3524335	2	ENSGALG00000026948	ADD2	1	49	6	Cobb:8;FAyo:5;LSnu:3;N4A3:3;Rmx6:12;RpRm:18	agg	CgC	R	R	synonymous_variant/missense_variant	synonymous_variant
22	3524342;3524344	2	ENSGALG00000026948	ADD2	1	49	6	Cobb:8;FAyo:5;LSnu:3;N4A3:3;Rmx6:12;RpRm:18	tct	GcA	S	A	missense_variant/synonymous_variant	missense_variant
22	3524345;3524347	2	ENSGALG00000026948	ADD2	1	49	6	Cobb:8;FAyo:5;LSnu:3;N4A3:3;Rmx6:12;RpRm:18	ccg	GcC	P	A	missense_variant/synonymous_variant	missense_variant
22	4592412;4592414	2	ENSGALG00000038783	ANXA4	1	340	11	A3A3:30;Cobb:48;FAyo:16;FrAg:4;Herx:19;LSnu:16;N4A3:41;NA:1;RJFh:34;Rmx6:19;RpRm:112	aag	GaA	K	E	missense_variant/synonymous_variant	missense_variant
22	4608820;4608822	2	ENSGALG00000042801	NT5DC4_XtoMany	1	14	1	N4A3:14	tca	CcG	S	P	missense_variant/synonymous_variant	missense_variant
22	4688525;4688527	2	ENSGALG00000033061	CAMK2BL	1	119	5	Cobb:4;FAyo:16;FLLL:5;LSnu:16;RpRm:78	cgg	AgA	R	R	synonymous_variant/synonymous_variant	synonymous_variant
23	1435513;1435514	2	ENSGALG00000000720	GBP1	1	13	2	FAyo:5;FLLL:8	cac	TGc	H	C	missense_variant/missense_variant	missense_variant
23	1436950;1436951	2	ENSGALG00000000720	GBP1	1	121	6	A3A3:17;Cobb:39;FLLL:19;Herx:5;LSnu:10;N4A3:31	cgg	cAA	R	Q	missense_variant/synonymous_variant	missense_variant
23	1436982;1436983	2	ENSGALG00000000720	GBP1	1	227	10	A3A3:32;Cobb:40;FAyo:13;FLLL:31;FrAg:3;Herx:12;LSnu:10;N4A3:44;RJFh:26;Rmx6:16	tgg	GTg	W	V	missense_variant/missense_variant	missense_variant
23	1437063;1437064	2	ENSGALG00000000720	GBP1	1	232	10	A3A3:32;Cobb:39;FAyo:16;FLLL:31;FrAg:3;Herx:16;LSnu:10;N4A3:44;RJFh:26;Rmx6:15	gcc	ATc	A	I	missense_variant/missense_variant	missense_variant
23	1481859;1481860	2	ENSGALG00000045443	ENSGALG00000045443	-1	11	3	Cobb:7;FAyo:1;FLLL:3	tca	CAa	S	Q	stop_gained/missense_variant	missense_variant
23	1495052;1495054	2	ENSGALG00000000737	SMPDL3B	1	16	1	Rmx6:16	tcc	CcT	S	P	missense_variant/synonymous_variant	missense_variant
23	2256277;2256278	2	ENSGALG00000029066	LOC419584	1	359	11	A3A3:32;Cobb:47;FAyo:16;FLLL:32;FrAg:4;Herx:23;LSnu:16;N4A3:44;RJFh:34;Rmx6:19;RpRm:92	cac	AGc	H	S	missense_variant/missense_variant	missense_variant
23	234441;234443	2	ENSGALG00000046299	CNKSR1	-1	64	6	A3A3:8;Cobb:7;Herx:8;LSnu:2;N4A3:38;RJFh:1	gcg	CcA	A	P	synonymous_variant/missense_variant	missense_variant
23	2383526;2383527	2	ENSGALG00000040279	RHCE	1	322	11	A3A3:31;Cobb:45;FAyo:16;FLLL:29;FrAg:4;Herx:14;LSnu:6;N4A3:44;RJFh:21;Rmx6:8;RpRm:104	ttg	CCg	L	P	synonymous_variant/missense_variant	missense_variant
23	2385238;2385239	2	ENSGALG00000040279	RHCE	1	67	5	Cobb:10;Herx:3;LSnu:8;Rmx6:10;RpRm:36	gat	AGt	D	S	missense_variant/missense_variant	missense_variant
23	2510851;2510852	2	ENSGALG00000001262	CLIC4	-1	119	8	A3A3:4;Cobb:11;FLLL:25;FrAg:3;Herx:7;N4A3:9;RJFh:3;RpRm:57	aca	aTG	T	M	synonymous_variant/missense_variant	missense_variant
23	3230540;3230541	2	ENSGALG00000043829	EXTL1	-1	5	1	N4A3:5	ccg	cTA	P	L	synonymous_variant/missense_variant	missense_variant
23	3537412;3537413	2	ENSGALG00000001606	INPP5B	1	126	8	A3A3:13;Cobb:4;FLLL:4;FrAg:4;Herx:5;LSnu:11;N4A3:19;RpRm:66	cac	TGc	H	C	missense_variant/missense_variant	missense_variant
23	3665541;3665542	2	ENSGALG00000045165	C1orf109	1	318	11	A3A3:32;Cobb:48;FAyo:16;FLLL:23;FrAg:3;Herx:20;LSnu:16;N4A3:44;RJFh:18;Rmx6:18;RpRm:80	gcc	TAc	A	Y	missense_variant/missense_variant	missense_variant
23	3925275;3925277	2	ENSGALG00000002098	GRIK3	1	170	8	Cobb:1;FAyo:16;FLLL:19;LSnu:16;N4A3:1;RJFh:13;Rmx6:19;RpRm:85	ctt	TtG	L	L	missense_variant/synonymous_variant	synonymous_variant
23	4033899;4033900	2	ENSGALG00000044594	ENSGALG00000044594	-1	296	10	A3A3:30;Cobb:30;FAyo:1;FLLL:27;Herx:17;LSnu:13;N4A3:44;RJFh:25;Rmx6:17;RpRm:92	gac	TGc	D	C	missense_variant/missense_variant	missense_variant
23	4034165;4034166	2	ENSGALG00000044594	ENSGALG00000044594	-1	21	4	Cobb:17;FLLL:2;LSnu:1;RJFh:1	aca	aTG	T	M	synonymous_variant/missense_variant	missense_variant
23	4073465;4073467	2	ENSGALG00000002144	THRAP3	-1	66	5	FLLL:12;FrAg:4;Herx:12;N4A3:19;Rmx6:19	gga	TgG	G	W	synonymous_variant/stop_gained	missense_variant
23	442528;442530	2	ENSGALG00000035184	SDC3	-1	30	3	Cobb:9;FAyo:7;FLLL:14	acc	GcT	T	A	synonymous_variant/missense_variant	missense_variant
23	442531;442533	2	ENSGALG00000035184	SDC3	-1	31	3	Cobb:9;FAyo:8;FLLL:14	acc	GcT	T	A	synonymous_variant/missense_variant	missense_variant
23	4790207;4790208	2	ENSGALG00000030229	CSMD2	1	48	5	Cobb:7;FAyo:10;FLLL:1;LSnu:11;RpRm:19	acc	aTG	T	M	missense_variant/synonymous_variant	missense_variant
23	5173747;5173748	2	ENSGALG00000046649	DCDC2B	-1	128	10	A3A3:4;Cobb:10;FAyo:11;FLLL:6;Herx:1;LSnu:4;N4A3:26;RJFh:7;Rmx6:1;RpRm:58	cac	TGc	H	C	missense_variant/missense_variant	missense_variant
23	5316919;5316920	2	ENSGALG00000039716	RNF19B	-1	380	11	A3A3:32;Cobb:48;FAyo:16;FLLL:32;FrAg:4;Herx:23;LSnu:16;N4A3:44;RJFh:35;Rmx6:19;RpRm:111	ctg	GAg	L	E	missense_variant/missense_variant	missense_variant
23	5494047;5494049	2	ENSGALG00000003800	PABPC4	-1	381	11	A3A3:32;Cobb:48;FAyo:16;FLLL:32;FrAg:4;Herx:23;LSnu:16;N4A3:44;RJFh:36;Rmx6:19;RpRm:111	atc	GtG	I	V	missense_variant/missense_variant	missense_variant
23	5500836;5500837	2	ENSGALG00000044737	HEYL	-1	7	2	Cobb:1;FLLL:6	tgc	CAc	C	H	missense_variant/missense_variant	missense_variant
23	5521006;5521007	2	ENSGALG00000003829	HPCAL4	-1	208	8	Cobb:8;FAyo:16;FLLL:1;LSnu:16;N4A3:35;RJFh:32;Rmx6:19;RpRm:81	agt	aCC	S	T	synonymous_variant/missense_variant	missense_variant
23	5580420;5580422	2	ENSGALG00000003936	PPT1	-1	8	2	FLLL:2;RJFh:6	tgg	GgT	W	G	missense_variant/missense_variant	missense_variant
23	615462;615464	2	ENSGALG00000021685	SERINC2	1	37	2	A3A3:6;N4A3:31	cca	AcG	P	T	missense_variant/synonymous_variant	missense_variant
24	1793986;1793987	2	ENSGALG00000001425	SNX19	-1	117	7	A3A3:13;Cobb:2;FLLL:6;Herx:3;N4A3:17;Rmx6:3;RpRm:73	tct	AAt	S	N	missense_variant/missense_variant	missense_variant
24	248655;248657	2	ENSGALG00000043088	ROBO4	1	359	11	A3A3:30;Cobb:48;FAyo:16;FLLL:32;FrAg:4;Herx:20;LSnu:16;N4A3:32;RJFh:33;Rmx6:19;RpRm:109	aaa	GaC	K	D	missense_variant/missense_variant	missense_variant
24	249678;249679	2	ENSGALG00000043088	ROBO4	1	7	2	LSnu:3;Rmx6:4	tgc	tAT	C	Y	missense_variant/synonymous_variant	missense_variant
24	2559345;2559346	2	ENSGALG00000001529	THYN1	-1	67	6	Cobb:17;FLLL:9;Herx:16;LSnu:2;N4A3:1;RJFh:22	gag	TTg	E	L	missense_variant/stop_gained	missense_variant
24	307515;307517	2	ENSGALG00000021443	PANX3	-1	63	3	A3A3:12;N4A3:14;RpRm:37	gtt	AtC	V	I	synonymous_variant/missense_variant	missense_variant
24	347733;347735	2	ENSGALG00000035419	CDON	-1	43	5	Cobb:23;FLLL:6;FrAg:2;Herx:7;RpRm:5	tca	CcG	S	P	synonymous_variant/missense_variant	missense_variant
24	3495285;3495287	2	ENSGALG00000006598	SORL1	-1	133	8	A3A3:1;Cobb:25;FAyo:8;FLLL:12;Herx:7;LSnu:6;N4A3:23;RpRm:51	agc	GgA	S	G	missense_variant/missense_variant	missense_variant
24	349567;349568	2	ENSGALG00000035419	CDON	-1	32	3	A3A3:5;N4A3:7;RpRm:20	gtg	gCA	V	A	synonymous_variant/missense_variant	missense_variant
24	3520503;3520504	2	ENSGALG00000006598	SORL1	-1	10	2	Cobb:7;LSnu:3	gat	gTG	D	V	missense_variant/missense_variant	missense_variant
24	35801;35803	2	ENSGALG00000045705	H2AFX	1	264	9	A3A3:15;Cobb:48;FAyo:16;FLLL:26;FrAg:4;Herx:16;LSnu:16;Rmx6:19;RpRm:104	atc	GtG	I	V	missense_variant/missense_variant	missense_variant
24	3593462;3593464	2	ENSGALG00000006638	GRIK4	-1	334	11	A3A3:14;Cobb:47;FAyo:16;FLLL:32;FrAg:4;Herx:19;LSnu:16;N4A3:28;RJFh:30;Rmx6:19;RpRm:109	cag	TaC	Q	Y	missense_variant/stop_gained	missense_variant
24	3728000;3728002	2	ENSGALG00000006663	ARHGEF12	-1	91	4	A3A3:32;FAyo:14;LSnu:2;N4A3:43	cac	TaT	H	Y	synonymous_variant/missense_variant	missense_variant
24	4064204;4064205	2	ENSGALG00000039196	NECTIN1	1	357	11	A3A3:32;Cobb:48;FAyo:16;FLLL:32;FrAg:4;Herx:23;LSnu:16;N4A3:40;RJFh:16;Rmx6:19;RpRm:111	ggt	gCC	G	A	missense_variant/synonymous_variant	missense_variant
24	4186301;4186302	2	ENSGALG00000006755	USP2	1	272	11	A3A3:32;Cobb:37;FAyo:12;FLLL:20;FrAg:4;Herx:18;LSnu:9;N4A3:40;RJFh:1;Rmx6:18;RpRm:81	gtg	CCg	V	P	missense_variant/missense_variant	missense_variant
24	4186301;4186302	2	ENSGALG00000006755	USP2	1	272	11	A3A3:32;Cobb:37;FAyo:12;FLLL:20;FrAg:4;Herx:18;LSnu:9;N4A3:40;RJFh:1;Rmx6:18;RpRm:81	cgt	cCC	R	P	missense_variant/synonymous_variant	missense_variant
24	4258296;4258297	2	ENSGALG00000044002	CCDC153	1	89	5	FAyo:5;LSnu:3;RJFh:4;Rmx6:4;RpRm:73	aag	aGA	K	R	missense_variant/synonymous_variant	missense_variant
24	4346904;4346906	2	ENSGALG00000006818	KMT2A	-1	25	1	RJFh:25	atc	GtG	I	V	missense_variant/missense_variant	missense_variant
24	4353864;4353866	2	ENSGALG00000006818	KMT2A	-1	94	5	A3A3:2;LSnu:3;N4A3:6;Rmx6:16;RpRm:67	agc	GgT	S	G	synonymous_variant/missense_variant	missense_variant
24	4353993;4353994	2	ENSGALG00000006818	KMT2A	-1	113	8	A3A3:1;Cobb:3;FAyo:4;FLLL:14;LSnu:3;N4A3:6;Rmx6:16;RpRm:66	aac	aGT	N	S	synonymous_variant/missense_variant	missense_variant
24	5091118;5091119	2	ENSGALG00000007101	ZPR1	-1	82	6	Cobb:6;FAyo:1;FLLL:2;N4A3:14;Rmx6:3;RpRm:56	aca	aGG	T	R	synonymous_variant/missense_variant	missense_variant
24	5098030;5098031	2	ENSGALG00000025882	BUD13	-1	34	4	FAyo:16;FLLL:11;FrAg:4;LSnu:3	cgg	cAC	R	H	synonymous_variant/missense_variant	missense_variant
24	5100208;5100209	2	ENSGALG00000007101	ZPR1	-1	37	5	Cobb:7;FAyo:16;FLLL:5;Herx:5;RJFh:4	aca	aGG	T	R	synonymous_variant/missense_variant	missense_variant
24	5252003;5252004	2	ENSGALG00000007310	CEP164	1	17	5	Cobb:3;FLLL:7;Herx:3;LSnu:3;RJFh:1	cag	cCA	Q	P	missense_variant/synonymous_variant	missense_variant
24	5430247;5430249	2	ENSGALG00000044339	JAML	-1	85	7	A3A3:4;Cobb:4;Herx:6;N4A3:9;RJFh:1;Rmx6:3;RpRm:58	agc	GgT	S	G	synonymous_variant/missense_variant	missense_variant
24	5452159;5452160	2	ENSGALG00000007416	CD3E	1	335	11	A3A3:25;Cobb:42;FAyo:16;FLLL:32;FrAg:4;Herx:23;LSnu:16;N4A3:27;RJFh:36;Rmx6:19;RpRm:95	aaa	GCa	K	A	missense_variant/missense_variant	missense_variant
24	5496121;5496122	2	ENSGALG00000045251	ENSGALG00000045251	1	31	5	FLLL:12;FrAg:1;Herx:1;N4A3:1;RJFh:16	ccc	cTT	P	L	missense_variant/synonymous_variant	missense_variant
24	5540519;5540520	2	ENSGALG00000046141	C11orf88	1	17	3	Cobb:2;LSnu:14;N4A3:1	gca	gTG	A	V	missense_variant/synonymous_variant	missense_variant
24	5631654;5631655	2	ENSGALG00000007689	CCDC84	1	308	10	A3A3:25;Cobb:41;FAyo:8;FLLL:32;Herx:17;LSnu:6;N4A3:44;RJFh:4;Rmx6:19;RpRm:112	atg	aCA	M	T	missense_variant/missense_variant	missense_variant
24	5631663;5631664	2	ENSGALG00000007689	CCDC84	1	309	11	A3A3:25;Cobb:41;FAyo:8;FLLL:32;FrAg:1;Herx:17;LSnu:6;N4A3:44;RJFh:4;Rmx6:19;RpRm:112	aca	aTG	T	M	missense_variant/synonymous_variant	missense_variant
24	6153782;6153784	2	ENSGALG00000007882	NKAPD1	-1	12	1	FAyo:12	gcc	CcT	A	P	synonymous_variant/missense_variant	missense_variant
25	11106;11107	2	ENSGALG00000029918	SMG5	-1	6	3	Cobb:2;FLLL:1;N4A3:3	ggc	gCT	G	A	synonymous_variant/missense_variant	missense_variant
25	1176928;1176929	2	ENSGALG00000043660	ENSGALG00000043660	1	72	1	RpRm:72	agc	TCc	S	S	missense_variant/missense_variant	synonymous_variant
25	1177402;1177404	2	ENSGALG00000043660	ENSGALG00000043660	1	6	4	FLLL:2;FrAg:1;LSnu:1;RpRm:2	agt	CgG	S	R	missense_variant/missense_variant	missense_variant
25	1283465;1283466	2	ENSGALG00000035856	CD48	-1	310	9	A3A3:21;Cobb:36;FAyo:14;FLLL:30;Herx:18;N4A3:27;RJFh:36;Rmx6:16;RpRm:112	tac	CGc	Y	R	missense_variant/missense_variant	missense_variant
25	1283785;1283786	2	ENSGALG00000035856	CD48	-1	50	8	Cobb:9;FAyo:7;FLLL:3;FrAg:3;Herx:2;LSnu:13;RJFh:1;Rmx6:12	gta	CGa	V	R	missense_variant/missense_variant	missense_variant
25	1287885;1287886	2	ENSGALG00000040002	CD244	-1	5	1	Cobb:5	aca	aTG	T	M	synonymous_variant/missense_variant	missense_variant
25	1287987;1287988	2	ENSGALG00000040002	CD244	-1	136	6	Cobb:30;Herx:2;LSnu:1;N4A3:17;RJFh:1;RpRm:85	cga	cAG	R	Q	synonymous_variant/missense_variant	missense_variant
25	1288211;1288212	2	ENSGALG00000040002	CD244	-1	10	2	Cobb:6;Herx:4	act	GTt	T	V	missense_variant/missense_variant	missense_variant
25	1288424;1288425	2	ENSGALG00000040002	CD244	-1	42	10	Cobb:3;FAyo:3;FLLL:4;FrAg:1;Herx:2;LSnu:7;N4A3:19;NA:1;RJFh:1;Rmx6:1	caa	GCa	Q	A	missense_variant/missense_variant	missense_variant
25	1291538;1291539	2	ENSGALG00000040002	CD244	-1	159	6	A3A3:14;Cobb:31;Herx:7;LSnu:2;N4A3:17;RpRm:88	cga	cAG	R	Q	synonymous_variant/missense_variant	missense_variant
25	1291866;1291868	2	ENSGALG00000040002	CD244	-1	16	4	Cobb:7;FLLL:2;Herx:5;Rmx6:2	tct	AcC	S	T	synonymous_variant/missense_variant	missense_variant
25	1291878;1291879	2	ENSGALG00000040002	CD244	-1	43	4	Cobb:9;FLLL:14;Herx:13;RJFh:7	cct	cAC	P	H	synonymous_variant/missense_variant	missense_variant
25	1291947;1291948	2	ENSGALG00000040002	CD244	-1	112	9	Cobb:20;FAyo:8;FLLL:20;Herx:7;LSnu:2;N4A3:29;RJFh:5;Rmx6:2;RpRm:19	gag	gCC	E	A	missense_variant/missense_variant	missense_variant
25	1291975;1291976	2	ENSGALG00000040002	CD244	-1	25	8	Cobb:3;FAyo:5;FLLL:6;FrAg:2;Herx:2;N4A3:4;NA:1;RJFh:2	caa	GCa	Q	A	missense_variant/missense_variant	missense_variant
25	1407174;1407175	2	ENSGALG00000013253	INSRR	-1	160	9	A3A3:16;Cobb:7;FAyo:12;FLLL:6;Herx:2;LSnu:13;N4A3:43;RJFh:7;RpRm:54	gca	gTG	A	V	synonymous_variant/missense_variant	missense_variant
25	1439754;1439756	2	ENSGALG00000000576	RRNAD1	-1	145	7	A3A3:9;Cobb:20;FLLL:5;Herx:1;LSnu:9;N4A3:40;RpRm:61	gcc	AcT	A	T	synonymous_variant/missense_variant	missense_variant
25	1465850;1465851	2	ENSGALG00000013239	NES	-1	15	2	Cobb:7;FLLL:8	cat	cGC	H	R	synonymous_variant/missense_variant	missense_variant
25	1465850;1465851	2	ENSGALG00000045924	ENSGALG00000045924	1	15	2	Cobb:7;FLLL:8	tat	tGC	Y	C	missense_variant/synonymous_variant	missense_variant
25	1787259;1787260	2	ENSGALG00000030554	KCNN3	-1	166	8	A3A3:6;Cobb:21;FLLL:2;Herx:10;LSnu:2;N4A3:11;RJFh:2;RpRm:112	agg	CAg	R	Q	missense_variant/synonymous_variant	missense_variant
25	2082415;2082416	2	ENSGALG00000041435	NUP210L	-1	6	2	Cobb:2;FLLL:4	acg	GTg	T	V	missense_variant/missense_variant	missense_variant
25	2162865;2162867	2	ENSGALG00000034501	ATP8B2	1	333	10	A3A3:30;Cobb:42;FAyo:13;FLLL:31;FrAg:4;LSnu:16;N4A3:43;RJFh:28;Rmx6:16;RpRm:110	gtg	AtC	V	I	missense_variant/synonymous_variant	missense_variant
25	2352504;2352506	2	ENSGALG00000014656	RPRD2	-1	12	3	Cobb:3;FLLL:1;Herx:8	ggc	AgT	G	S	synonymous_variant/missense_variant	missense_variant
25	2503442;2503443	2	ENSGALG00000022137	CRP	1	7	2	FLLL:4;Herx:3	ctg	cCA	L	P	missense_variant/synonymous_variant	missense_variant
25	2503561;2503562	2	ENSGALG00000022137	CRP	1	9	5	A3A3:2;FAyo:2;FLLL:1;FrAg:1;LSnu:3	ccc	TTc	P	F	missense_variant/missense_variant	missense_variant
25	2503570;2503571	2	ENSGALG00000022137	CRP	1	11	5	A3A3:2;FAyo:2;FLLL:2;FrAg:1;LSnu:4	ggc	ACc	G	T	missense_variant/missense_variant	missense_variant
25	2567206;2567207	2	ENSGALG00000041418	NDUFS2	1	45	7	A3A3:1;Cobb:16;FAyo:3;FLLL:11;Herx:2;LSnu:3;N4A3:9	ctt	cCG	L	P	missense_variant/synonymous_variant	missense_variant
25	2613278;2613279	2	ENSGALG00000024051	SETDB1	1	11	2	Cobb:9;LSnu:2	aac	aGT	N	S	missense_variant/synonymous_variant	missense_variant
25	2634704;2634705	2	ENSGALG00000028499	MINDY1	-1	208	9	A3A3:12;Cobb:41;FAyo:8;FLLL:28;Herx:23;LSnu:11;N4A3:11;RJFh:25;RpRm:49	gtg	ACg	V	T	missense_variant/missense_variant	missense_variant
25	2648971;2648972	2	ENSGALG00000046389	ENSGALG00000046389	-1	64	5	Cobb:22;LSnu:4;RJFh:4;Rmx6:4;RpRm:30	cag	cCA	Q	P	synonymous_variant/missense_variant	missense_variant
25	2659560;2659561	2	ENSGALG00000045312	SEMA6C	-1	111	6	A3A3:8;FLLL:9;Herx:1;N4A3:22;Rmx6:15;RpRm:56	gcg	gGA	A	G	synonymous_variant/missense_variant	missense_variant
25	2805807;2805808	2	ENSGALG00000045486	ENSGALG00000045486	-1	135	8	A3A3:7;Cobb:29;FLLL:8;Herx:14;LSnu:11;N4A3:6;RJFh:12;RpRm:48	atg	aCA	M	T	missense_variant/missense_variant	missense_variant
25	2806192;2806193	2	ENSGALG00000045486	ENSGALG00000045486	-1	89	8	A3A3:20;Cobb:3;FAyo:14;FLLL:7;FrAg:3;Herx:6;N4A3:28;Rmx6:8	tgt	CAt	C	H	missense_variant/missense_variant	missense_variant
25	932064;932065	2	ENSGALG00000035923	MTMR11	1	25	3	Cobb:16;FAyo:7;FrAg:2	acg	aGA	T	R	missense_variant/synonymous_variant	missense_variant
26	1120558;1120559	2	ENSGALG00000028721	LMOD1	1	10	2	Cobb:4;FLLL:6	aca	aTG	T	M	missense_variant/synonymous_variant	missense_variant
26	1157592;1157593	2	ENSGALG00000032750	ENSGALG00000032750	1	5	1	FAyo:5	gcc	gAG	A	E	missense_variant/synonymous_variant	missense_variant
26	1157618;1157620	2	ENSGALG00000032750	ENSGALG00000032750	1	81	6	Cobb:24;FAyo:4;LSnu:12;RJFh:1;Rmx6:17;RpRm:23	aca	TcC	T	S	missense_variant/synonymous_variant	missense_variant
26	1158929;1158931	2	ENSGALG00000032750	ENSGALG00000032750	1	77	2	Rmx6:2;RpRm:75	tta	CtC	L	L	synonymous_variant/missense_variant	synonymous_variant
26	1161184;1161186	2	ENSGALG00000032750	ENSGALG00000032750	1	181	7	Cobb:47;FAyo:16;FLLL:1;LSnu:16;RJFh:23;Rmx6:19;RpRm:59	atc	CtG	I	L	missense_variant/missense_variant	missense_variant
26	1161283;1161285	2	ENSGALG00000032750	ENSGALG00000032750	1	170	7	Cobb:48;FAyo:16;FLLL:2;LSnu:16;RJFh:11;Rmx6:19;RpRm:58	atc	GtG	I	V	missense_variant/missense_variant	missense_variant
26	1297840;1297841	2	ENSGALG00000000329	AHCYL1	1	377	11	A3A3:32;Cobb:48;FAyo:16;FLLL:32;FrAg:4;Herx:23;LSnu:14;N4A3:44;RJFh:36;Rmx6:18;RpRm:110	aag	aCC	K	T	missense_variant/missense_variant	missense_variant
26	1297860;1297862	2	ENSGALG00000000329	AHCYL1	1	378	12	A3A3:32;Cobb:48;FAyo:16;FLLL:32;FrAg:4;Herx:23;LSnu:15;N4A3:44;NA:1;RJFh:36;Rmx6:18;RpRm:109	gat	AaC	D	N	missense_variant/synonymous_variant	missense_variant
26	1316111;1316113	2	ENSGALG00000037995	STRIP1	1	68	5	Cobb:15;FLLL:2;Herx:5;LSnu:16;RpRm:30	ctg	GtA	L	V	missense_variant/synonymous_variant	missense_variant
26	1589736;1589738	2	ENSGALG00000028318	CDKN1A	1	20	3	Cobb:11;FLLL:3;Herx:6	ggg	AgC	G	S	missense_variant/synonymous_variant	missense_variant
26	1590066;1590068	2	ENSGALG00000028318	CDKN1A	1	8	4	FAyo:4;FLLL:1;Herx:1;Rmx6:2	gcc	TcT	A	S	missense_variant/synonymous_variant	missense_variant
26	2075448;2075450	2	ENSGALG00000036616	NUAK2	-1	112	8	Cobb:16;FLLL:5;Herx:4;LSnu:1;NA:1;RJFh:1;Rmx6:1;RpRm:83	tcc	GcG	S	A	synonymous_variant/missense_variant	missense_variant
26	2075472;2075473	2	ENSGALG00000036616	NUAK2	-1	63	7	A3A3:10;Cobb:6;FLLL:2;Herx:3;N4A3:15;NA:1;RpRm:26	ctg	cCA	L	P	synonymous_variant/missense_variant	missense_variant
26	2184657;2184658	2	ENSGALG00000000695	MFSD4A	1	32	4	Cobb:3;FAyo:9;FrAg:1;Rmx6:19	aac	aGT	N	S	missense_variant/synonymous_variant	missense_variant
26	2220681;2220682	2	ENSGALG00000046455	ENSGALG00000046455	-1	191	8	A3A3:27;Cobb:23;FLLL:7;Herx:14;N4A3:29;RJFh:16;Rmx6:6;RpRm:69	gtc	gCT	V	A	synonymous_variant/missense_variant	missense_variant
26	2640446;2640447	2	ENSGALG00000023953	LOC419851	1	287	11	A3A3:26;Cobb:41;FAyo:14;FLLL:26;FrAg:1;Herx:8;LSnu:16;N4A3:39;RJFh:21;Rmx6:9;RpRm:86	tct	CGt	S	R	missense_variant/missense_variant	missense_variant
26	2654930;2654931	2	ENSGALG00000031149	CD55	1	191	11	A3A3:4;Cobb:27;FAyo:5;FLLL:13;FrAg:2;Herx:1;LSnu:5;N4A3:32;RJFh:12;Rmx6:13;RpRm:77	gca	gTC	A	V	missense_variant/synonymous_variant	missense_variant
26	265915;265916	2	ENSGALG00000037744	CACNA1S	1	227	11	A3A3:11;Cobb:31;FAyo:12;FLLL:12;FrAg:3;Herx:6;LSnu:8;N4A3:43;RJFh:10;Rmx6:8;RpRm:83	aga	aAG	R	K	missense_variant/synonymous_variant	missense_variant
26	265935;265937	2	ENSGALG00000037744	CACNA1S	1	242	11	A3A3:14;Cobb:34;FAyo:12;FLLL:14;FrAg:3;Herx:8;LSnu:9;N4A3:43;RJFh:12;Rmx6:9;RpRm:84	att	GtC	I	V	missense_variant/synonymous_variant	missense_variant
26	2732662;2732663	2	ENSGALG00000001177	CD34	-1	27	3	FLLL:14;RJFh:11;Rmx6:2	gtc	ACc	V	T	missense_variant/missense_variant	missense_variant
26	2732674;2732675	2	ENSGALG00000001177	CD34	-1	23	4	FLLL:13;LSnu:4;RJFh:2;Rmx6:4	acc	GTc	T	V	missense_variant/missense_variant	missense_variant
26	2759284;2759285	2	ENSGALG00000001264	PLXNA2	-1	188	10	A3A3:12;Cobb:23;FAyo:5;FLLL:15;Herx:4;LSnu:15;N4A3:11;RJFh:20;Rmx6:19;RpRm:64	gtc	gCT	V	A	synonymous_variant/missense_variant	missense_variant
26	3204473;3204474	2	ENSGALG00000028570	C6orf132	1	223	9	A3A3:27;Cobb:27;FAyo:8;FLLL:16;Herx:14;LSnu:13;N4A3:37;RJFh:19;RpRm:62	gtg	gCC	V	A	missense_variant/synonymous_variant	missense_variant
26	3204898;3204900	2	ENSGALG00000028570	C6orf132	1	5	2	Cobb:4;Herx:1	acg	GcA	T	A	missense_variant/synonymous_variant	missense_variant
26	3268484;3268485	2	ENSGALG00000001480	FAM212B	-1	62	5	Cobb:28;FLLL:6;Herx:8;RJFh:2;Rmx6:18	atc	GGc	I	G	missense_variant/missense_variant	missense_variant
26	339953;339954	2	ENSGALG00000044636	ENSGALG00000044636	-1	23	6	Cobb:1;FLLL:8;Herx:1;LSnu:4;N4A3:2;RJFh:7	cac	TGc	H	C	missense_variant/missense_variant	missense_variant
26	339953;339954	2	ENSGALG00000000607	GPR37L1	1	23	6	Cobb:1;FLLL:8;Herx:1;LSnu:4;N4A3:2;RJFh:7	gtg	gCA	V	A	missense_variant/synonymous_variant	missense_variant
26	3546893;3546895	2	ENSGALG00000001558	MOV10	1	88	5	Cobb:29;FLLL:13;Herx:9;LSnu:4;RJFh:33	tta	CtC	L	L	synonymous_variant/missense_variant	synonymous_variant
26	386082;386083	2	ENSGALG00000000584	ENSGALG00000000584	1	8	1	RJFh:8	aca	aTG	T	M	missense_variant/synonymous_variant	missense_variant
26	3864518;3864519	2	ENSGALG00000001976	TRIM33	-1	381	11	A3A3:32;Cobb:48;FAyo:16;FLLL:32;FrAg:4;Herx:22;LSnu:16;N4A3:44;RJFh:36;Rmx6:19;RpRm:112	gta	gGG	V	G	synonymous_variant/missense_variant	missense_variant
26	4080496;4080497	2	ENSGALG00000002561	FANCE	-1	139	6	A3A3:4;Cobb:20;FLLL:2;RJFh:14;Rmx6:19;RpRm:80	ctg	cCT	L	P	synonymous_variant/missense_variant	missense_variant
26	4282240;4282241	2	ENSGALG00000002762	UHRF1BP1	-1	229	8	A3A3:10;Cobb:46;FLLL:22;Herx:20;LSnu:12;N4A3:13;RJFh:29;RpRm:77	cat	cGC	H	R	synonymous_variant/missense_variant	missense_variant
26	4283405;4283406	2	ENSGALG00000002762	UHRF1BP1	-1	49	5	Cobb:8;FAyo:13;FLLL:6;Herx:3;Rmx6:19	aca	aGG	T	R	synonymous_variant/missense_variant	missense_variant
26	4286135;4286136	2	ENSGALG00000002762	UHRF1BP1	-1	12	2	FLLL:10;Herx:2	acg	GTg	T	V	missense_variant/missense_variant	missense_variant
26	4758700;4758702	2	ENSGALG00000023780	TREM-B2	-1	115	6	Cobb:19;FAyo:14;FLLL:8;FrAg:3;LSnu:4;RpRm:67	tcc	CcT	S	P	synonymous_variant/missense_variant	missense_variant
26	4760703;4760705	2	ENSGALG00000023780	TREM-B2	-1	13	3	Cobb:5;FLLL:7;RpRm:1	tcc	CcT	S	P	synonymous_variant/missense_variant	missense_variant
26	498974;498975	2	ENSGALG00000035499	SKIV2L	1	223	11	A3A3:7;Cobb:44;FAyo:13;FLLL:17;FrAg:3;Herx:4;LSnu:15;N4A3:13;RJFh:26;Rmx6:7;RpRm:74	cca	cGG	P	R	missense_variant/synonymous_variant	missense_variant
26	499006;499008	2	ENSGALG00000035499	SKIV2L	1	187	11	A3A3:3;Cobb:42;FAyo:14;FLLL:12;FrAg:3;Herx:4;LSnu:13;N4A3:9;RJFh:17;Rmx6:3;RpRm:67	ggg	TgT	G	C	missense_variant/synonymous_variant	missense_variant
26	5090291;5090292	2	ENSGALG00000023760	CHIA	-1	8	1	RJFh:8	gga	ACa	G	T	missense_variant/missense_variant	missense_variant
26	5096967;5096969	2	ENSGALG00000031807	LOC768786	-1	22	4	Cobb:1;FLLL:2;N4A3:2;RpRm:17	act	TcC	T	S	synonymous_variant/missense_variant	missense_variant
26	558079;558081	2	ENSGALG00000038948	KDM5B	1	379	11	A3A3:32;Cobb:48;FAyo:16;FLLL:32;FrAg:4;Herx:23;LSnu:16;N4A3:44;RJFh:36;Rmx6:18;RpRm:110	ctg	TtA	L	L	synonymous_variant/synonymous_variant	synonymous_variant
27	1556000;1556002	2	ENSGALG00000032155	FMNL1_XtoMany	1	43	5	A3A3:4;Herx:1;N4A3:2;RJFh:35;Rmx6:1	aac	GaT	N	D	missense_variant/synonymous_variant	missense_variant
27	1556039;1556041	2	ENSGALG00000032155	FMNL1_XtoMany	1	22	1	RJFh:22	cac	AaA	H	K	missense_variant/missense_variant	missense_variant
27	1559652;1559654	2	ENSGALG00000032658	FMNL1_XtoMany	1	12	1	RJFh:12	gct	TcC	A	S	missense_variant/synonymous_variant	missense_variant
27	1606122;1606123	2	ENSGALG00000000674	MYO1D	1	88	6	A3A3:8;Cobb:37;FLLL:13;Herx:21;N4A3:8;RJFh:1	aac	aGT	N	S	missense_variant/synonymous_variant	missense_variant
27	1672348;1672349	2	ENSGALG00000030847	FZD2	-1	341	11	A3A3:30;Cobb:48;FAyo:16;FLLL:32;FrAg:4;Herx:12;LSnu:16;N4A3:30;RJFh:36;Rmx6:19;RpRm:98	cag	cGC	Q	R	missense_variant/missense_variant	missense_variant
27	1705468;1705469	2	ENSGALG00000041556	GPATCH8	1	280	9	A3A3:32;Cobb:28;FLLL:31;Herx:14;LSnu:6;N4A3:44;RJFh:23;Rmx6:19;RpRm:83	tcc	CTc	S	L	missense_variant/missense_variant	missense_variant
27	1707917;1707918	2	ENSGALG00000041556	GPATCH8	1	5	2	FAyo:1;LSnu:4	cag	cCC	Q	P	missense_variant/missense_variant	missense_variant
27	1867357;1867358	2	ENSGALG00000032993	FTSJ3	-1	213	10	A3A3:32;Cobb:32;FLLL:22;FrAg:2;Herx:6;LSnu:3;N4A3:44;RJFh:25;Rmx6:17;RpRm:30	agc	GAc	S	D	missense_variant/missense_variant	missense_variant
27	276809;276810	2	ENSGALG00000045538	ENSGALG00000045538	-1	15	4	Cobb:5;FLLL:3;RJFh:1;RpRm:6	cgc	TAc	R	Y	missense_variant/missense_variant	missense_variant
27	276904;276905	2	ENSGALG00000045538	ENSGALG00000045538	-1	72	5	Cobb:11;FAyo:1;FLLL:6;FrAg:2;RpRm:52	cga	cAG	R	Q	synonymous_variant/missense_variant	missense_variant
27	2877773;2877774	2	ENSGALG00000000505	KCNH6	1	7	3	Cobb:2;FLLL:1;RJFh:4	aca	aGC	T	S	missense_variant/synonymous_variant	missense_variant
27	318986;318988	2	ENSGALG00000027010	ENSGALG00000027010	-1	6	3	Cobb:3;FLLL:2;FrAg:1	tct	AcC	S	T	synonymous_variant/missense_variant	missense_variant
27	330503;330504	2	ENSGALG00000046177	ENSGALG00000046177	-1	56	7	Cobb:28;FAyo:1;FLLL:7;FrAg:1;Herx:1;NA:1;RpRm:17	tcc	GAc	S	D	missense_variant/missense_variant	missense_variant
27	3312287;3312288	2	ENSGALG00000009943	FAM117A	1	9	3	Cobb:2;FLLL:2;Herx:5	ttg	tCA	L	S	missense_variant/synonymous_variant	missense_variant
27	3463010;3463011	2	ENSGALG00000009935	KCNJ9	-1	164	8	A3A3:15;Cobb:8;FLLL:2;FrAg:3;LSnu:13;N4A3:34;Rmx6:10;RpRm:79	ccg	cAC	P	H	synonymous_variant/missense_variant	missense_variant
27	349099;349100	2	ENSGALG00000045590	ENSGALG00000045590	-1	10	3	FrAg:1;N4A3:2;RpRm:7	cgt	TAt	R	Y	missense_variant/missense_variant	missense_variant
27	3652528;3652530	2	ENSGALG00000041204	IGF2BP1	-1	57	3	LSnu:2;Rmx6:16;RpRm:39	tta	CtG	L	L	synonymous_variant/synonymous_variant	synonymous_variant
27	3879905;3879907	2	ENSGALG00000013454	HOXB1	1	15	1	Rmx6:15	ggt	AgC	G	S	missense_variant/synonymous_variant	missense_variant
27	4484637;4484638	2	ENSGALG00000039299	LASP1	1	381	11	A3A3:32;Cobb:48;FAyo:16;FLLL:32;FrAg:4;Herx:23;LSnu:16;N4A3:44;RJFh:36;Rmx6:18;RpRm:112	cca	cAG	P	Q	missense_variant/synonymous_variant	missense_variant
27	4508950;4508951	2	ENSGALG00000023881	PLXDC1	-1	36	5	Cobb:8;FAyo:12;FLLL:11;Herx:4;RJFh:1	gtg	gCA	V	A	synonymous_variant/missense_variant	missense_variant
27	4567393;4567395	2	ENSGALG00000001708	MED1	-1	6	1	RJFh:6	ccc	GcA	P	A	synonymous_variant/missense_variant	missense_variant
27	4650894;4650896	2	ENSGALG00000022030	PGAP3	-1	79	7	A3A3:2;Cobb:17;FLLL:12;Herx:4;N4A3:3;RJFh:14;RpRm:27	cgc	TgG	R	W	synonymous_variant/missense_variant	missense_variant
27	4734625;4734626	2	ENSGALG00000033162	PSMD3	1	275	10	A3A3:22;Cobb:42;FAyo:7;FLLL:21;FrAg:4;Herx:8;N4A3:43;RJFh:11;Rmx6:17;RpRm:100	cat	cTC	H	L	missense_variant/synonymous_variant	missense_variant
27	4775337;4775339	2	ENSGALG00000040017	THRA	1	379	11	A3A3:32;Cobb:48;FAyo:16;FLLL:31;FrAg:4;Herx:22;LSnu:16;N4A3:44;RJFh:36;Rmx6:19;RpRm:111	aga	CgC	R	R	synonymous_variant/missense_variant	synonymous_variant
27	4775469;4775471	2	ENSGALG00000040017	THRA	1	250	10	A3A3:15;Cobb:18;FAyo:12;FLLL:21;FrAg:4;Herx:5;LSnu:14;N4A3:43;RJFh:32;RpRm:86	ttg	CtC	L	L	synonymous_variant/missense_variant	synonymous_variant
27	4843727;4843728	2	ENSGALG00000003922	TOP2A	-1	32	4	Cobb:1;FLLL:5;Herx:6;RJFh:20	gtg	gCA	V	A	synonymous_variant/missense_variant	missense_variant
27	491498;491500	2	ENSGALG00000043945	ENSGALG00000043945	-1	22	6	Cobb:2;FAyo:2;FLLL:5;FrAg:2;Herx:1;RpRm:10	ccg	AcA	P	T	synonymous_variant/missense_variant	missense_variant
27	493541;493543	2	ENSGALG00000045960	ENSGALG00000045960	-1	104	9	A3A3:1;Cobb:24;FAyo:3;FLLL:4;FrAg:4;LSnu:2;N4A3:1;RJFh:1;RpRm:64	cag	AaT	Q	N	missense_variant/missense_variant	missense_variant
27	5257186;5257187	2	ENSGALG00000023819	LOC772158	-1	5	2	Cobb:4;FLLL:1	ttc	CCc	F	P	missense_variant/missense_variant	missense_variant
27	561825;561826	2	ENSGALG00000046097	LOC107055225	1	20	3	FAyo:3;LSnu:2;RpRm:15	cca	cTG	P	L	missense_variant/synonymous_variant	missense_variant
28	1038499;1038500	2	ENSGALG00000028029	GIPC3	-1	19	4	A3A3:1;Cobb:15;FLLL:2;N4A3:1	tgc	ACc	C	T	missense_variant/missense_variant	missense_variant
28	1041371;1041372	2	ENSGALG00000027838	HMG20B	-1	26	3	Cobb:10;FLLL:7;Herx:9	cag	cGA	Q	R	synonymous_variant/missense_variant	missense_variant
28	1080058;1080059	2	ENSGALG00000017524	DOHH	1	24	7	Cobb:4;FAyo:5;FLLL:3;FrAg:2;Herx:1;LSnu:8;RJFh:1	cct	cTG	P	L	missense_variant/synonymous_variant	missense_variant
28	1080151;1080152	2	ENSGALG00000017524	DOHH	1	48	3	Cobb:27;FLLL:9;Herx:12	cgc	cTT	R	L	missense_variant/synonymous_variant	missense_variant
28	1216020;1216022	2	ENSGALG00000033971	ENSGALG00000033971	1	43	4	A3A3:1;FrAg:1;LSnu:8;RpRm:33	gat	TaC	D	Y	missense_variant/synonymous_variant	missense_variant
28	1329124;1329125	2	ENSGALG00000012860	HSD11B1L	-1	156	10	A3A3:2;Cobb:29;FAyo:15;FLLL:21;FrAg:4;LSnu:16;N4A3:7;RJFh:21;Rmx6:18;RpRm:23	gct	TGt	A	C	missense_variant,splice_region_variant/missense_variant,splice_region_variant	missense_variant
28	1350607;1350608	2	ENSGALG00000001948	SAFB2	1	5	1	RJFh:5	aag	GGg	K	G	missense_variant/missense_variant	missense_variant
28	2043568;2043570	2	ENSGALG00000000843	DOT1L	-1	94	7	A3A3:12;Cobb:25;FrAg:4;Herx:5;N4A3:35;Rmx6:3;RpRm:10	gcc	AcT	A	T	synonymous_variant/missense_variant	missense_variant
28	2129772;2129773	2	ENSGALG00000044112	ENSGALG00000044112	-1	26	5	Cobb:2;LSnu:1;N4A3:5;NA:1;RpRm:17	ctt	cCC	L	P	synonymous_variant/missense_variant	missense_variant
28	2129838;2129840	2	ENSGALG00000044112	ENSGALG00000044112	-1	7	3	FLLL:1;RJFh:4;Rmx6:2	act	GcC	T	A	synonymous_variant/missense_variant	missense_variant
28	2130156;2130157	2	ENSGALG00000044112	ENSGALG00000044112	-1	17	4	Cobb:3;FLLL:5;N4A3:8;RJFh:1	ctt	cCC	L	P	synonymous_variant/missense_variant	missense_variant
28	2143779;2143780	2	ENSGALG00000001019	BTBD2	1	377	11	A3A3:32;Cobb:48;FAyo:16;FLLL:31;FrAg:4;Herx:19;LSnu:16;N4A3:44;RJFh:36;Rmx6:19;RpRm:112	ggc	CCc	G	P	missense_variant/missense_variant	missense_variant
28	2143812;2143813	2	ENSGALG00000001019	BTBD2	1	376	11	A3A3:32;Cobb:48;FAyo:16;FLLL:31;FrAg:4;Herx:18;LSnu:16;N4A3:44;RJFh:36;Rmx6:19;RpRm:112	tcc	AAc	S	N	missense_variant/missense_variant	missense_variant
28	2160596;2160598	2	ENSGALG00000027540	CSNK1G2	-1	345	11	A3A3:29;Cobb:42;FAyo:16;FLLL:26;FrAg:2;Herx:21;LSnu:16;N4A3:43;RJFh:36;Rmx6:11;RpRm:103	tta	CtC	L	L	missense_variant/synonymous_variant	synonymous_variant
28	2260389;2260390	2	ENSGALG00000001043	REXO1	1	99	4	A3A3:31;Cobb:4;N4A3:39;RJFh:25	gcg	CTg	A	L	missense_variant/missense_variant	missense_variant
28	2290796;2290797	2	ENSGALG00000001084	ATP8B3	1	9	1	RJFh:9	acg	TTg	T	L	missense_variant/missense_variant	missense_variant
28	2294160;2294161	2	ENSGALG00000001084	ATP8B3	1	15	4	A3A3:1;Cobb:4;Herx:7;N4A3:3	tca	CTa	S	L	missense_variant/missense_variant	missense_variant
28	2297416;2297417	2	ENSGALG00000001084	ATP8B3	1	11	2	Cobb:5;FLLL:6	gcc	AGc	A	S	missense_variant/missense_variant	missense_variant
28	2541310;2541312	2	ENSGALG00000001126	CHAF1A	1	125	7	Cobb:25;FAyo:15;FLLL:17;FrAg:4;Herx:10;RJFh:35;RpRm:19	gtg	AtA	V	I	missense_variant/synonymous_variant	missense_variant
28	2565126;2565127	2	ENSGALG00000021972	PLIN4	-1	324	11	A3A3:31;Cobb:48;FAyo:16;FLLL:32;FrAg:4;Herx:23;LSnu:16;N4A3:44;RJFh:36;Rmx6:18;RpRm:56	aat	aGC	N	S	synonymous_variant/missense_variant	missense_variant
28	2618992;2618993	2	ENSGALG00000001235	ANKRD24	-1	28	4	FAyo:13;LSnu:1;RJFh:7;Rmx6:7	tgc	CAc	C	H	missense_variant/missense_variant	missense_variant
28	2634227;2634228	2	ENSGALG00000001252	CREB3L3	-1	80	7	Cobb:24;FAyo:12;FLLL:20;FrAg:1;Herx:4;LSnu:3;RpRm:16	cca	cTG	P	L	synonymous_variant/missense_variant	missense_variant
28	2685091;2685092	2	ENSGALG00000028341	MADCAM1	1	138	5	A3A3:5;Cobb:2;N4A3:33;Rmx6:9;RpRm:89	gtc	gCT	V	A	missense_variant/synonymous_variant	missense_variant
28	2685106;2685107	2	ENSGALG00000028341	MADCAM1	1	26	3	Cobb:16;FLLL:6;Herx:4	gag	gCA	E	A	missense_variant/synonymous_variant	missense_variant
28	2685163;2685164	2	ENSGALG00000028341	MADCAM1	1	51	5	Cobb:21;FLLL:22;FrAg:2;Herx:5;RpRm:1	aac	aCA	N	T	missense_variant/missense_variant	missense_variant
28	2772702;2772703	2	ENSGALG00000035762	PRSS57	-1	19	3	Cobb:2;FAyo:16;Herx:1	ccg	cTA	P	L	synonymous_variant/missense_variant	missense_variant
28	2892220;2892222	2	ENSGALG00000026231	ARID3A	1	376	11	A3A3:32;Cobb:48;FAyo:16;FLLL:32;FrAg:4;Herx:23;LSnu:16;N4A3:44;RJFh:36;Rmx6:17;RpRm:108	atc	CtG	I	L	missense_variant/missense_variant	missense_variant
28	2892226;2892228	2	ENSGALG00000026231	ARID3A	1	375	11	A3A3:32;Cobb:48;FAyo:16;FLLL:32;FrAg:4;Herx:23;LSnu:16;N4A3:44;RJFh:36;Rmx6:17;RpRm:107	agg	CgA	R	R	synonymous_variant/synonymous_variant	synonymous_variant
28	3197292;3197293	2	ENSGALG00000040182	GAMT	-1	27	4	Cobb:4;FLLL:15;Herx:7;LSnu:1	gag	CTg	E	L	missense_variant/missense_variant	missense_variant
28	3243387;3243388	2	ENSGALG00000015192	GZMM	-1	83	6	Cobb:7;FAyo:6;FLLL:9;Herx:2;LSnu:15;RpRm:44	atg	GAg	M	E	missense_variant/missense_variant	missense_variant
28	3254930;3254932	2	ENSGALG00000026384	PCSK4	1	13	3	FrAg:3;Herx:5;RJFh:5	gtc	AtT	V	I	missense_variant/synonymous_variant	missense_variant
28	3376297;3376298	2	ENSGALG00000031490	OCEL1	1	29	2	Cobb:2;RpRm:27	gtg	gCA	V	A	missense_variant/synonymous_variant	missense_variant
28	3386974;3386976	2	ENSGALG00000043010	NR2F6	-1	359	11	A3A3:32;Cobb:48;FAyo:16;FLLL:27;FrAg:4;Herx:20;LSnu:16;N4A3:40;RJFh:36;Rmx6:18;RpRm:102	gta	AtG	V	M	synonymous_variant/missense_variant	missense_variant
28	3387055;3387057	2	ENSGALG00000043010	NR2F6	-1	371	11	A3A3:32;Cobb:48;FAyo:16;FLLL:32;FrAg:4;Herx:23;LSnu:16;N4A3:40;RJFh:36;Rmx6:19;RpRm:105	aca	TcC	T	S	synonymous_variant/missense_variant	missense_variant
28	3387061;3387062	2	ENSGALG00000043010	NR2F6	-1	371	11	A3A3:32;Cobb:48;FAyo:16;FLLL:32;FrAg:4;Herx:23;LSnu:16;N4A3:40;RJFh:36;Rmx6:19;RpRm:105	cag	cCC	Q	P	missense_variant/missense_variant	missense_variant
28	3396991;3396992	2	ENSGALG00000037526	USHBP1	-1	32	4	Cobb:8;FLLL:21;Herx:2;LSnu:1	gaa	gGG	E	G	synonymous_variant/missense_variant	missense_variant
28	3397753;3397754	2	ENSGALG00000037526	USHBP1	-1	226	10	Cobb:38;FAyo:16;FLLL:7;FrAg:3;Herx:10;LSnu:7;N4A3:8;RJFh:22;Rmx6:19;RpRm:96	cca	cTG	P	L	synonymous_variant/missense_variant	missense_variant
28	34920;34921	2	ENSGALG00000040471	MVP	1	7	1	Cobb:7	cgt	ATt	R	I	missense_variant/missense_variant	missense_variant
28	3581130;3581131	2	ENSGALG00000027375	NR2C2AP	1	277	11	A3A3:32;Cobb:42;FAyo:16;FLLL:18;FrAg:4;Herx:22;LSnu:16;N4A3:44;RJFh:26;Rmx6:19;RpRm:38	att	aCC	I	T	missense_variant/synonymous_variant	missense_variant
28	3759757;3759759	2	ENSGALG00000003161	GDF3	1	149	7	A3A3:21;Cobb:45;FLLL:21;FrAg:3;Herx:21;LSnu:13;N4A3:25	gtc	AtT	V	I	missense_variant/synonymous_variant	missense_variant
28	3901094;3901096	2	ENSGALG00000037716	UBA52	-1	235	8	A3A3:20;FAyo:15;FLLL:20;FrAg:3;LSnu:14;N4A3:44;RJFh:36;RpRm:83	agg	CgC	R	R	missense_variant/synonymous_variant	synonymous_variant
28	3936074;3936075	2	ENSGALG00000033513	ELL	1	38	3	A3A3:6;N4A3:29;RpRm:3	cca	cTG	P	L	missense_variant/synonymous_variant	missense_variant
28	4003806;4003808	2	ENSGALG00000037029	PDE4C	1	360	11	A3A3:32;Cobb:48;FAyo:16;FLLL:32;FrAg:4;Herx:22;LSnu:16;N4A3:40;RJFh:21;Rmx6:18;RpRm:111	aac	GaG	N	E	missense_variant/missense_variant	missense_variant
28	4003831;4003832	2	ENSGALG00000037029	PDE4C	1	360	11	A3A3:32;Cobb:48;FAyo:16;FLLL:32;FrAg:4;Herx:22;LSnu:16;N4A3:40;RJFh:21;Rmx6:18;RpRm:111	cag	cGC	Q	R	missense_variant/missense_variant	missense_variant
28	4348436;4348437	2	ENSGALG00000021883	C19orf44	-1	9	1	FLLL:9	tat	tCC	Y	S	synonymous_variant/missense_variant	missense_variant
28	4350414;4350416	2	ENSGALG00000021883	C19orf44	-1	20	1	RJFh:20	acg	TcA	T	S	synonymous_variant/missense_variant	missense_variant
28	828138;828139	2	ENSGALG00000000613	RAB11B	-1	378	12	A3A3:32;Cobb:48;FAyo:16;FLLL:32;FrAg:4;Herx:23;LSnu:16;N4A3:44;NA:1;RJFh:36;Rmx6:19;RpRm:107	gcc	AAc	A	N	missense_variant/missense_variant	missense_variant
3	102133651;102133652	2	ENSGALG00000044774	ENSGALG00000044774	-1	10	1	FAyo:10	atg	GCg	M	A	missense_variant/missense_variant	missense_variant
3	102659488;102659489	2	ENSGALG00000016491	APOB	-1	7	1	RJFh:7	aaa	CGa	K	R	missense_variant/missense_variant	missense_variant
3	102669946;102669947	2	ENSGALG00000016491	APOB	-1	87	5	Cobb:14;FLLL:27;Herx:1;Rmx6:11;RpRm:34	aca	aTG	T	M	synonymous_variant/missense_variant	missense_variant
3	102688770;102688771	2	ENSGALG00000016491	APOB	-1	132	9	A3A3:31;Cobb:12;FAyo:7;FLLL:7;FrAg:1;LSnu:14;N4A3:37;RJFh:1;RpRm:22	cac	cGA	H	R	missense_variant/missense_variant	missense_variant
3	104560725;104560726	2	ENSGALG00000016498	MFSD2B	1	122	8	A3A3:6;Cobb:32;FLLL:7;Herx:7;LSnu:1;N4A3:13;RJFh:28;RpRm:28	act	aTC	T	I	missense_variant/synonymous_variant	missense_variant
3	104574418;104574419	2	ENSGALG00000016498	MFSD2B	1	183	10	A3A3:13;Cobb:10;FAyo:7;FLLL:22;FrAg:2;LSnu:1;N4A3:8;RJFh:5;Rmx6:19;RpRm:96	cag	ATg	Q	M	missense_variant/missense_variant	missense_variant
3	104929550;104929552	2	ENSGALG00000022850	TMEM214	1	103	6	Cobb:5;FLLL:23;Herx:2;LSnu:6;N4A3:8;RpRm:59	ccg	TcA	P	S	missense_variant/synonymous_variant	missense_variant
3	104946049;104946050	2	ENSGALG00000038045	ENSGALG00000038045	1	19	3	Cobb:7;N4A3:1;RJFh:11	cgc	cCG	R	P	missense_variant/synonymous_variant	missense_variant
3	105020022;105020023	2	ENSGALG00000031281	GTF3C2	-1	6	2	Cobb:5;FLLL:1	agc	aAT	S	N	synonymous_variant/missense_variant	missense_variant
3	105439323;105439324	2	ENSGALG00000016556	GVINP1	-1	24	3	FAyo:9;FLLL:14;NA:1	tta	GCa	L	A	missense_variant/missense_variant	missense_variant
3	105439329;105439330	2	ENSGALG00000016556	GVINP1	-1	20	4	Cobb:14;FAyo:1;Herx:4;NA:1	gtt	ACt	V	T	missense_variant/missense_variant	missense_variant
3	105439856;105439858	2	ENSGALG00000016556	GVINP1	-1	22	5	Cobb:3;FAyo:7;FLLL:5;Herx:5;RJFh:2	ggt	AgG	G	R	synonymous_variant/missense_variant	missense_variant
3	105440010;105440011	2	ENSGALG00000016556	GVINP1	-1	206	8	A3A3:31;Cobb:34;FAyo:15;FLLL:23;Herx:10;N4A3:34;RJFh:3;RpRm:56	aat	CGt	N	R	missense_variant/missense_variant	missense_variant
3	105440439;105440440	2	ENSGALG00000016556	GVINP1	-1	8	2	Cobb:4;Herx:4	agc	CAc	S	H	missense_variant/missense_variant	missense_variant
3	105440708;105440709	2	ENSGALG00000016556	GVINP1	-1	74	6	Cobb:11;FAyo:7;FLLL:16;Herx:13;RJFh:2;RpRm:25	agg	aCA	R	T	synonymous_variant/missense_variant	missense_variant
3	105442256;105442257	2	ENSGALG00000016556	GVINP1	-1	46	5	A3A3:7;FAyo:1;FLLL:2;Herx:4;N4A3:32	caa	cGG	Q	R	synonymous_variant/missense_variant	missense_variant
3	105442412;105442414	2	ENSGALG00000016556	GVINP1	-1	73	6	A3A3:13;Cobb:15;FAyo:1;FLLL:3;Herx:6;N4A3:35	cag	GaC	Q	D	missense_variant/missense_variant	missense_variant
3	105442775;105442776	2	ENSGALG00000016556	GVINP1	-1	68	6	A3A3:12;Cobb:11;FAyo:1;FLLL:5;Herx:4;N4A3:35	aac	aGT	N	S	synonymous_variant/missense_variant	missense_variant
3	105443985;105443986	2	ENSGALG00000016556	GVINP1	-1	19	2	Cobb:11;Herx:8	tgg	GTg	W	V	missense_variant/missense_variant	missense_variant
3	105444284;105444285	2	ENSGALG00000016556	GVINP1	-1	83	6	A3A3:12;Cobb:19;FAyo:1;FLLL:4;Herx:10;N4A3:37	acc	aTG	T	M	synonymous_variant/missense_variant	missense_variant
3	105444485;105444487	2	ENSGALG00000016556	GVINP1	-1	90	6	A3A3:8;Cobb:15;FAyo:13;FLLL:13;Herx:8;N4A3:33	gtt	AtA	V	I	synonymous_variant/missense_variant	missense_variant
3	105445154;105445155	2	ENSGALG00000016556	GVINP1	-1	39	5	A3A3:9;FAyo:1;FLLL:1;Herx:2;N4A3:26	gcg	gTA	A	V	synonymous_variant/missense_variant	missense_variant
3	105445191;105445192	2	ENSGALG00000016556	GVINP1	-1	12	1	RpRm:12	gga	TTa	G	L	missense_variant/stop_gained	missense_variant
3	105445208;105445210	2	ENSGALG00000016556	GVINP1	-1	47	5	A3A3:8;FAyo:1;FLLL:3;Herx:4;N4A3:31	agc	TgT	S	C	synonymous_variant/missense_variant	missense_variant
3	105445794;105445795	2	ENSGALG00000016556	GVINP1	-1	38	5	Cobb:2;FAyo:11;FLLL:11;RJFh:1;RpRm:13	acg	GTg	T	V	missense_variant/missense_variant	missense_variant
3	105445976;105445977	2	ENSGALG00000016556	GVINP1	-1	21	2	FAyo:11;FLLL:10	aga	aAG	R	K	synonymous_variant/missense_variant	missense_variant
3	105514907;105514909	2	ENSGALG00000016565	CHRNA2	-1	11	3	Cobb:2;FAyo:5;Rmx6:4	acc	GcT	T	A	synonymous_variant/missense_variant	missense_variant
3	105662432;105662434	2	ENSGALG00000025971	KCNK3	-1	110	7	Cobb:4;FAyo:15;FLLL:1;LSnu:15;RJFh:8;Rmx6:1;RpRm:66	gtg	AtC	V	I	synonymous_variant/missense_variant	missense_variant
3	105662447;105662448	2	ENSGALG00000025971	KCNK3	-1	103	7	Cobb:2;FAyo:13;FLLL:1;LSnu:14;RJFh:8;Rmx6:1;RpRm:64	gaa	gCC	E	A	missense_variant/missense_variant	missense_variant
3	105662462;105662464	2	ENSGALG00000025971	KCNK3	-1	37	6	Cobb:2;FAyo:13;FLLL:1;LSnu:14;RJFh:6;Rmx6:1	acc	GcG	T	A	synonymous_variant/missense_variant	missense_variant
3	105662495;105662497	2	ENSGALG00000025971	KCNK3	-1	158	7	Cobb:26;FAyo:15;FLLL:2;LSnu:16;RJFh:8;Rmx6:15;RpRm:76	aaa	CaC	K	H	missense_variant/missense_variant	missense_variant
3	105750654;105750656	2	ENSGALG00000016577	OTOF	1	68	6	Cobb:2;FAyo:13;FLLL:2;LSnu:16;Rmx6:1;RpRm:34	agg	CgA	R	R	synonymous_variant/synonymous_variant	synonymous_variant
3	106126381;106126382	2	ENSGALG00000034140	ZNF395	1	37	2	FAyo:5;RpRm:32	gca	ATa	A	I	missense_variant/missense_variant	missense_variant
3	107813966;107813967	2	ENSGALG00000016664	NEIL2	1	16	3	Cobb:1;RJFh:14;RpRm:1	aca	aTG	T	M	missense_variant/synonymous_variant	missense_variant
3	107940393;107940394	2	ENSGALG00000045634	XKR5	1	6	2	Cobb:5;LSnu:1	tca	tTG	S	L	missense_variant/synonymous_variant	missense_variant
3	107940822;107940823	2	ENSGALG00000045634	XKR5	1	94	6	Cobb:24;FLLL:18;FrAg:1;LSnu:15;Rmx6:19;RpRm:17	gga	gCC	G	A	missense_variant/synonymous_variant	missense_variant
3	109273331;109273332	2	ENSGALG00000016692	CENPQ	-1	367	11	A3A3:26;Cobb:48;FAyo:16;FLLL:32;FrAg:3;Herx:23;LSnu:15;N4A3:44;RJFh:36;Rmx6:15;RpRm:109	gaa	gCT	E	A	missense_variant/missense_variant	missense_variant
3	110357027;110357029	2	ENSGALG00000039320	ADGRF5	-1	63	7	Cobb:26;FAyo:6;FLLL:1;FrAg:3;Herx:9;NA:1;Rmx6:17	gaa	AaC	E	N	missense_variant/missense_variant	missense_variant
3	110358858;110358860	2	ENSGALG00000039320	ADGRF5	-1	22	5	Cobb:9;FLLL:9;FrAg:1;LSnu:2;RJFh:1	gta	AtG	V	M	synonymous_variant/missense_variant	missense_variant
3	111247663;111247665	2	ENSGALG00000016731	MRPL19	1	382	11	A3A3:32;Cobb:48;FAyo:16;FLLL:32;FrAg:4;Herx:23;LSnu:16;N4A3:44;RJFh:36;Rmx6:19;RpRm:112	ggc	AgA	G	R	missense_variant/synonymous_variant	missense_variant
3	111258074;111258075	2	ENSGALG00000045667	GCFC2_XtoMany	-1	251	10	A3A3:16;Cobb:45;FAyo:16;FLLL:21;FrAg:4;Herx:6;LSnu:16;N4A3:5;Rmx6:10;RpRm:112	cgt	AAt	R	N	missense_variant/missense_variant	missense_variant
3	111258109;111258110	2	ENSGALG00000045667	GCFC2_XtoMany	-1	288	10	A3A3:20;Cobb:42;FAyo:16;FLLL:24;FrAg:4;Herx:2;LSnu:16;N4A3:38;Rmx6:14;RpRm:112	gaa	gTT	E	V	missense_variant/missense_variant	missense_variant
3	111259047;111259048	2	ENSGALG00000045667	GCFC2_XtoMany	-1	5	2	Cobb:4;Herx:1	aca	GTa	T	V	missense_variant/missense_variant	missense_variant
3	111261276;111261277	2	ENSGALG00000045667	GCFC2_XtoMany	-1	265	10	A3A3:9;Cobb:42;FAyo:10;FLLL:27;FrAg:4;Herx:5;LSnu:6;N4A3:40;Rmx6:13;RpRm:109	ggc	gAA	G	E	synonymous_variant/missense_variant	missense_variant
3	111263371;111263373	2	ENSGALG00000045667	GCFC2_XtoMany	-1	376	11	A3A3:28;Cobb:48;FAyo:16;FLLL:32;FrAg:4;Herx:23;LSnu:16;N4A3:42;RJFh:36;Rmx6:19;RpRm:112	gat	AaC	D	N	synonymous_variant/missense_variant	missense_variant
3	111263431;111263432	2	ENSGALG00000045667	GCFC2_XtoMany	-1	305	10	A3A3:21;Cobb:48;FAyo:16;FLLL:29;FrAg:4;Herx:9;LSnu:16;N4A3:41;Rmx6:9;RpRm:112	gcc	gTA	A	V	synonymous_variant/missense_variant	missense_variant
3	111263725;111263727	2	ENSGALG00000045667	GCFC2_XtoMany	-1	267	10	A3A3:16;Cobb:48;FAyo:16;FLLL:24;FrAg:4;Herx:16;LSnu:16;N4A3:1;Rmx6:14;RpRm:112	ccg	TcA	P	S	synonymous_variant/missense_variant	missense_variant
3	13618173;13618175	2	ENSGALG00000009013	MKKS	1	51	5	Cobb:10;Herx:6;LSnu:4;RJFh:12;Rmx6:19	aat	CaC	N	H	missense_variant/synonymous_variant	missense_variant
3	14653027;14653028	2	ENSGALG00000028587	TMX4	1	53	5	Cobb:22;FAyo:10;FLLL:9;FrAg:1;Herx:11	ggt	CAt	G	H	missense_variant/missense_variant	missense_variant
3	15382791;15382793	2	ENSGALG00000008793	SEC23B	-1	382	12	A3A3:32;Cobb:48;FAyo:16;FLLL:32;FrAg:4;Herx:23;LSnu:16;N4A3:44;NA:1;RJFh:36;Rmx6:19;RpRm:111	ata	CtG	I	L	missense_variant/missense_variant	missense_variant
3	15382806;15382808	2	ENSGALG00000008793	SEC23B	-1	381	11	A3A3:32;Cobb:48;FAyo:16;FLLL:32;FrAg:4;Herx:23;LSnu:16;N4A3:44;RJFh:36;Rmx6:18;RpRm:112	ttg	CtA	L	L	synonymous_variant/synonymous_variant	synonymous_variant
3	15382812;15382814	2	ENSGALG00000008793	SEC23B	-1	382	11	A3A3:32;Cobb:48;FAyo:16;FLLL:32;FrAg:4;Herx:23;LSnu:16;N4A3:44;RJFh:36;Rmx6:19;RpRm:112	cat	AaG	H	K	missense_variant/missense_variant	missense_variant
3	15488867;15488868	2	ENSGALG00000008691	SNX5	1	131	4	A3A3:6;N4A3:3;Rmx6:13;RpRm:109	tca	tTG	S	L	missense_variant/synonymous_variant	missense_variant
3	16329023;16329024	2	ENSGALG00000008544	SLC8A1	1	6	1	RJFh:6	cat	cGA	H	R	missense_variant/missense_variant	missense_variant
3	16329331;16329333	2	ENSGALG00000008544	SLC8A1	1	338	11	A3A3:13;Cobb:48;FAyo:16;FLLL:32;FrAg:4;Herx:16;LSnu:16;N4A3:42;RJFh:33;Rmx6:19;RpRm:99	ttg	CtC	L	L	synonymous_variant/missense_variant	synonymous_variant
3	16329379;16329381	2	ENSGALG00000008544	SLC8A1	1	335	11	A3A3:15;Cobb:48;FAyo:16;FLLL:32;FrAg:4;Herx:14;LSnu:16;N4A3:42;RJFh:32;Rmx6:19;RpRm:97	ttg	GtC	L	V	missense_variant/missense_variant	missense_variant
3	16330324;16330326	2	ENSGALG00000008544	SLC8A1	1	355	11	A3A3:19;Cobb:48;FAyo:16;FLLL:32;FrAg:4;Herx:17;LSnu:16;N4A3:42;RJFh:36;Rmx6:19;RpRm:106	tca	CcC	S	P	missense_variant/synonymous_variant	missense_variant
3	16437321;16437322	2	ENSGALG00000037289	ATL2	-1	14	4	Cobb:8;FLLL:2;FrAg:2;Herx:2	tgc	ATc	C	I	missense_variant/missense_variant	missense_variant
3	16844831;16844833	2	ENSGALG00000046616	CHGB	1	307	11	A3A3:14;Cobb:27;FAyo:16;FLLL:18;FrAg:4;Herx:14;LSnu:15;N4A3:37;RJFh:31;Rmx6:19;RpRm:112	ctt	TtC	L	F	missense_variant/synonymous_variant	missense_variant
3	16906559;16906561	2	ENSGALG00000046616	CHGB	1	80	5	A3A3:23;FAyo:14;FrAg:3;Herx:7;N4A3:33	ata	GtG	I	V	missense_variant/missense_variant	missense_variant
3	17157574;17157576	2	ENSGALG00000020078	H3F3C	-1	199	11	A3A3:15;Cobb:38;FAyo:2;FLLL:8;FrAg:3;Herx:3;LSnu:4;N4A3:43;RJFh:11;Rmx6:11;RpRm:61	gcc	TcT	A	S	synonymous_variant/missense_variant	missense_variant
3	17567505;17567506	2	ENSGALG00000043081	WDR26	1	17	4	FAyo:1;LSnu:2;N4A3:4;RpRm:10	cct	TGt	P	C	missense_variant/missense_variant	missense_variant
3	19169691;19169693	2	ENSGALG00000026385	LYPLAL1	-1	226	10	Cobb:40;FAyo:16;FLLL:28;FrAg:4;Herx:17;LSnu:16;N4A3:15;RJFh:23;Rmx6:7;RpRm:60	ctg	AtA	L	I	synonymous_variant/missense_variant	missense_variant
3	19715997;19715999	2	ENSGALG00000009616	SPATA17	-1	19	2	Cobb:4;RJFh:15	ccg	GcA	P	A	synonymous_variant/missense_variant	missense_variant
3	21184796;21184798	2	ENSGALG00000009784	PTPN14	1	334	11	A3A3:18;Cobb:48;FAyo:16;FLLL:32;FrAg:4;Herx:15;LSnu:16;N4A3:28;RJFh:35;Rmx6:18;RpRm:104	att	GtC	I	V	missense_variant/synonymous_variant	missense_variant
3	21184811;21184813	2	ENSGALG00000009784	PTPN14	1	314	11	A3A3:18;Cobb:48;FAyo:16;FLLL:32;FrAg:4;Herx:15;LSnu:16;N4A3:28;RJFh:15;Rmx6:18;RpRm:104	aca	TcT	T	S	missense_variant/synonymous_variant	missense_variant
3	21184817;21184819	2	ENSGALG00000009784	PTPN14	1	334	11	A3A3:18;Cobb:48;FAyo:16;FLLL:32;FrAg:4;Herx:15;LSnu:16;N4A3:28;RJFh:35;Rmx6:18;RpRm:104	cag	GaT	Q	D	missense_variant/missense_variant	missense_variant
3	21184824;21184825	2	ENSGALG00000009784	PTPN14	1	331	11	A3A3:17;Cobb:48;FAyo:16;FLLL:32;FrAg:4;Herx:14;LSnu:16;N4A3:28;RJFh:35;Rmx6:18;RpRm:103	aga	aAG	R	K	missense_variant/synonymous_variant	missense_variant
3	21685303;21685304	2	ENSGALG00000009796	RPS6KC1	-1	55	4	A3A3:21;FAyo:6;Herx:10;N4A3:18	cac	TGc	H	C	missense_variant/missense_variant	missense_variant
3	22893144;22893145	2	ENSGALG00000009887	UTP25	-1	170	9	A3A3:14;Cobb:33;FAyo:16;FLLL:15;Herx:19;LSnu:13;N4A3:42;RJFh:4;Rmx6:14	cgg	cAA	R	Q	synonymous_variant/missense_variant	missense_variant
3	25511702;25511704	2	ENSGALG00000030691	PPM1B	1	349	11	A3A3:32;Cobb:48;FAyo:14;FLLL:32;FrAg:3;Herx:17;LSnu:16;N4A3:44;RJFh:36;Rmx6:16;RpRm:91	gga	AgC	G	S	missense_variant/synonymous_variant	missense_variant
3	25898210;25898212	2	ENSGALG00000032259	SIX3	1	108	5	Cobb:1;FAyo:15;LSnu:14;Rmx6:16;RpRm:62	cgc	AgG	R	R	missense_variant/synonymous_variant	synonymous_variant
3	25898291;25898293	2	ENSGALG00000032259	SIX3	1	88	4	FAyo:13;LSnu:16;Rmx6:7;RpRm:52	atc	GtG	I	V	missense_variant/missense_variant	missense_variant
3	25898318;25898320	2	ENSGALG00000032259	SIX3	1	74	3	FAyo:13;LSnu:13;RpRm:48	aga	CgC	R	R	synonymous_variant/missense_variant	synonymous_variant
3	25898384;25898386	2	ENSGALG00000032259	SIX3	1	95	4	FAyo:14;LSnu:13;Rmx6:3;RpRm:65	ctc	AtG	L	M	missense_variant/synonymous_variant	missense_variant
3	25898429;25898431	2	ENSGALG00000032259	SIX3	1	91	3	FAyo:13;LSnu:12;RpRm:66	aga	CgC	R	R	synonymous_variant/missense_variant	synonymous_variant
3	25898483;25898485	2	ENSGALG00000032259	SIX3	1	122	5	Cobb:2;FAyo:14;LSnu:15;Rmx6:19;RpRm:72	cgc	AgG	R	R	missense_variant/synonymous_variant	synonymous_variant
3	25959952;25959953	2	ENSGALG00000023303	SIX2	-1	121	6	FAyo:9;FLLL:22;LSnu:8;RJFh:3;Rmx6:19;RpRm:60	tcc	AGc	S	S	missense_variant/missense_variant	synonymous_variant
3	27224347;27224348	2	ENSGALG00000010024	LOC421415	-1	62	9	A3A3:9;Cobb:15;FAyo:11;FrAg:3;Herx:1;LSnu:1;N4A3:10;RJFh:7;Rmx6:5	tgt	CAt	C	H	missense_variant/missense_variant	missense_variant
3	27238566;27238567	2	ENSGALG00000010024	LOC421415	-1	32	4	A3A3:2;Cobb:7;N4A3:20;RJFh:3	cca	cAG	P	Q	synonymous_variant/missense_variant	missense_variant
3	27301694;27301695	2	ENSGALG00000010026	PPP1CB	-1	377	11	A3A3:32;Cobb:48;FAyo:16;FLLL:32;FrAg:4;Herx:23;LSnu:16;N4A3:44;RJFh:36;Rmx6:19;RpRm:107	cag	cGA	Q	R	synonymous_variant/missense_variant	missense_variant
3	27313815;27313817	2	ENSGALG00000010026	PPP1CB	-1	64	7	A3A3:2;Cobb:5;FAyo:1;FLLL:1;LSnu:1;N4A3:34;RpRm:20	ttt	CtC	F	L	synonymous_variant/missense_variant	missense_variant
3	27861210;27861211	2	ENSGALG00000010047	SLC4A1AP	-1	298	9	A3A3:22;Cobb:43;FLLL:17;Herx:16;LSnu:14;N4A3:35;RJFh:22;Rmx6:18;RpRm:111	agt	aCC	S	T	synonymous_variant/missense_variant	missense_variant
3	30245063;30245065	2	ENSGALG00000010149	CMTR1	-1	28	3	FAyo:16;FLLL:9;Herx:3	tta	CtG	L	L	synonymous_variant/synonymous_variant	synonymous_variant
3	30284255;30284257	2	ENSGALG00000035337	AARS2	1	379	11	A3A3:32;Cobb:48;FAyo:16;FLLL:32;FrAg:4;Herx:21;LSnu:16;N4A3:44;RJFh:36;Rmx6:19;RpRm:111	atc	GtG	I	V	missense_variant/missense_variant	missense_variant
3	30942342;30942343	2	ENSGALG00000027871	MAD2L1BP	-1	14	2	Cobb:9;FAyo:5	gca	gTG	A	V	synonymous_variant/missense_variant	missense_variant
3	30957107;30957108	2	ENSGALG00000010317	POLH	-1	109	10	A3A3:8;Cobb:2;FAyo:16;FLLL:2;Herx:15;LSnu:12;N4A3:15;RJFh:16;Rmx6:19;RpRm:4	agc	aCT	S	T	synonymous_variant/missense_variant	missense_variant
3	30994306;30994307	2	ENSGALG00000010349	POLR1C	-1	20	4	Cobb:1;FLLL:2;Herx:3;RpRm:14	ctg	cCA	L	P	synonymous_variant/missense_variant	missense_variant
3	31114623;31114625	2	ENSGALG00000034040	ZNF318	1	221	9	A3A3:25;Cobb:19;FLLL:10;FrAg:4;Herx:4;N4A3:26;RJFh:25;Rmx6:7;RpRm:101	cac	GaT	H	D	missense_variant/synonymous_variant	missense_variant
3	31115034;31115035	2	ENSGALG00000034040	ZNF318	1	21	2	Herx:12;LSnu:9	agt	CAt	S	H	missense_variant/missense_variant	missense_variant
3	31116204;31116205	2	ENSGALG00000034040	ZNF318	1	345	11	A3A3:32;Cobb:31;FAyo:16;FLLL:27;FrAg:4;Herx:21;LSnu:7;N4A3:44;RJFh:32;Rmx6:19;RpRm:112	aat	GCt	N	A	missense_variant/missense_variant	missense_variant
3	3271279;3271280	2	ENSGALG00000044231	Gm14025	-1	69	7	A3A3:2;Cobb:3;FLLL:4;FrAg:2;N4A3:1;Rmx6:2;RpRm:55	tgg	CAg	W	Q	stop_gained/missense_variant	missense_variant
3	33696189;33696191	2	ENSGALG00000010618	SLC30A6	-1	17	3	Cobb:7;FAyo:1;LSnu:9	ttg	CtA	L	L	synonymous_variant/synonymous_variant	synonymous_variant
3	33925891;33925893	2	ENSGALG00000010635	Kif28	1	34	7	Cobb:11;FLLL:6;FrAg:1;Herx:1;N4A3:11;RJFh:2;Rmx6:2	gct	AcG	A	T	missense_variant/synonymous_variant	missense_variant
3	34863940;34863941	2	ENSGALG00000010691	CATSPERE	-1	21	5	FLLL:2;LSnu:1;RJFh:14;Rmx6:1;RpRm:3	ctg	cCA	L	P	synonymous_variant/missense_variant	missense_variant
3	36435313;36435314	2	ENSGALG00000031427	FMN2	-1	6	2	LSnu:4;RpRm:2	gcg	TTg	A	L	missense_variant/missense_variant	missense_variant
3	38094023;38094024	2	ENSGALG00000032840	LYST	1	87	7	A3A3:11;Cobb:23;FLLL:16;Herx:8;LSnu:2;N4A3:22;RpRm:5	gca	gTG	A	V	missense_variant/synonymous_variant	missense_variant
3	38107387;38107388	2	ENSGALG00000032840	LYST	1	10	2	Cobb:5;Herx:5	ttg	tCA	L	S	missense_variant/synonymous_variant	missense_variant
3	38206370;38206371	2	ENSGALG00000013950	TBCE	-1	15	1	RJFh:15	gca	gTG	A	V	synonymous_variant/missense_variant	missense_variant
3	38591308;38591309	2	ENSGALG00000011000	TARBP1	1	42	4	Cobb:6;FAyo:6;FLLL:8;RJFh:22	tca	tTG	S	L	missense_variant/synonymous_variant	missense_variant
3	3921728;3921730	2	ENSGALG00000008429	CRNKL1	1	46	2	LSnu:1;RpRm:45	ccg	TcC	P	S	missense_variant/synonymous_variant	missense_variant
3	39821996;39821998	2	ENSGALG00000037177	TSNAX	-1	9	1	RJFh:9	cgg	AgA	R	R	synonymous_variant/synonymous_variant	synonymous_variant
3	39895873;39895874	2	ENSGALG00000011065	SPRTN	-1	5	1	RJFh:5	act	aGC	T	S	synonymous_variant/missense_variant	missense_variant
3	40818548;40818550	2	ENSGALG00000011163	GNPAT	1	162	10	A3A3:16;Cobb:25;FAyo:15;FLLL:17;FrAg:4;Herx:9;LSnu:13;N4A3:36;Rmx6:19;RpRm:8	gcg	AcT	A	T	missense_variant/synonymous_variant	missense_variant
3	40962812;40962813	2	ENSGALG00000011180	FAM120B	-1	97	7	Cobb:16;FAyo:13;FLLL:18;FrAg:3;Herx:2;LSnu:12;RJFh:33	gag	gGT	E	G	missense_variant/missense_variant	missense_variant
3	41261827;41261828	2	ENSGALG00000011186	ERMARD	-1	70	6	A3A3:14;Cobb:5;FLLL:10;Herx:8;N4A3:10;RJFh:23	cag	cGA	Q	R	synonymous_variant/missense_variant	missense_variant
3	42215365;42215366	2	ENSGALG00000011299	KIF25	-1	17	3	Cobb:3;FAyo:6;FLLL:8	gca	gTG	A	V	synonymous_variant/missense_variant	missense_variant
3	42312072;42312073	2	ENSGALG00000011329	AFDN	-1	8	1	LSnu:8	acg	aTA	T	I	synonymous_variant/missense_variant	missense_variant
3	4365381;4365382	2	ENSGALG00000044200	CUL7_XtoMany#CUL9_XtoMany	-1	23	2	LSnu:3;RpRm:20	gtg	ACg	V	T	missense_variant/missense_variant	missense_variant
3	4366579;4366580	2	ENSGALG00000044200	CUL7_XtoMany#CUL9_XtoMany	-1	47	5	Cobb:5;FLLL:25;Herx:15;LSnu:1;NA:1	ccg	TTg	P	L	missense_variant/missense_variant	missense_variant
3	45516908;45516909	2	ENSGALG00000028886	PLGL	1	58	6	Cobb:10;FLLL:6;Herx:8;LSnu:11;N4A3:5;RJFh:18	cac	cGT	H	R	missense_variant/synonymous_variant	missense_variant
3	45602882;45602883	2	ENSGALG00000011615	SLC22A2	1	7	1	RpRm:7	ttg	CCg	L	P	synonymous_variant/missense_variant	missense_variant
3	45605369;45605371	2	ENSGALG00000011615	SLC22A2	1	14	1	RpRm:14	tat	CaC	Y	H	missense_variant/synonymous_variant	missense_variant
3	45605399;45605400	2	ENSGALG00000011615	SLC22A2	1	16	1	RpRm:16	ttc	CCc	F	P	missense_variant/missense_variant	missense_variant
3	45659481;45659482	2	ENSGALG00000011621	IGF2R	-1	6	1	FAyo:6	aca	aTG	T	M	synonymous_variant/missense_variant	missense_variant
3	45956193;45956194	2	ENSGALG00000011663	FNDC1	-1	24	3	Cobb:5;Herx:5;LSnu:14	tcc	tAT	S	Y	synonymous_variant/missense_variant	missense_variant
3	45957141;45957142	2	ENSGALG00000011663	FNDC1	-1	24	3	Cobb:6;Herx:5;LSnu:13	gct	gTA	A	V	synonymous_variant/missense_variant	missense_variant
3	47104235;47104236	2	ENSGALG00000012317	ADGB	1	11	2	A3A3:1;RpRm:10	gca	gTG	A	V	missense_variant/synonymous_variant	missense_variant
3	48807461;48807462	2	ENSGALG00000012412	MTHFD1L	1	273	10	A3A3:32;Cobb:30;FLLL:15;FrAg:1;Herx:18;LSnu:12;N4A3:35;RJFh:31;Rmx6:4;RpRm:95	aag	GTg	K	V	missense_variant/missense_variant	missense_variant
3	54593549;54593550	2	ENSGALG00000013846	ARFGEF3	-1	179	9	Cobb:43;FAyo:16;FLLL:3;FrAg:1;Herx:4;LSnu:13;RJFh:16;Rmx6:5;RpRm:78	atg	aCA	M	T	missense_variant/missense_variant	missense_variant
3	54753237;54753239	2	ENSGALG00000013861	TNFAIP3	-1	50	6	Cobb:7;FLLL:5;FrAg:3;LSnu:6;RJFh:10;Rmx6:19	ccc	AcT	P	T	synonymous_variant/missense_variant	missense_variant
3	55356207;55356208	2	ENSGALG00000013912	ENSGALG00000013912	-1	121	6	FAyo:13;FLLL:7;LSnu:15;RJFh:12;Rmx6:19;RpRm:55	ttg	tCT	L	S	missense_variant/missense_variant	missense_variant
3	55824637;55824638	2	ENSGALG00000013951	AHI1	1	134	7	A3A3:28;Cobb:21;FLLL:8;Herx:5;LSnu:14;N4A3:37;RpRm:21	tgt	CAt	C	H	missense_variant/missense_variant	missense_variant
3	57646620;57646621	2	ENSGALG00000029794	AKAP7	-1	250	11	A3A3:18;Cobb:48;FAyo:16;FLLL:15;FrAg:4;Herx:17;LSnu:12;N4A3:26;RJFh:4;Rmx6:19;RpRm:71	gta	gCC	V	A	synonymous_variant/missense_variant	missense_variant
3	59937402;59937403	2	ENSGALG00000044342	HINT3	-1	13	2	Cobb:12;Herx:1	gag	gTC	E	V	missense_variant/missense_variant	missense_variant
3	62969029;62969030	2	ENSGALG00000014883	MCM9	1	12	2	A3A3:7;N4A3:5	ctg	cAA	L	Q	missense_variant/synonymous_variant	missense_variant
3	62969158;62969159	2	ENSGALG00000014883	MCM9	1	186	8	A3A3:9;Cobb:20;FLLL:14;FrAg:3;LSnu:16;N4A3:5;Rmx6:19;RpRm:100	aag	aGA	K	R	missense_variant/synonymous_variant	missense_variant
3	66364833;66364835	2	ENSGALG00000015035	MFSD4B	-1	85	7	A3A3:20;Cobb:11;FLLL:3;Herx:4;LSnu:13;N4A3:31;RpRm:3	tca	CcC	S	P	synonymous_variant/missense_variant	missense_variant
3	66471753;66471755	2	ENSGALG00000015044	GTF3C6	-1	57	5	Cobb:16;FLLL:11;Herx:1;LSnu:10;Rmx6:19	acc	GcT	T	A	synonymous_variant/missense_variant	missense_variant
3	66722784;66722786	2	ENSGALG00000015057	DDO	1	27	4	Cobb:2;FAyo:16;LSnu:8;RJFh:1	ccc	TcT	P	S	missense_variant/synonymous_variant	missense_variant
3	67171452;67171454	2	ENSGALG00000015276	ENSGALG00000015276	-1	65	7	Cobb:5;FAyo:10;FLLL:15;LSnu:5;RJFh:7;Rmx6:1;RpRm:22	aat	GaC	N	D	synonymous_variant/missense_variant	missense_variant
3	67620482;67620484	2	ENSGALG00000015303	AFG1L	-1	189	10	A3A3:30;Cobb:41;FAyo:16;FLLL:20;FrAg:4;Herx:20;LSnu:10;N4A3:27;RJFh:9;Rmx6:12	tgg	CgC	W	R	missense_variant/missense_variant	missense_variant
3	71650659;71650661	2	ENSGALG00000015468	TSTD3	-1	33	4	A3A3:13;Cobb:12;Herx:1;N4A3:7	ggc	CgG	G	R	synonymous_variant/missense_variant	missense_variant
3	71732112;71732113	2	ENSGALG00000015483	PNISR	1	36	1	RpRm:36	agc	aAT	S	N	missense_variant/synonymous_variant	missense_variant
3	73077658;73077659	2	ENSGALG00000015580	UFL1	-1	114	8	Cobb:34;FAyo:16;FLLL:7;FrAg:1;Herx:7;LSnu:1;Rmx6:19;RpRm:29	tac	tTA	Y	L	stop_gained/missense_variant	missense_variant
3	75703552;75703554	2	ENSGALG00000015611	CASP8AP2	-1	9	1	RJFh:9	ata	TtG	I	L	missense_variant/missense_variant	missense_variant
3	75703880;75703881	2	ENSGALG00000015611	CASP8AP2	-1	9	1	RJFh:9	tgt	CTt	C	L	missense_variant/missense_variant	missense_variant
3	75709712;75709713	2	ENSGALG00000015611	CASP8AP2	-1	13	2	Cobb:3;RJFh:10	gta	gCC	V	A	synonymous_variant/missense_variant	missense_variant
3	77234181;77234183	2	ENSGALG00000015831	SNX14	1	97	5	Cobb:31;FLLL:20;Herx:14;LSnu:10;RJFh:22	cta	TtG	L	L	synonymous_variant/synonymous_variant	synonymous_variant
3	77239151;77239153	2	ENSGALG00000015831	SNX14	1	254	10	A3A3:32;Cobb:23;FLLL:22;FrAg:3;Herx:20;LSnu:16;N4A3:44;RJFh:21;Rmx6:15;RpRm:58	acg	GcA	T	A	missense_variant/synonymous_variant	missense_variant
3	77763559;77763561	2	ENSGALG00000015836	CEP162	1	30	3	A3A3:12;FLLL:2;N4A3:16	ctt	GtA	L	V	missense_variant/synonymous_variant	missense_variant
3	77769959;77769960	2	ENSGALG00000015836	CEP162	1	285	10	A3A3:22;Cobb:44;FAyo:16;FLLL:29;FrAg:4;Herx:13;LSnu:13;N4A3:43;Rmx6:18;RpRm:83	tgt	CCt	C	P	missense_variant/missense_variant	missense_variant
3	77791030;77791031	2	ENSGALG00000015838	MRAP2	-1	11	1	FAyo:11	tct	tTG	S	L	synonymous_variant/missense_variant	missense_variant
3	78203114;78203115	2	ENSGALG00000015854	PGM3	1	315	11	A3A3:8;Cobb:42;FAyo:16;FLLL:29;FrAg:4;Herx:22;LSnu:16;N4A3:23;RJFh:28;Rmx6:19;RpRm:108	gga	gAG	G	E	missense_variant/synonymous_variant	missense_variant
3	78214768;78214769	2	ENSGALG00000015858	DOPEY1	-1	277	11	A3A3:16;Cobb:37;FAyo:13;FLLL:26;FrAg:3;Herx:3;LSnu:12;N4A3:43;RJFh:25;Rmx6:11;RpRm:88	aca	aTG	T	M	synonymous_variant/missense_variant	missense_variant
3	78254161;78254163	2	ENSGALG00000015858	DOPEY1	-1	9	2	N4A3:1;RpRm:8	ttg	CtT	L	L	missense_variant/synonymous_variant	synonymous_variant
3	81678348;81678350	2	ENSGALG00000015910	CD109	-1	139	7	Cobb:18;FAyo:14;FLLL:9;LSnu:7;RJFh:9;Rmx6:19;RpRm:63	cga	AgG	R	R	synonymous_variant/synonymous_variant	synonymous_variant
3	88501026;88501028	2	ENSGALG00000016309	KLHL31	1	102	7	Cobb:1;FAyo:8;FLLL:1;LSnu:7;RJFh:7;Rmx6:18;RpRm:60	cca	TcG	P	S	missense_variant/synonymous_variant	missense_variant
3	88629722;88629723	2	ENSGALG00000016314	ELOVL5	1	35	1	RJFh:35	gct	gGA	A	G	missense_variant/synonymous_variant	missense_variant
3	88646110;88646112	2	ENSGALG00000033066	ENSGALG00000033066	-1	16	3	FAyo:14;FrAg:1;Herx:1	gat	AaC	D	N	synonymous_variant/missense_variant	missense_variant
3	88708274;88708275	2	ENSGALG00000016321	ICK	1	267	11	A3A3:18;Cobb:42;FAyo:16;FLLL:16;FrAg:4;Herx:22;LSnu:4;N4A3:20;RJFh:4;Rmx6:18;RpRm:103	caa	cCC	Q	P	missense_variant/missense_variant	missense_variant
3	88769497;88769499	2	ENSGALG00000038652	GSTAL1	1	11	1	N4A3:11	ctg	AtA	L	I	missense_variant/synonymous_variant	missense_variant
3	8979687;8979688	2	ENSGALG00000008937	PPP1R21	1	8	4	Cobb:1;FrAg:1;Herx:3;RJFh:3	gcc	gTA	A	V	missense_variant/synonymous_variant	missense_variant
3	90478;90479	2	ENSGALG00000043587	CCDC88A	-1	142	8	Cobb:8;FAyo:13;FLLL:17;FrAg:3;Herx:2;RJFh:32;Rmx6:19;RpRm:48	gct	ATt	A	I	missense_variant/missense_variant	missense_variant
3	94094154;94094155	2	ENSGALG00000016392	RPS7	1	127	8	A3A3:1;Cobb:10;FAyo:2;LSnu:3;N4A3:21;RJFh:9;Rmx6:15;RpRm:66	gtg	gCA	V	A	missense_variant/synonymous_variant	missense_variant
3	9457180;9457181	2	ENSGALG00000008866	WDPCP	-1	77	6	Cobb:22;FAyo:1;FLLL:19;FrAg:3;Herx:5;RJFh:27	ttg	tCA	L	S	synonymous_variant/missense_variant	missense_variant
3	97197821;97197822	2	ENSGALG00000016443	HPCAL1	1	82	9	A3A3:5;Cobb:33;FAyo:8;FLLL:18;FrAg:4;Herx:3;N4A3:1;RJFh:5;Rmx6:5	cgg	cCA	R	P	missense_variant/synonymous_variant	missense_variant
31	11884;11885	2	ENSGALG00000044709	ENSGALG00000044709	1	8	1	Cobb:8	tcc	tTA	S	L	missense_variant/synonymous_variant	missense_variant
31	20281;20282	2	ENSGALG00000044731	LOC100857638	1	6	2	Cobb:4;FLLL:2	atg	CCg	M	P	start_lost/start_lost	start_lost
31	20353;20355	2	ENSGALG00000044731	LOC100857638	1	32	4	Cobb:3;FAyo:2;FLLL:1;RpRm:26	act	TcG	T	S	missense_variant/synonymous_variant	missense_variant
31	21937;21939	2	ENSGALG00000044731	LOC100857638	1	11	4	Cobb:2;FLLL:1;FrAg:1;RpRm:7	gcc	AcT	A	T	missense_variant/synonymous_variant	missense_variant
31	36607;36608	2	ENSGALG00000044709	ENSGALG00000044709	1	40	6	A3A3:6;FLLL:24;FrAg:1;Herx:3;N4A3:5;Rmx6:1	ggt	gAG	G	E	missense_variant/synonymous_variant	missense_variant
31	39759;39761	2	ENSGALG00000044880	ENSGALG00000044880	1	18	1	Cobb:18	gac	CaG	D	Q	missense_variant/missense_variant	missense_variant
33	1350192;1350194	2	ENSGALG00000042769	Krt88	1	51	6	Cobb:1;FLLL:12;N4A3:11;RJFh:4;Rmx6:2;RpRm:21	agt	GgC	S	G	missense_variant/synonymous_variant	missense_variant
33	13532;13533	2	ENSGALG00000029599	ACVR1B	-1	379	11	A3A3:32;Cobb:48;FAyo:16;FLLL:32;FrAg:4;Herx:23;LSnu:16;N4A3:44;RJFh:36;Rmx6:17;RpRm:111	gag	gGT	E	G	missense_variant/missense_variant	missense_variant
33	1381769;1381770	2	ENSGALG00000039634	KRT80	1	5	1	RJFh:5	gag	ATg	E	M	missense_variant/missense_variant	missense_variant
33	1600204;1600205	2	ENSGALG00000042177	GPR182	-1	9	4	Cobb:1;FLLL:2;Herx:5;LSnu:1	cag	cTA	Q	L	synonymous_variant/missense_variant	missense_variant
33	1611811;1611812	2	ENSGALG00000041973	PRIM1	1	346	11	A3A3:32;Cobb:44;FAyo:16;FLLL:25;FrAg:3;Herx:12;LSnu:13;N4A3:44;RJFh:36;Rmx6:15;RpRm:106	atg	GCg	M	A	missense_variant/missense_variant	missense_variant
33	531266;531268	2	ENSGALG00000036282	PRKAG1	-1	238	9	A3A3:12;Cobb:47;FAyo:15;FLLL:24;FrAg:4;Herx:3;LSnu:16;Rmx6:16;RpRm:101	gtg	TtT	V	F	synonymous_variant/missense_variant	missense_variant
33	559258;559260	2	ENSGALG00000031702	KMT2D	-1	52	6	Cobb:19;FAyo:3;FLLL:12;FrAg:1;Herx:12;RJFh:5	agc	GgT	S	G	synonymous_variant/missense_variant	missense_variant
33	559588;559590	2	ENSGALG00000031702	KMT2D	-1	25	2	Cobb:10;LSnu:15	ggc	AgT	G	S	synonymous_variant/missense_variant	missense_variant
33	568868;568869	2	ENSGALG00000031707	DHH	-1	189	10	A3A3:3;Cobb:44;FAyo:8;FLLL:30;FrAg:1;Herx:2;N4A3:1;RJFh:21;Rmx6:12;RpRm:67	cag	ATg	Q	M	missense_variant/missense_variant	missense_variant
33	598448;598450	2	ENSGALG00000040260	TUBA1C	1	9	1	A3A3:9	cgc	AgG	R	R	missense_variant/synonymous_variant	synonymous_variant
33	598457;598459	2	ENSGALG00000040260	TUBA1C	1	16	2	A3A3:5;RpRm:11	agc	GgG	S	G	missense_variant/missense_variant	missense_variant
33	598490;598492	2	ENSGALG00000040260	TUBA1C	1	33	3	Cobb:5;FAyo:12;FLLL:16	cgc	AgG	R	R	missense_variant/synonymous_variant	synonymous_variant
33	618002;618003	2	ENSGALG00000032699	CDK2	1	246	11	A3A3:10;Cobb:46;FAyo:6;FLLL:20;FrAg:4;Herx:13;LSnu:10;N4A3:22;RJFh:24;Rmx6:19;RpRm:72	cgc	GTc	R	V	missense_variant/missense_variant	missense_variant
33	693960;693961	2	ENSGALG00000041592	SMARCC2	-1	20	3	Cobb:16;FAyo:3;RJFh:1	ccc	ATc	P	I	missense_variant/missense_variant	missense_variant
33	695337;695339	2	ENSGALG00000041592	SMARCC2	-1	5	2	Cobb:1;LSnu:4	tcg	CcA	S	P	synonymous_variant/missense_variant	missense_variant
33	695460;695462	2	ENSGALG00000041592	SMARCC2	-1	344	10	A3A3:32;Cobb:48;FAyo:16;FLLL:25;FrAg:4;Herx:16;LSnu:16;N4A3:44;RJFh:31;RpRm:112	ctc	AtG	L	M	synonymous_variant/missense_variant	missense_variant
33	695494;695495	2	ENSGALG00000041592	SMARCC2	-1	314	10	A3A3:32;Cobb:48;FAyo:16;FLLL:24;FrAg:4;Herx:14;LSnu:16;RJFh:29;Rmx6:19;RpRm:112	aac	GCc	N	A	missense_variant/missense_variant	missense_variant
33	695505;695507	2	ENSGALG00000041592	SMARCC2	-1	355	11	A3A3:32;Cobb:48;FAyo:16;FLLL:24;FrAg:4;Herx:12;LSnu:16;N4A3:44;RJFh:28;Rmx6:19;RpRm:112	acg	GcC	T	A	synonymous_variant/missense_variant	missense_variant
33	781654;781655	2	ENSGALG00000034688	TIMELESS_XtoMany	-1	296	11	A3A3:21;Cobb:26;FAyo:16;FLLL:19;FrAg:1;Herx:3;LSnu:16;N4A3:44;RJFh:35;Rmx6:19;RpRm:96	cgg	cAA	R	Q	synonymous_variant/missense_variant	missense_variant
33	845679;845680	2	ENSGALG00000041030	LOC426023	1	37	5	Cobb:8;FLLL:11;FrAg:1;LSnu:12;Rmx6:5	ccc	cAT	P	H	missense_variant/synonymous_variant	missense_variant
4	11045545;11045546	2	ENSGALG00000023692	ENSGALG00000023692	-1	39	8	Cobb:4;FLLL:1;Herx:1;LSnu:1;N4A3:7;NA:1;Rmx6:1;RpRm:23	cgt	TAt	R	Y	missense_variant/missense_variant	missense_variant
4	11045784;11045785	2	ENSGALG00000023692	ENSGALG00000023692	-1	30	5	FAyo:2;FLLL:19;FrAg:3;Herx:1;LSnu:5	caa	ACa	Q	T	missense_variant/missense_variant	missense_variant
4	11045792;11045794	2	ENSGALG00000023692	ENSGALG00000023692	-1	34	1	N4A3:34	gtc	AtT	V	I	synonymous_variant/missense_variant	missense_variant
4	11045813;11045814	2	ENSGALG00000023692	ENSGALG00000023692	-1	22	4	A3A3:17;FLLL:2;Herx:2;LSnu:1	aat	aGC	N	S	synonymous_variant/missense_variant	missense_variant
4	11046027;11046028	2	ENSGALG00000023692	ENSGALG00000023692	-1	39	4	A3A3:5;Cobb:19;LSnu:13;Rmx6:2	gcc	ATc	A	I	missense_variant/missense_variant	missense_variant
4	1134193;1134195	2	ENSGALG00000041437	FAM155B	1	48	5	Cobb:3;FLLL:17;LSnu:8;RJFh:1;RpRm:19	ggt	AgC	G	S	missense_variant/synonymous_variant	missense_variant
4	11403009;11403010	2	ENSGALG00000007546	LOC422308	-1	51	5	Cobb:34;FLLL:5;Herx:9;LSnu:1;RJFh:2	ctg	cCA	L	P	synonymous_variant/missense_variant	missense_variant
4	11709148;11709149	2	ENSGALG00000007594	ASB12	1	19	4	Cobb:15;FLLL:2;LSnu:1;RJFh:1	cga	cAC	R	H	missense_variant/synonymous_variant	missense_variant
4	1289325;1289326	2	ENSGALG00000004195	KIF4A	1	53	5	Cobb:9;FAyo:3;FLLL:16;Herx:1;RJFh:24	gca	gTG	A	V	missense_variant/synonymous_variant	missense_variant
4	13191751;13191753	2	ENSGALG00000007972	TRPC5	1	241	11	A3A3:20;Cobb:6;FAyo:15;FLLL:28;FrAg:1;Herx:6;LSnu:16;N4A3:27;RJFh:30;Rmx6:12;RpRm:80	act	GcC	T	A	missense_variant/synonymous_variant	missense_variant
4	13449197;13449199	2	ENSGALG00000008058	PAK3	-1	379	11	A3A3:32;Cobb:48;FAyo:16;FLLL:32;FrAg:4;Herx:22;LSnu:16;N4A3:42;RJFh:36;Rmx6:19;RpRm:112	cgg	AgA	R	R	synonymous_variant/synonymous_variant	synonymous_variant
4	13449248;13449250	2	ENSGALG00000008058	PAK3	-1	378	11	A3A3:32;Cobb:48;FAyo:16;FLLL:32;FrAg:4;Herx:23;LSnu:16;N4A3:41;RJFh:36;Rmx6:18;RpRm:112	cgc	AgG	R	R	synonymous_variant/missense_variant	synonymous_variant
4	1382507;1382508	2	ENSGALG00000004127	Gm5127	1	115	7	A3A3:2;Cobb:30;FLLL:8;N4A3:14;RJFh:21;Rmx6:4;RpRm:36	tca	GAa	S	E	missense_variant/stop_gained	missense_variant
4	1523206;1523208	2	ENSGALG00000004093	TBX22	1	56	5	Cobb:7;FLLL:8;RJFh:2;Rmx6:19;RpRm:20	agt	GgC	S	G	missense_variant/synonymous_variant	missense_variant
4	1523278;1523280	2	ENSGALG00000004093	TBX22	1	22	3	FLLL:1;RJFh:2;Rmx6:19	ctc	GtT	L	V	missense_variant/synonymous_variant	missense_variant
4	15727069;15727071	2	ENSGALG00000008491	XIAP	-1	80	6	A3A3:20;Cobb:27;FLLL:3;Herx:1;N4A3:17;RJFh:12	ggt	AgC	G	S	synonymous_variant/missense_variant	missense_variant
4	1633740;1633742	2	ENSGALG00000024039	UTP14A	-1	5	1	Herx:5	gct	TcC	A	S	synonymous_variant/missense_variant	missense_variant
4	16735623;16735625	2	ENSGALG00000045350	KIAA1210	1	132	7	A3A3:19;Cobb:2;FLLL:1;N4A3:26;RJFh:27;Rmx6:9;RpRm:48	gtc	AtG	V	M	missense_variant/synonymous_variant	missense_variant
4	16842508;16842509	2	ENSGALG00000046584	ENSGALG00000046584	-1	112	5	FAyo:15;LSnu:16;RJFh:14;Rmx6:14;RpRm:53	cag	cGC	Q	R	missense_variant/missense_variant	missense_variant
4	17363307;17363309	2	ENSGALG00000008970	NRK	1	382	11	A3A3:32;Cobb:48;FAyo:16;FLLL:32;FrAg:4;Herx:23;LSnu:16;N4A3:44;RJFh:36;Rmx6:19;RpRm:112	att	CtG	I	L	missense_variant/missense_variant	missense_variant
4	1867397;1867398	2	ENSGALG00000033953	SHROOM4	-1	9	2	Cobb:7;FLLL:2	agt	aCC	S	T	synonymous_variant/missense_variant	missense_variant
4	1991752;1991754	2	ENSGALG00000004908	PRPS1	1	379	11	A3A3:32;Cobb:48;FAyo:16;FLLL:32;FrAg:4;Herx:23;LSnu:16;N4A3:44;RJFh:36;Rmx6:16;RpRm:112	aga	CgC	R	R	synonymous_variant/missense_variant	synonymous_variant
4	1991761;1991763	2	ENSGALG00000004908	PRPS1	1	379	11	A3A3:32;Cobb:48;FAyo:16;FLLL:32;FrAg:4;Herx:23;LSnu:16;N4A3:44;RJFh:36;Rmx6:16;RpRm:112	tta	CtG	L	L	synonymous_variant/synonymous_variant	synonymous_variant
4	20466871;20466872	2	ENSGALG00000009257	PLRG1	-1	38	2	LSnu:11;RpRm:27	cca	cTG	P	L	synonymous_variant/missense_variant	missense_variant
4	2119788;2119789	2	ENSGALG00000034383	TRMT2B	-1	35	5	Cobb:22;FAyo:1;FLLL:3;FrAg:2;Herx:7	gac	gGT	D	G	synonymous_variant/missense_variant	missense_variant
4	2119794;2119795	2	ENSGALG00000034383	TRMT2B	-1	52	5	Cobb:26;FLLL:3;FrAg:1;Herx:9;Rmx6:13	cca	cTG	P	L	synonymous_variant/missense_variant	missense_variant
4	2156337;2156338	2	ENSGALG00000044458	ENSGALG00000044458	-1	12	3	Cobb:1;N4A3:1;RpRm:10	tgg	CAg	W	Q	stop_gained/missense_variant	missense_variant
4	2167362;2167363	2	ENSGALG00000005077	F8	-1	124	7	A3A3:15;Cobb:24;FLLL:24;Herx:13;LSnu:1;N4A3:30;RJFh:17	ggc	ATc	G	I	missense_variant/missense_variant	missense_variant
4	2171595;2171597	2	ENSGALG00000005077	F8	-1	46	4	Cobb:25;FLLL:6;Herx:5;RJFh:10	atc	CtT	I	L	synonymous_variant/missense_variant	missense_variant
4	2433796;2433797	2	ENSGALG00000005659	SNX12	1	373	11	A3A3:32;Cobb:48;FAyo:16;FLLL:29;FrAg:4;Herx:23;LSnu:16;N4A3:44;RJFh:30;Rmx6:19;RpRm:112	agc	GCc	S	A	missense_variant/missense_variant	missense_variant
4	2433815;2433816	2	ENSGALG00000005659	SNX12	1	372	11	A3A3:32;Cobb:48;FAyo:16;FLLL:29;FrAg:4;Herx:22;LSnu:16;N4A3:44;RJFh:30;Rmx6:19;RpRm:112	aac	aCG	N	T	missense_variant/missense_variant	missense_variant
4	2433856;2433858	2	ENSGALG00000005659	SNX12	1	370	11	A3A3:32;Cobb:48;FAyo:16;FLLL:29;FrAg:4;Herx:20;LSnu:16;N4A3:44;RJFh:30;Rmx6:19;RpRm:112	gtg	AtC	V	I	missense_variant/synonymous_variant	missense_variant
4	2433859;2433860	2	ENSGALG00000005659	SNX12	1	370	11	A3A3:32;Cobb:48;FAyo:16;FLLL:29;FrAg:4;Herx:20;LSnu:16;N4A3:44;RJFh:30;Rmx6:19;RpRm:112	ggc	TTc	G	F	missense_variant/missense_variant	missense_variant
4	2448360;2448361	2	ENSGALG00000033002	SLC7A3	1	106	7	Cobb:25;FAyo:10;FLLL:15;Herx:10;LSnu:8;RJFh:19;Rmx6:19	gct	TTt	A	F	missense_variant/missense_variant	missense_variant
4	25175920;25175921	2	ENSGALG00000038140	DDX60_XtoMany#DDX60L_XtoMany	-1	156	9	A3A3:9;Cobb:24;FAyo:1;FLLL:9;Herx:11;LSnu:13;N4A3:17;RJFh:1;RpRm:71	act	GTt	T	V	missense_variant,splice_region_variant/missense_variant,splice_region_variant	missense_variant
4	25176046;25176047	2	ENSGALG00000038140	DDX60_XtoMany#DDX60L_XtoMany	-1	86	10	A3A3:6;Cobb:13;FAyo:16;FLLL:20;FrAg:4;Herx:10;LSnu:1;N4A3:11;RJFh:2;Rmx6:3	tgg	CAg	W	Q	stop_gained/missense_variant	missense_variant
4	29431017;29431018	2	ENSGALG00000032957	NOCT	1	109	8	A3A3:4;Cobb:14;FLLL:13;FrAg:1;LSnu:1;N4A3:13;Rmx6:2;RpRm:61	gct	gTC	A	V	missense_variant/synonymous_variant	missense_variant
4	29572739;29572740	2	ENSGALG00000009800	SETD7	-1	8	1	RJFh:8	aac	GGc	N	G	missense_variant/missense_variant	missense_variant
4	29945857;29945858	2	ENSGALG00000009855	TBC1D9	-1	163	7	Cobb:7;FLLL:8;FrAg:1;Herx:2;RJFh:16;Rmx6:19;RpRm:110	agt	aAC	S	N	synonymous_variant/missense_variant	missense_variant
4	30265252;30265253	2	ENSGALG00000009870	IL15	1	243	10	A3A3:12;Cobb:39;FAyo:16;FLLL:23;FrAg:4;Herx:11;LSnu:16;N4A3:22;Rmx6:2;RpRm:98	att	GCt	I	A	missense_variant/missense_variant	missense_variant
4	31280602;31280604	2	ENSGALG00000009968	OTUD4	-1	30	5	A3A3:4;Cobb:9;Herx:1;LSnu:11;N4A3:5	cca	TcT	P	S	synonymous_variant/missense_variant	missense_variant
4	31840206;31840207	2	ENSGALG00000010009	TTC29	-1	88	6	Cobb:5;FLLL:5;N4A3:2;RJFh:28;Rmx6:2;RpRm:46	gga	CCa	G	P	missense_variant/missense_variant	missense_variant
4	31840209;31840210	2	ENSGALG00000010009	TTC29	-1	85	6	Cobb:5;FLLL:4;N4A3:2;RJFh:26;Rmx6:2;RpRm:46	gat	CCt	D	P	missense_variant/missense_variant	missense_variant
4	323908;323909	2	ENSGALG00000037390	GPR83L	1	8	3	Cobb:2;FLLL:1;LSnu:5	agg	aCC	R	T	missense_variant/missense_variant	missense_variant
4	33262461;33262463	2	ENSGALG00000045289	MAB21L2	1	365	12	A3A3:32;Cobb:47;FAyo:16;FLLL:32;FrAg:4;Herx:23;LSnu:16;N4A3:40;NA:1;RJFh:36;Rmx6:18;RpRm:100	aga	CgT	R	R	synonymous_variant/missense_variant	synonymous_variant
4	33262500;33262502	2	ENSGALG00000045289	MAB21L2	1	371	11	A3A3:32;Cobb:48;FAyo:16;FLLL:32;FrAg:4;Herx:23;LSnu:16;N4A3:40;RJFh:36;Rmx6:19;RpRm:105	atc	GtG	I	V	missense_variant/missense_variant	missense_variant
4	33262608;33262610	2	ENSGALG00000045289	MAB21L2	1	369	11	A3A3:32;Cobb:48;FAyo:16;FLLL:32;FrAg:4;Herx:23;LSnu:16;N4A3:40;RJFh:36;Rmx6:17;RpRm:105	tcg	AcC	S	T	missense_variant/synonymous_variant	missense_variant
4	33262653;33262655	2	ENSGALG00000045289	MAB21L2	1	367	11	A3A3:32;Cobb:48;FAyo:16;FLLL:32;FrAg:4;Herx:23;LSnu:16;N4A3:40;RJFh:36;Rmx6:16;RpRm:104	tta	CtG	L	L	synonymous_variant/synonymous_variant	synonymous_variant
4	33492965;33492966	2	ENSGALG00000010077	RPS3A	1	86	7	Cobb:7;FLLL:28;FrAg:4;Herx:2;LSnu:7;RJFh:27;Rmx6:11	tgt	CAt	C	H	missense_variant,splice_region_variant/missense_variant	missense_variant
4	3395591;3395592	2	ENSGALG00000006017	DOCK11	1	141	9	A3A3:11;Cobb:17;FLLL:1;Herx:3;LSnu:12;N4A3:21;RJFh:26;Rmx6:12;RpRm:38	aga	aAG	R	K	missense_variant/synonymous_variant	missense_variant
4	34222598;34222599	2	ENSGALG00000041054	FHDC1	1	8	1	Cobb:8	gtg	ACg	V	T	missense_variant/missense_variant	missense_variant
4	34285830;34285831	2	ENSGALG00000010108	C4orf33	-1	379	11	A3A3:31;Cobb:48;FAyo:16;FLLL:32;FrAg:4;Herx:22;LSnu:15;N4A3:44;RJFh:36;Rmx6:19;RpRm:112	caa	cGC	Q	R	missense_variant/missense_variant	missense_variant
4	34542350;34542351	2	ENSGALG00000010170	INTU	1	25	3	Cobb:3;FLLL:1;RJFh:21	agg	aAA	R	K	missense_variant/synonymous_variant	missense_variant
4	34563248;34563249	2	ENSGALG00000010185	HSPA4L	1	380	11	A3A3:31;Cobb:48;FAyo:16;FLLL:32;FrAg:4;Herx:22;LSnu:16;N4A3:44;RJFh:36;Rmx6:19;RpRm:112	gcc	AGc	A	S	missense_variant/missense_variant	missense_variant
4	3476909;3476910	2	ENSGALG00000023843	FRMD7	-1	87	5	A3A3:1;Cobb:2;FrAg:2;N4A3:41;RpRm:41	ctg	cCA	L	P	synonymous_variant/missense_variant	missense_variant
4	34942159;34942160	2	ENSGALG00000040909	WRN	1	367	11	A3A3:32;Cobb:42;FAyo:13;FLLL:29;FrAg:4;Herx:21;LSnu:16;N4A3:44;RJFh:36;Rmx6:19;RpRm:111	act	aAC	T	N	missense_variant/synonymous_variant	missense_variant
4	34968804;34968805	2	ENSGALG00000040909	WRN	1	32	5	Cobb:6;FAyo:13;FLLL:6;FrAg:1;Herx:6	aag	GTg	K	V	missense_variant/missense_variant	missense_variant
4	35005139;35005141	2	ENSGALG00000010291	RBPMS	-1	379	11	A3A3:31;Cobb:48;FAyo:16;FLLL:32;FrAg:4;Herx:22;LSnu:16;N4A3:43;RJFh:36;Rmx6:19;RpRm:112	tta	CtG	L	L	synonymous_variant/synonymous_variant	synonymous_variant
4	35029197;35029198	2	ENSGALG00000010316	FRAS1	-1	244	11	A3A3:13;Cobb:36;FAyo:12;FLLL:29;FrAg:3;Herx:3;LSnu:5;N4A3:12;RJFh:35;Rmx6:18;RpRm:78	cct	cAA	P	Q	synonymous_variant/missense_variant	missense_variant
4	35207710;35207711	2	ENSGALG00000010324	MRPL1	-1	14	2	Cobb:3;FLLL:11	cca	cTG	P	L	synonymous_variant/missense_variant	missense_variant
4	35250935;35250936	2	ENSGALG00000029532	ENSGALG00000029532	-1	16	1	Cobb:16	gtg	gCA	V	A	synonymous_variant/missense_variant	missense_variant
4	35290350;35290351	2	ENSGALG00000042001	HERC4L	1	10	2	Cobb:1;FAyo:9	ctg	cCT	L	P	missense_variant/synonymous_variant	missense_variant
4	35299516;35299517	2	ENSGALG00000042001	HERC4L	1	38	4	A3A3:3;Cobb:22;FLLL:1;Herx:12	att	GCt	I	A	missense_variant,splice_region_variant/missense_variant,splice_region_variant	missense_variant
4	35516577;35516578	2	ENSGALG00000025851	GPRIN3	-1	59	5	A3A3:1;Cobb:22;FLLL:18;Herx:5;N4A3:13	aga	aTT	R	I	missense_variant/missense_variant	missense_variant
4	35752468;35752469	2	ENSGALG00000010391	MMRN1	1	43	6	Cobb:12;FLLL:14;FrAg:1;Herx:1;N4A3:4;RpRm:11	cgt	cAC	R	H	missense_variant/synonymous_variant	missense_variant
4	368848;368850	2	ENSGALG00000031094	EDA2R	-1	62	9	Cobb:2;FAyo:4;FLLL:10;FrAg:3;LSnu:5;N4A3:1;RJFh:4;Rmx6:2;RpRm:31	gcc	TcG	A	S	synonymous_variant/missense_variant	missense_variant
4	38284912;38284913	2	ENSGALG00000045624	ENSGALG00000045624	1	11	4	Cobb:5;FLLL:4;Herx:1;LSnu:1	tcc	ATc	S	I	missense_variant/missense_variant	missense_variant
4	39616441;39616442	2	ENSGALG00000010611	CFAP97	1	10	1	Cobb:10	cac	cGT	H	R	missense_variant/synonymous_variant	missense_variant
4	39623536;39623537	2	ENSGALG00000010611	CFAP97	1	193	10	A3A3:6;Cobb:38;FAyo:15;FLLL:20;FrAg:4;Herx:16;LSnu:16;N4A3:23;RJFh:36;Rmx6:19	tct	GTt	S	V	missense_variant/missense_variant	missense_variant
4	40413642;40413644	2	ENSGALG00000030065	TENM3	-1	229	8	Cobb:48;FAyo:16;FLLL:20;Herx:6;LSnu:16;RJFh:19;Rmx6:19;RpRm:85	ttg	CtC	L	L	missense_variant/synonymous_variant	synonymous_variant
4	4160024;4160025	2	ENSGALG00000006157	INTS6L	1	378	11	A3A3:32;Cobb:47;FAyo:16;FLLL:32;FrAg:4;Herx:21;LSnu:16;N4A3:44;RJFh:36;Rmx6:18;RpRm:112	gcc	TGc	A	C	missense_variant/missense_variant	missense_variant
4	44789356;44789357	2	ENSGALG00000010847	VEGFC	-1	19	3	FLLL:13;FrAg:4;Herx:2	atg	aCA	M	T	missense_variant/missense_variant	missense_variant
4	45635849;45635850	2	ENSGALG00000038372	PRDM8	1	52	1	RpRm:52	tac	tCT	Y	S	missense_variant/synonymous_variant	missense_variant
4	45635869;45635871	2	ENSGALG00000038372	PRDM8	1	84	6	A3A3:15;FAyo:16;FLLL:18;LSnu:16;Rmx6:8;RpRm:11	tta	CtC	L	L	synonymous_variant/missense_variant	synonymous_variant
4	45990500;45990501	2	ENSGALG00000010928	IBSP	-1	14	3	FLLL:1;N4A3:11;RpRm:2	gtg	gCA	V	A	synonymous_variant/missense_variant	missense_variant
4	46020921;46020923	2	ENSGALG00000010932	NUDT9	-1	16	2	Cobb:4;FLLL:12	gta	CtG	V	L	synonymous_variant/missense_variant	missense_variant
4	46280551;46280553	2	ENSGALG00000011109	MAPK10	-1	189	8	Cobb:22;FAyo:16;FLLL:15;FrAg:1;LSnu:16;RJFh:20;Rmx6:19;RpRm:80	aga	CgT	R	R	missense_variant/synonymous_variant	synonymous_variant
4	46382010;46382012	2	ENSGALG00000011124	ARHGAP24	-1	17	2	Cobb:13;Herx:4	aga	CgG	R	R	synonymous_variant/synonymous_variant	synonymous_variant
4	46666059;46666060	2	ENSGALG00000040484	SEC31A	1	214	10	A3A3:30;Cobb:28;FAyo:16;FLLL:9;FrAg:2;Herx:19;LSnu:12;N4A3:44;RJFh:35;RpRm:19	agc	aAT	S	N	missense_variant/synonymous_variant	missense_variant
4	46752375;46752377	2	ENSGALG00000041294	COQ2	-1	86	9	A3A3:20;Cobb:3;FAyo:1;FLLL:1;Herx:4;LSnu:5;N4A3:30;RJFh:1;RpRm:21	gtt	AtC	V	I	synonymous_variant/missense_variant	missense_variant
4	46837834;46837836	2	ENSGALG00000011221	GPAT3	1	10	1	RJFh:10	atc	TtT	I	F	missense_variant/synonymous_variant	missense_variant
4	47116165;47116167	2	ENSGALG00000032545	NKX6-1	-1	136	6	FAyo:15;FLLL:2;LSnu:16;RJFh:10;Rmx6:18;RpRm:75	aga	CgG	R	R	synonymous_variant/synonymous_variant	synonymous_variant
4	49923595;49923596	2	ENSGALG00000019003	PRAG1	1	158	8	Cobb:5;FAyo:16;FLLL:28;FrAg:1;LSnu:11;RJFh:29;Rmx6:19;RpRm:49	gtg	AAg	V	K	missense_variant/missense_variant	missense_variant
4	51272666;51272668	2	ENSGALG00000011668	IL8L1	1	5	1	Cobb:5	gcg	TcA	A	S	missense_variant,splice_region_variant/synonymous_variant	missense_variant
4	5184712;5184713	2	ENSGALG00000006637	XKRX	1	9	1	RJFh:9	gac	ACc	D	T	missense_variant/missense_variant	missense_variant
4	5200560;5200561	2	ENSGALG00000006773	TRMT12	1	51	6	Cobb:4;FAyo:16;FLLL:3;Herx:8;LSnu:2;Rmx6:18	cgg	cAT	R	H	missense_variant/synonymous_variant	missense_variant
4	52135071;52135072	2	ENSGALG00000023122	SULT1B	-1	43	1	RpRm:43	agt	GTt	S	V	missense_variant/missense_variant	missense_variant
4	52879115;52879116	2	ENSGALG00000011823	FAT4	-1	10	3	A3A3:2;Cobb:7;Herx:1	agc	aAT	S	N	synonymous_variant/missense_variant	missense_variant
4	55094857;55094859	2	ENSGALG00000011990	USP53	-1	57	6	Cobb:9;FLLL:4;FrAg:4;LSnu:4;N4A3:7;RJFh:29	att	CtG	I	L	missense_variant/missense_variant	missense_variant
4	56545046;56545047	2	ENSGALG00000012015	NDST4	1	229	10	A3A3:1;Cobb:48;FAyo:16;FLLL:6;FrAg:4;Herx:1;LSnu:16;N4A3:35;Rmx6:17;RpRm:85	aag	aGC	K	S	missense_variant/missense_variant	missense_variant
4	56545061;56545062	2	ENSGALG00000012015	NDST4	1	18	1	Cobb:18	tgg	tCA	W	S	missense_variant/stop_gained	missense_variant
4	57486200;57486201	2	ENSGALG00000012068	ZGRF1	1	180	9	Cobb:32;FAyo:11;FLLL:18;FrAg:1;LSnu:8;N4A3:1;RJFh:15;Rmx6:19;RpRm:75	atg	aCA	M	T	missense_variant/missense_variant	missense_variant
4	57511361;57511362	2	ENSGALG00000012074	ALPK1	-1	10	2	FAyo:6;RJFh:4	gcc	ATc	A	I	missense_variant/missense_variant	missense_variant
4	58168317;58168318	2	ENSGALG00000042492	PITX2	1	30	5	Cobb:1;FLLL:5;Herx:7;Rmx6:13;RpRm:4	aag	CGg	K	R	missense_variant/missense_variant	missense_variant
4	58168404;58168405	2	ENSGALG00000042492	PITX2	1	307	11	A3A3:15;Cobb:47;FAyo:16;FLLL:32;FrAg:4;Herx:15;LSnu:16;N4A3:21;RJFh:31;Rmx6:19;RpRm:91	agc	TCc	S	S	missense_variant/missense_variant	synonymous_variant
4	58197831;58197832	2	ENSGALG00000031410	ENPEP	-1	32	6	Cobb:5;FrAg:2;Herx:3;LSnu:11;NA:1;RpRm:10	gca	gAT	A	D	synonymous_variant/missense_variant	missense_variant
4	58197843;58197845	2	ENSGALG00000031410	ENPEP	-1	35	6	Cobb:6;FrAg:2;Herx:3;LSnu:12;NA:1;RpRm:11	gcg	AcT	A	T	synonymous_variant/missense_variant	missense_variant
4	58231168;58231170	2	ENSGALG00000031410	ENPEP	-1	19	2	Herx:3;RJFh:16	acg	GcA	T	A	synonymous_variant/missense_variant	missense_variant
4	5910729;5910730	2	ENSGALG00000030791	DIAPH2	-1	47	4	Cobb:9;FrAg:4;Herx:1;RJFh:33	agt	aAC	S	N	synonymous_variant/missense_variant	missense_variant
4	65213787;65213788	2	ENSGALG00000013764	AASDH	1	64	6	Cobb:21;FAyo:3;FLLL:11;Herx:6;RJFh:8;Rmx6:15	atg	aCA	M	T	missense_variant/missense_variant	missense_variant
4	65615760;65615762	2	ENSGALG00000013907	KDR	1	8	1	FAyo:8	aga	CgG	R	R	synonymous_variant/synonymous_variant	synonymous_variant
4	66959115;66959116	2	ENSGALG00000014124	TEC	1	80	8	A3A3:15;FAyo:7;FrAg:4;Herx:6;LSnu:1;N4A3:33;RJFh:13;Rmx6:1	atg	aCA	M	T	missense_variant/missense_variant	missense_variant
4	66997949;66997950	2	ENSGALG00000027986	NIPAL1	-1	8	3	Cobb:6;Herx:1;LSnu:1	cct	ATt	P	I	missense_variant/missense_variant	missense_variant
4	69904812;69904813	2	ENSGALG00000024490	TMEM156	1	36	7	A3A3:1;Cobb:10;FAyo:2;FLLL:3;Herx:2;N4A3:6;RpRm:12	gca	gTG	A	V	missense_variant,splice_region_variant/splice_region_variant,synonymous_variant	missense_variant
4	73988643;73988644	2	ENSGALG00000036621	ZCCHC4	-1	16	1	FAyo:16	acg	GTg	T	V	missense_variant/missense_variant	missense_variant
4	75585001;75585003	2	ENSGALG00000041121	SLIT2	-1	273	11	A3A3:9;Cobb:37;FAyo:15;FLLL:32;FrAg:4;Herx:9;LSnu:16;N4A3:3;RJFh:34;Rmx6:19;RpRm:95	gcc	AcA	A	T	synonymous_variant/missense_variant	missense_variant
4	75585010;75585011	2	ENSGALG00000041121	SLIT2	-1	272	11	A3A3:9;Cobb:35;FAyo:16;FLLL:32;FrAg:4;Herx:9;LSnu:16;N4A3:3;RJFh:34;Rmx6:19;RpRm:95	ttc	tAT	F	Y	synonymous_variant/missense_variant	missense_variant
4	75585031;75585033	2	ENSGALG00000041121	SLIT2	-1	272	11	A3A3:8;Cobb:37;FAyo:16;FLLL:32;FrAg:4;Herx:8;LSnu:16;N4A3:3;RJFh:34;Rmx6:19;RpRm:95	aac	CaT	N	H	synonymous_variant/missense_variant	missense_variant
4	76503330;76503331	2	ENSGALG00000041854	FAM184B	1	43	4	Cobb:5;FLLL:2;RJFh:26;Rmx6:10	gcc	AAc	A	N	missense_variant/missense_variant	missense_variant
4	76550637;76550638	2	ENSGALG00000027453	CLRN2	-1	52	9	Cobb:5;FAyo:16;FrAg:2;Herx:1;LSnu:6;N4A3:14;RJFh:3;Rmx6:1;RpRm:4	act	aTG	T	M	synonymous_variant/missense_variant	missense_variant
4	77948348;77948349	2	ENSGALG00000026470	BOD1L1	1	30	6	Cobb:5;FAyo:6;FLLL:6;FrAg:4;Herx:3;RJFh:6	atg	GCg	M	A	missense_variant/missense_variant	missense_variant
4	79082438;79082439	2	ENSGALG00000014975	DRD5	-1	17	3	Cobb:5;FAyo:9;RJFh:3	cct	GTt	P	V	missense_variant/missense_variant	missense_variant
4	79112683;79112685	2	ENSGALG00000014992	TMEM128	-1	8	6	FAyo:1;FrAg:2;LSnu:1;N4A3:1;Rmx6:1;RpRm:2	act	GcC	T	A	splice_region_variant,synonymous_variant/missense_variant	missense_variant
4	79112723;79112724	2	ENSGALG00000014992	TMEM128	-1	30	9	A3A3:5;Cobb:9;FAyo:1;FLLL:2;FrAg:2;LSnu:3;N4A3:3;Rmx6:1;RpRm:4	aac	GCc	N	A	missense_variant/missense_variant	missense_variant
4	79759433;79759434	2	ENSGALG00000015037	EVC	1	225	11	A3A3:3;Cobb:41;FAyo:15;FLLL:21;FrAg:4;Herx:18;LSnu:3;N4A3:5;RJFh:16;Rmx6:19;RpRm:80	tgt	CTt	C	L	missense_variant/missense_variant	missense_variant
4	82622267;82622268	2	ENSGALG00000015626	RGS12	-1	60	6	Cobb:5;FAyo:15;FLLL:14;FrAg:2;Herx:12;RJFh:12	cca	cTG	P	L	synonymous_variant/missense_variant	missense_variant
4	82756910;82756912	2	ENSGALG00000015635	HTT	-1	180	8	Cobb:13;FLLL:17;Herx:9;LSnu:2;N4A3:13;RJFh:1;Rmx6:19;RpRm:106	ggc	AgT	G	S	synonymous_variant/missense_variant	missense_variant
4	83488256;83488257	2	ENSGALG00000015692	POLN	1	15	3	Cobb:8;N4A3:1;RJFh:6	tgc	tCT	C	S	missense_variant/synonymous_variant	missense_variant
4	86170938;86170939	2	ENSGALG00000015803	KDM3A	1	14	2	Cobb:3;Herx:11	gct	AAt	A	N	missense_variant/missense_variant	missense_variant
4	86246922;86246923	2	ENSGALG00000038559	CD8A	-1	10	2	Cobb:9;FLLL:1	tcc	CAc	S	H	missense_variant/missense_variant	missense_variant
4	86246949;86246950	2	ENSGALG00000038559	CD8A	-1	38	5	Cobb:21;FAyo:6;FLLL:5;Herx:5;RJFh:1	atg	CGg	M	R	missense_variant/missense_variant	missense_variant
4	86268594;86268595	2	ENSGALG00000046410	LOC771804	-1	7	2	Cobb:5;Herx:2	gca	gTG	A	V	synonymous_variant/missense_variant	missense_variant
4	86268774;86268776	2	ENSGALG00000046410	LOC771804	-1	5	1	RpRm:5	tta	CtT	L	L	missense_variant/synonymous_variant	synonymous_variant
4	86268814;86268815	2	ENSGALG00000046410	LOC771804	-1	7	2	Cobb:5;FrAg:2	cac	TTc	H	F	missense_variant/missense_variant	missense_variant
4	86373933;86373935	2	ENSGALG00000044218	ENSGALG00000044218	-1	18	3	Cobb:4;FLLL:10;RpRm:4	tct	AcC	S	T	synonymous_variant/missense_variant	missense_variant
4	86374697;86374698	2	ENSGALG00000044218	ENSGALG00000044218	-1	23	3	FLLL:4;LSnu:2;RpRm:17	gca	gTG	A	V	synonymous_variant/missense_variant	missense_variant
4	86374877;86374879	2	ENSGALG00000044218	ENSGALG00000044218	-1	63	7	A3A3:3;Cobb:29;FLLL:5;FrAg:2;RJFh:1;Rmx6:1;RpRm:22	tta	CtT	L	L	missense_variant/synonymous_variant	synonymous_variant
4	86380857;86380858	2	ENSGALG00000043996	ENSGALG00000043996	-1	25	6	A3A3:3;Cobb:11;FLLL:1;LSnu:1;RJFh:1;RpRm:8	cgt	cCC	R	P	synonymous_variant/missense_variant	missense_variant
4	86380936;86380937	2	ENSGALG00000043996	ENSGALG00000043996	-1	6	1	Cobb:6	aac	TCc	N	S	missense_variant/missense_variant	missense_variant
4	86381019;86381020	2	ENSGALG00000043996	ENSGALG00000043996	-1	13	4	A3A3:1;Cobb:5;FrAg:4;RpRm:3	tgg	tCA	W	S	stop_gained/missense_variant	missense_variant
4	86385057;86385058	2	ENSGALG00000022939	ENSGALG00000022939	-1	5	3	Cobb:1;FAyo:2;FLLL:2	ctt	cCC	L	P	synonymous_variant/missense_variant	missense_variant
4	86386730;86386731	2	ENSGALG00000022939	ENSGALG00000022939	-1	12	3	Cobb:6;FLLL:4;FrAg:2	tgg	CAg	W	Q	stop_gained/missense_variant	missense_variant
4	86407235;86407237	2	ENSGALG00000044720	LOC107053307	-1	8	3	FLLL:5;FrAg:2;Herx:1	cac	AaT	H	N	synonymous_variant/missense_variant	missense_variant
4	86426905;86426906	2	ENSGALG00000045545	LOC107049196	-1	8	2	Cobb:7;FLLL:1	ttg	tCA	L	S	synonymous_variant/missense_variant	missense_variant
4	86426915;86426916	2	ENSGALG00000045545	LOC107049196	-1	14	5	FAyo:3;FrAg:3;Herx:2;LSnu:1;RpRm:5	tgg	CAg	W	Q	stop_gained/missense_variant	missense_variant
4	86448928;86448929	2	ENSGALG00000045786	LOC422924	-1	5	2	FAyo:3;RpRm:2	cag	TGg	Q	W	missense_variant/stop_gained	missense_variant
4	86449063;86449064	2	ENSGALG00000045786	LOC422924	-1	68	6	Cobb:42;FAyo:1;FLLL:18;FrAg:2;Herx:4;LSnu:1	cgg	TTg	R	L	missense_variant/missense_variant	missense_variant
4	86469525;86469526	2	ENSGALG00000015902	CD8B	-1	11	2	Cobb:5;FLLL:6	gcc	AAc	A	N	missense_variant/missense_variant	missense_variant
4	86550059;86550061	2	ENSGALG00000015939	THNSL2	1	51	5	Cobb:31;FLLL:3;FrAg:3;Herx:10;LSnu:4	tta	CtG	L	L	synonymous_variant/synonymous_variant	synonymous_variant
4	89908433;89908434	2	ENSGALG00000036589	GFRA4	-1	21	1	Cobb:21	ctg	cCA	L	P	synonymous_variant/missense_variant	missense_variant
4	90177281;90177282	2	ENSGALG00000044620	ALMS1	-1	51	5	Cobb:19;FAyo:2;FLLL:1;Herx:3;RJFh:26	cat	TGt	H	C	missense_variant/missense_variant	missense_variant
4	90196225;90196226	2	ENSGALG00000044620	ALMS1	-1	89	5	Cobb:29;FAyo:7;FLLL:24;Herx:13;RJFh:16	cca	cTG	P	L	synonymous_variant/missense_variant	missense_variant
4	90213771;90213772	2	ENSGALG00000044620	ALMS1	-1	58	3	Cobb:13;FAyo:15;RJFh:30	ttc	tGT	F	C	synonymous_variant/missense_variant	missense_variant
4	90450120;90450121	2	ENSGALG00000000067	SPR	-1	208	9	A3A3:20;Cobb:31;FLLL:32;FrAg:2;Herx:22;LSnu:16;N4A3:40;RJFh:26;Rmx6:19	tcc	GTc	S	V	missense_variant/missense_variant	missense_variant
4	91257853;91257854	2	ENSGALG00000016105	DYSF	-1	123	9	Cobb:8;FAyo:16;FLLL:23;FrAg:1;Herx:8;N4A3:14;RJFh:32;Rmx6:3;RpRm:18	aac	aGT	N	S	synonymous_variant/missense_variant	missense_variant
4	9335981;9335982	2	ENSGALG00000007110	TMEM182L	-1	9	1	FLLL:9	acg	GTg	T	V	missense_variant/missense_variant	missense_variant
4	9560553;9560554	2	ENSGALG00000007160	ARHGAP36	1	34	5	Cobb:1;FAyo:3;Herx:2;LSnu:1;RJFh:27	acc	aGT	T	S	missense_variant/synonymous_variant	missense_variant
4	9615779;9615781	2	ENSGALG00000007234	CLCN5	1	337	11	A3A3:18;Cobb:45;FAyo:16;FLLL:32;FrAg:4;Herx:20;LSnu:14;N4A3:24;RJFh:35;Rmx6:17;RpRm:112	agg	CgA	R	R	synonymous_variant/synonymous_variant	synonymous_variant
5	10435538;10435539	2	ENSGALG00000006035	PDE3B	1	118	5	Cobb:13;FLLL:8;Herx:5;Rmx6:17;RpRm:75	gac	gGT	D	G	missense_variant/synonymous_variant	missense_variant
5	12053482;12053483	2	ENSGALG00000006208	OTOG	1	20	5	Cobb:1;FAyo:9;LSnu:3;RJFh:2;Rmx6:5	atg	aCA	M	T	missense_variant/missense_variant	missense_variant
5	12564958;12564959	2	ENSGALG00000006312	TSG101	-1	8	1	RJFh:8	acc	GGc	T	G	missense_variant/missense_variant	missense_variant
5	12580091;12580092	2	ENSGALG00000006342	UEVLD	-1	47	5	A3A3:1;Cobb:6;FLLL:1;N4A3:14;RpRm:25	cat	TGt	H	C	missense_variant/missense_variant	missense_variant
5	12580099;12580100	2	ENSGALG00000006342	UEVLD	-1	47	5	A3A3:1;Cobb:6;FLLL:1;N4A3:14;RpRm:25	aca	aTG	T	M	synonymous_variant/missense_variant	missense_variant
5	12584306;12584307	2	ENSGALG00000006342	UEVLD	-1	134	7	A3A3:23;Cobb:8;FLLL:12;Herx:5;N4A3:22;RJFh:33;RpRm:31	aaa	aCT	K	T	missense_variant/missense_variant	missense_variant
5	12860481;12860482	2	ENSGALG00000006382	PTPRJ	1	338	11	A3A3:19;Cobb:45;FAyo:16;FLLL:32;FrAg:4;Herx:21;LSnu:11;N4A3:37;RJFh:29;Rmx6:19;RpRm:105	gac	gCT	D	A	missense_variant/synonymous_variant	missense_variant
5	12860516;12860517	2	ENSGALG00000006382	PTPRJ	1	13	5	A3A3:3;FAyo:2;FLLL:2;N4A3:5;Rmx6:1	tcc	CAc	S	H	missense_variant/missense_variant	missense_variant
5	12861465;12861466	2	ENSGALG00000006382	PTPRJ	1	85	4	Cobb:30;FLLL:27;Herx:20;LSnu:8	gcg	gGA	A	G	missense_variant/synonymous_variant	missense_variant
5	12863591;12863592	2	ENSGALG00000006382	PTPRJ	1	120	8	Cobb:14;FAyo:13;FrAg:3;Herx:2;LSnu:5;RJFh:33;Rmx6:18;RpRm:32	gga	AAa	G	K	missense_variant/missense_variant	missense_variant
5	12863658;12863659	2	ENSGALG00000006382	PTPRJ	1	106	7	Cobb:6;FAyo:13;FrAg:4;LSnu:3;RJFh:31;Rmx6:18;RpRm:31	gcg	gGA	A	G	missense_variant/synonymous_variant	missense_variant
5	12864913;12864914	2	ENSGALG00000006382	PTPRJ	1	55	3	Herx:3;N4A3:1;RpRm:51	gac	gCT	D	A	missense_variant/synonymous_variant	missense_variant
5	12866280;12866281	2	ENSGALG00000006382	PTPRJ	1	7	3	A3A3:1;FLLL:2;N4A3:4	tcc	CAc	S	H	missense_variant/missense_variant	missense_variant
5	12866334;12866335	2	ENSGALG00000006382	PTPRJ	1	11	2	FLLL:4;Rmx6:7	gac	ATc	D	I	missense_variant/missense_variant	missense_variant
5	13060615;13060617	2	ENSGALG00000006407	DDTNFR23	1	288	10	A3A3:30;Cobb:38;FAyo:9;FLLL:28;FrAg:2;Herx:20;LSnu:15;N4A3:36;Rmx6:18;RpRm:92	tat	CaC	Y	H	missense_variant/synonymous_variant	missense_variant
5	13170857;13170859	2	ENSGALG00000006454	SLC22A18	-1	231	10	A3A3:13;Cobb:36;FAyo:7;FLLL:3;Herx:16;LSnu:8;N4A3:34;RJFh:3;Rmx6:12;RpRm:99	gtg	AtA	V	I	synonymous_variant/missense_variant	missense_variant
5	1370737;1370738	2	ENSGALG00000004393	LOC428824	-1	41	5	Cobb:1;FLLL:2;LSnu:4;Rmx6:15;RpRm:19	cgt	cAC	R	H	synonymous_variant/missense_variant	missense_variant
5	15782184;15782185	2	ENSGALG00000034811	RPLP2	-1	25	2	FLLL:7;N4A3:18	gga	gCG	G	A	synonymous_variant/missense_variant	missense_variant
5	15788188;15788190	2	ENSGALG00000040729	PIDD1	1	259	11	A3A3:22;Cobb:37;FAyo:16;FLLL:10;FrAg:4;Herx:10;LSnu:11;N4A3:27;RJFh:5;Rmx6:15;RpRm:102	aca	GcG	T	A	missense_variant/synonymous_variant	missense_variant
5	15800725;15800726	2	ENSGALG00000040729	PIDD1	1	329	10	A3A3:24;Cobb:48;FLLL:32;FrAg:2;Herx:13;LSnu:16;N4A3:35;RJFh:31;Rmx6:19;RpRm:109	agg	CAg	R	Q	synonymous_variant/missense_variant	missense_variant
5	16095590;16095591	2	ENSGALG00000039221	LOC423110	-1	43	4	A3A3:2;Cobb:3;FLLL:4;RpRm:34	cca	cTG	P	L	synonymous_variant/missense_variant	missense_variant
5	1619343;1619345	2	ENSGALG00000004153	NADSYN1	-1	101	6	Cobb:23;FLLL:3;Herx:13;LSnu:7;RJFh:36;Rmx6:19	tac	CaT	Y	H	synonymous_variant/missense_variant	missense_variant
5	16764941;16764943	2	ENSGALG00000007127	FADS1	-1	84	6	A3A3:17;Cobb:17;FLLL:8;Herx:2;N4A3:19;RJFh:21	att	GtC	I	V	synonymous_variant/missense_variant	missense_variant
5	17028221;17028222	2	ENSGALG00000040479	P2RX3	-1	149	9	A3A3:1;Cobb:4;FAyo:6;FLLL:6;LSnu:1;N4A3:41;RJFh:6;Rmx6:5;RpRm:79	gct	gGC	A	G	synonymous_variant/missense_variant	missense_variant
5	17075741;17075742	2	ENSGALG00000007525	INCENP_XtoMany	-1	9	2	Cobb:6;FLLL:3	cca	cTG	P	L	synonymous_variant/missense_variant	missense_variant
5	17086196;17086197	2	ENSGALG00000007537	INCENP	1	5	1	Cobb:5	cac	TGc	H	C	missense_variant/missense_variant	missense_variant
5	17558943;17558944	2	ENSGALG00000007556	ORAOV1	-1	20	5	Cobb:4;FLLL:3;FrAg:3;Herx:8;LSnu:2	ctg	GCg	L	A	missense_variant/missense_variant	missense_variant
5	18305718;18305720	2	ENSGALG00000040415	ACTBL2L	-1	99	7	A3A3:2;FAyo:1;FLLL:1;LSnu:3;N4A3:22;RJFh:5;RpRm:65	cgt	AgG	R	R	synonymous_variant/missense_variant	synonymous_variant
5	18337519;18337520	2	ENSGALG00000039191	LOC415641	-1	7	3	Cobb:1;FLLL:4;LSnu:2	cat	TGt	H	C	missense_variant/missense_variant	missense_variant
5	18342895;18342896	2	ENSGALG00000039191	LOC415641	-1	34	2	N4A3:9;RpRm:25	gtg	gCA	V	A	synonymous_variant/missense_variant	missense_variant
5	18677155;18677156	2	ENSGALG00000030187	CAT	1	221	9	A3A3:6;Cobb:43;FAyo:9;FLLL:21;Herx:19;LSnu:5;N4A3:21;RJFh:35;RpRm:62	cct	AAt	P	N	missense_variant/missense_variant	missense_variant
5	18998981;18998982	2	ENSGALG00000039080	CD44	1	16	4	A3A3:1;FAyo:4;FrAg:2;RpRm:9	cgt	GAt	R	D	missense_variant/missense_variant	missense_variant
5	18998988;18998989	2	ENSGALG00000039080	CD44	1	16	4	A3A3:1;FAyo:4;FrAg:2;RpRm:9	cct	cAC	P	H	missense_variant/synonymous_variant	missense_variant
5	18999027;18999028	2	ENSGALG00000039080	CD44	1	20	4	A3A3:6;FAyo:8;FrAg:4;LSnu:2	aat	aTC	N	I	missense_variant/synonymous_variant	missense_variant
5	19373703;19373704	2	ENSGALG00000038913	LDLRAD3	1	5	2	A3A3:2;N4A3:3	gtc	gAT	V	D	missense_variant/synonymous_variant	missense_variant
5	19446814;19446815	2	ENSGALG00000007920	PRR5L	1	7	2	A3A3:4;N4A3:3	gca	gTG	A	V	missense_variant/synonymous_variant	missense_variant
5	2004518;2004520	2	ENSGALG00000003965	DBX1	-1	39	4	FAyo:2;LSnu:1;Rmx6:19;RpRm:17	aca	CcC	T	P	synonymous_variant/missense_variant	missense_variant
5	21603554;21603555	2	ENSGALG00000036787	HSD17B12	1	11	2	Cobb:5;Herx:6	cga	cAT	R	H	missense_variant/synonymous_variant	missense_variant
5	21815079;21815081	2	ENSGALG00000032584	ALX4	-1	42	3	FAyo:4;RJFh:19;Rmx6:19	gcc	AcT	A	T	synonymous_variant/missense_variant	missense_variant
5	24869106;24869107	2	ENSGALG00000008624	RPAP1	-1	17	3	Cobb:5;Herx:2;RJFh:10	cgt	cAC	R	H	synonymous_variant/missense_variant	missense_variant
5	24993413;24993414	2	ENSGALG00000031456	MGA_XtoMany	1	24	2	A3A3:5;N4A3:19	gat	ATt	D	I	missense_variant/missense_variant	missense_variant
5	25005549;25005550	2	ENSGALG00000008653	MGA_XtoMany	1	17	4	Cobb:11;FLLL:1;FrAg:4;Herx:1	aat	aGC	N	S	missense_variant/synonymous_variant	missense_variant
5	25179491;25179493	2	ENSGALG00000008727	PLA2G4B	1	84	6	Cobb:19;FAyo:16;FLLL:19;Herx:6;LSnu:11;N4A3:13	gca	AcG	A	T	missense_variant/synonymous_variant	missense_variant
5	26509;26510	2	ENSGALG00000031735	CD5	1	36	7	A3A3:13;Cobb:3;FAyo:3;FLLL:1;Herx:2;LSnu:3;N4A3:11	gcg	ATg	A	M	missense_variant/missense_variant	missense_variant
5	285213;285214	2	ENSGALG00000036044	ALDH3B1L1	-1	9	2	A3A3:1;N4A3:8	agt	aCC	S	T	synonymous_variant/missense_variant	missense_variant
5	285246;285247	2	ENSGALG00000036044	ALDH3B1L1	-1	7	1	N4A3:7	aaa	aTG	K	M	synonymous_variant/missense_variant	missense_variant
5	28917447;28917449	2	ENSGALG00000028762	ZFYVE26	-1	41	4	Cobb:12;FLLL:7;Herx:3;Rmx6:19	tcc	CcT	S	P	synonymous_variant/missense_variant	missense_variant
5	28936935;28936936	2	ENSGALG00000028762	ZFYVE26	-1	11	1	FAyo:11	aca	aTG	T	M	synonymous_variant/missense_variant	missense_variant
5	312796;312797	2	ENSGALG00000036805	SPTB	1	263	10	A3A3:21;Cobb:37;FAyo:16;FLLL:22;FrAg:1;Herx:7;LSnu:14;N4A3:29;Rmx6:19;RpRm:97	cga	cAG	R	Q	missense_variant/synonymous_variant	missense_variant
5	312853;312854	2	ENSGALG00000036805	SPTB	1	25	1	RJFh:25	atc	aCG	I	T	missense_variant/missense_variant	missense_variant
5	317027;317028	2	ENSGALG00000036805	SPTB	1	23	5	Cobb:5;FAyo:6;FLLL:4;Herx:1;N4A3:7	cgt	cAC	R	H	missense_variant/synonymous_variant	missense_variant
5	32288009;32288011	2	ENSGALG00000009844	ACTC1	1	164	8	Cobb:6;FAyo:9;FLLL:22;FrAg:1;LSnu:11;RJFh:32;Rmx6:14;RpRm:69	ctc	TtG	L	L	missense_variant/synonymous_variant	synonymous_variant
5	34589149;34589150	2	ENSGALG00000009983	NUBPL	1	380	11	A3A3:32;Cobb:47;FAyo:16;FLLL:32;FrAg:4;Herx:23;LSnu:16;N4A3:43;RJFh:36;Rmx6:19;RpRm:112	acg	aAC	T	N	missense_variant/synonymous_variant	missense_variant
5	359596;359598	2	ENSGALG00000029702	FNBP4	1	46	5	Cobb:22;FLLL:6;FrAg:3;Herx:11;LSnu:4	gcc	CcT	A	P	missense_variant/synonymous_variant	missense_variant
5	37218282;37218283	2	ENSGALG00000046416	ENSGALG00000046416	1	21	4	Cobb:12;FLLL:2;Herx:5;LSnu:2	gtc	TCc	V	S	missense_variant/missense_variant	missense_variant
5	37394973;37394975	2	ENSGALG00000010139	SSTR1	1	361	11	A3A3:30;Cobb:46;FAyo:16;FLLL:32;FrAg:4;Herx:23;LSnu:16;N4A3:40;RJFh:24;Rmx6:19;RpRm:111	ttc	CtG	F	L	missense_variant/missense_variant	missense_variant
5	37671242;37671243	2	ENSGALG00000010189	MIA2	1	9	3	Cobb:1;FLLL:4;Herx:4	gat	TGt	D	C	missense_variant/missense_variant	missense_variant
5	37689881;37689882	2	ENSGALG00000010189	MIA2	1	58	3	A3A3:8;N4A3:29;RpRm:21	aca	aTC	T	I	missense_variant/synonymous_variant	missense_variant
5	37772510;37772512	2	ENSGALG00000045856	BBOF1	1	125	6	A3A3:11;Cobb:1;FLLL:5;N4A3:13;Rmx6:14;RpRm:81	tgc	AgT	C	S	missense_variant/synonymous_variant	missense_variant
5	37899762;37899763	2	ENSGALG00000010229	ABCD4	-1	7	1	FLLL:7	gcc	gTT	A	V	synonymous_variant/missense_variant	missense_variant
5	38192281;38192282	2	ENSGALG00000010304	MLH3	-1	311	11	A3A3:31;Cobb:41;FAyo:16;FLLL:20;FrAg:4;Herx:17;LSnu:3;N4A3:41;RJFh:29;Rmx6:10;RpRm:99	atg	GCg	M	A	missense_variant/missense_variant	missense_variant
5	38944948;38944949	2	ENSGALG00000010378	LRRC74A	1	64	5	FAyo:2;LSnu:12;N4A3:10;RJFh:1;RpRm:39	agc	aCT	S	T	missense_variant/synonymous_variant	missense_variant
5	401358;401359	2	ENSGALG00000045124	ENSGALG00000045124	1	114	9	A3A3:13;Cobb:10;FAyo:6;FLLL:2;FrAg:1;N4A3:10;RJFh:2;Rmx6:2;RpRm:68	cac	cGG	H	R	missense_variant/missense_variant	missense_variant
5	401693;401694	2	ENSGALG00000034124	NLRPL	-1	29	7	Cobb:4;FrAg:4;Herx:1;LSnu:15;N4A3:2;NA:1;RJFh:2	agg	CAg	R	Q	missense_variant/synonymous_variant	missense_variant
5	40504982;40504984	2	ENSGALG00000027255	NRXN3	1	29	3	Cobb:6;Herx:1;RJFh:22	agg	CgC	R	R	synonymous_variant/missense_variant	synonymous_variant
5	44705315;44705317	2	ENSGALG00000010793	SLC24A4	1	13	5	A3A3:3;Cobb:1;N4A3:3;RJFh:2;Rmx6:4	cta	TtG	L	L	synonymous_variant/synonymous_variant	synonymous_variant
5	45673737;45673738	2	ENSGALG00000046409	SPIA9	-1	111	6	A3A3:23;FAyo:6;FrAg:2;LSnu:3;N4A3:17;RpRm:60	gtg	gCA	V	A	synonymous_variant/missense_variant	missense_variant
5	45982791;45982792	2	ENSGALG00000030719	CLMN	-1	50	6	A3A3:3;Cobb:6;FLLL:14;Herx:1;LSnu:12;N4A3:14	gtc	gCT	V	A	splice_region_variant,synonymous_variant/missense_variant,splice_region_variant	missense_variant
5	46098233;46098234	2	ENSGALG00000011076	SYNE3	-1	63	5	Cobb:18;FLLL:14;FrAg:1;Herx:13;Rmx6:17	gtg	gCA	V	A	synonymous_variant/missense_variant	missense_variant
5	48256614;48256615	2	ENSGALG00000011162	CYP46A1	1	49	7	Cobb:4;FAyo:3;FLLL:7;FrAg:4;Herx:11;RJFh:1;Rmx6:19	aca	aAG	T	K	missense_variant/synonymous_variant	missense_variant
5	49531499;49531501	2	ENSGALG00000011330	DYNC1H1	1	41	6	A3A3:4;Cobb:7;FrAg:2;N4A3:6;RJFh:7;Rmx6:15	ttg	CtA	L	L	synonymous_variant/synonymous_variant	synonymous_variant
5	49561083;49561084	2	ENSGALG00000046282	ENSGALG00000046282	-1	104	6	A3A3:16;FLLL:13;LSnu:5;N4A3:14;Rmx6:3;RpRm:53	cgt	cAG	R	Q	synonymous_variant/missense_variant	missense_variant
5	49569287;49569289	2	ENSGALG00000033212	HSP90AA1	-1	118	8	A3A3:17;Cobb:47;FLLL:2;Herx:2;LSnu:3;N4A3:28;RJFh:18;Rmx6:1	ttc	CtT	F	L	synonymous_variant/missense_variant	missense_variant
5	49569326;49569327	2	ENSGALG00000033212	HSP90AA1	-1	258	11	A3A3:26;Cobb:14;FAyo:16;FLLL:32;FrAg:4;Herx:3;LSnu:16;N4A3:35;RJFh:18;Rmx6:1;RpRm:93	ttc	tGG	F	W	missense_variant/missense_variant	missense_variant
5	49687374;49687375	2	ENSGALG00000011373	TECPR2	1	6	1	Herx:6	act	aGC	T	S	missense_variant/synonymous_variant	missense_variant
5	49972210;49972211	2	ENSGALG00000011391	AMN	1	280	10	A3A3:32;Cobb:20;FLLL:28;FrAg:4;Herx:14;LSnu:16;N4A3:38;RJFh:27;Rmx6:10;RpRm:91	atg	GCg	M	A	missense_variant/missense_variant	missense_variant
5	49972270;49972272	2	ENSGALG00000011391	AMN	1	7	1	FAyo:7	gat	AaC	D	N	missense_variant/synonymous_variant	missense_variant
5	50017280;50017282	2	ENSGALG00000011432	CDC42BPB	-1	119	8	Cobb:11;FAyo:1;FLLL:21;FrAg:4;Herx:13;LSnu:8;RJFh:12;RpRm:49	ata	TtG	I	L	missense_variant/missense_variant	missense_variant
5	50225139;50225140	2	ENSGALG00000011446	TNFAIP2	1	31	2	Cobb:3;RJFh:28	gaa	gCG	E	A	missense_variant/synonymous_variant	missense_variant
5	50876525;50876526	2	ENSGALG00000011581	KIF26A	1	337	11	A3A3:26;Cobb:48;FAyo:16;FLLL:32;FrAg:4;Herx:17;LSnu:16;N4A3:15;RJFh:36;Rmx6:19;RpRm:108	act	aGC	T	S	missense_variant/synonymous_variant	missense_variant
5	51649526;51649527	2	ENSGALG00000044836	ENSGALG00000044836	-1	96	5	A3A3:32;Cobb:6;FLLL:7;Herx:7;N4A3:44	cca	cTG	P	L	synonymous_variant/missense_variant	missense_variant
5	51875192;51875193	2	ENSGALG00000011646	PLD4	1	35	6	A3A3:1;Cobb:5;FLLL:5;Herx:4;LSnu:13;N4A3:7	aga	GAa	R	E	missense_variant/missense_variant	missense_variant
5	51905769;51905770	2	ENSGALG00000011687	AHNAK2	-1	12	4	FAyo:1;LSnu:2;RJFh:3;RpRm:6	ata	CCa	I	P	missense_variant/missense_variant	missense_variant
5	53221045;53221046	2	ENSGALG00000011811	SYNE2	-1	134	5	A3A3:1;LSnu:3;N4A3:5;Rmx6:19;RpRm:106	tgt	CAt	C	H	missense_variant/missense_variant	missense_variant
5	53228391;53228392	2	ENSGALG00000011811	SYNE2	-1	236	8	A3A3:6;Cobb:29;FLLL:22;Herx:19;LSnu:16;N4A3:20;Rmx6:17;RpRm:107	gag	gCA	E	A	synonymous_variant/missense_variant	missense_variant
5	53265139;53265141	2	ENSGALG00000011811	SYNE2	-1	160	7	A3A3:8;Cobb:31;FLLL:20;Herx:19;LSnu:16;N4A3:19;RpRm:47	ctg	TtA	L	L	synonymous_variant/synonymous_variant	synonymous_variant
5	53984886;53984888	2	ENSGALG00000011861	SYT16	-1	18	2	N4A3:2;RJFh:16	atc	GtG	I	V	missense_variant/missense_variant	missense_variant
5	540363;540364	2	ENSGALG00000034822	CDHR5	1	36	2	Cobb:20;Herx:16	atg	aCA	M	T	start_lost/start_lost	start_lost
5	54818905;54818906	2	ENSGALG00000012006	RTN1	1	35	5	Cobb:2;FLLL:2;NA:1;RJFh:22;RpRm:8	tca	tTG	S	L	missense_variant/synonymous_variant	missense_variant
5	55234348;55234349	2	ENSGALG00000012023	DACT1	-1	16	4	Cobb:5;Herx:1;LSnu:4;N4A3:6	gca	gTG	A	V	synonymous_variant/missense_variant	missense_variant
5	55317558;55317559	2	ENSGALG00000012025	KIAA0586	-1	7	2	FLLL:3;LSnu:4	cgt	cAC	R	H	synonymous_variant/missense_variant	missense_variant
5	55333912;55333913	2	ENSGALG00000012025	KIAA0586	-1	34	2	Herx:6;RJFh:28	gaa	gTT	E	V	missense_variant/missense_variant	missense_variant
5	55338109;55338110	2	ENSGALG00000012025	KIAA0586	-1	301	11	A3A3:24;Cobb:46;FAyo:16;FLLL:14;FrAg:4;Herx:7;LSnu:2;N4A3:44;RJFh:14;Rmx6:19;RpRm:111	ggc	gAA	G	E	synonymous_variant/missense_variant	missense_variant
5	55356716;55356717	2	ENSGALG00000012037	ARID4A	-1	363	11	A3A3:29;Cobb:48;FAyo:16;FLLL:31;FrAg:3;Herx:20;LSnu:16;N4A3:41;RJFh:28;Rmx6:19;RpRm:112	tgt	tTC	C	F	synonymous_variant/missense_variant	missense_variant
5	5543234;5543235	2	ENSGALG00000012103	CCDC73	-1	86	4	Cobb:16;RJFh:22;Rmx6:10;RpRm:38	ttg	tCA	L	S	synonymous_variant/missense_variant	missense_variant
5	5543580;5543581	2	ENSGALG00000012103	CCDC73	-1	76	4	Cobb:14;RJFh:17;Rmx6:10;RpRm:35	cta	TCa	L	S	missense_variant/synonymous_variant	missense_variant
5	55450306;55450307	2	ENSGALG00000012089	ARMH4	1	27	5	A3A3:2;Cobb:12;Herx:2;LSnu:4;N4A3:7	gac	gGT	D	G	missense_variant/synonymous_variant	missense_variant
5	55450386;55450388	2	ENSGALG00000012089	ARMH4	1	135	9	A3A3:1;FAyo:16;FLLL:5;FrAg:1;Herx:4;LSnu:2;RJFh:6;Rmx6:19;RpRm:81	gcc	AcG	A	T	missense_variant/synonymous_variant	missense_variant
5	56225271;56225272	2	ENSGALG00000012137	KTN1	-1	57	8	A3A3:10;Cobb:12;FAyo:13;FLLL:9;FrAg:1;LSnu:2;N4A3:1;RJFh:9	cct	ATt	P	I	missense_variant/missense_variant	missense_variant
5	57810521;57810522	2	ENSGALG00000012263	NEMF	-1	191	10	A3A3:2;Cobb:43;FAyo:16;FLLL:29;FrAg:4;Herx:23;LSnu:13;N4A3:6;RJFh:36;Rmx6:19	gtc	gGA	V	G	synonymous_variant/missense_variant	missense_variant
5	58058300;58058301	2	ENSGALG00000012361	NIN	-1	121	8	Cobb:24;FAyo:15;FLLL:27;FrAg:3;Herx:9;LSnu:7;N4A3:3;RJFh:33	acg	GTg	T	V	missense_variant/missense_variant	missense_variant
5	58237004;58237005	2	ENSGALG00000012394	NID2	-1	44	6	Cobb:29;FLLL:4;FrAg:1;Herx:3;LSnu:5;RJFh:2	cag	cGA	Q	R	synonymous_variant/missense_variant	missense_variant
5	58239081;58239082	2	ENSGALG00000012394	NID2	-1	8	3	Cobb:6;FrAg:1;Herx:1	cgc	cAT	R	H	synonymous_variant/missense_variant	missense_variant
5	58239529;58239530	2	ENSGALG00000012394	NID2	-1	224	8	A3A3:20;Cobb:22;FLLL:26;Herx:16;N4A3:26;RJFh:3;Rmx6:19;RpRm:92	gtg	gCT	V	A	synonymous_variant/missense_variant	missense_variant
5	58386000;58386001	2	ENSGALG00000012414	GNPNAT1	-1	56	5	A3A3:18;Cobb:10;Herx:1;LSnu:9;N4A3:18	acg	GTg	T	V	missense_variant/missense_variant	missense_variant
5	58879543;58879544	2	ENSGALG00000031182	FANCM	-1	6	2	Cobb:3;FrAg:3	tgc	tCT	C	S	synonymous_variant/missense_variant	missense_variant
5	7062545;7062546	2	ENSGALG00000011681	DEPDC7	-1	226	10	A3A3:14;Cobb:41;FLLL:23;FrAg:2;Herx:20;LSnu:4;N4A3:14;RJFh:16;Rmx6:19;RpRm:73	atg	aCT	M	T	missense_variant/missense_variant	missense_variant
5	85235;85237	2	ENSGALG00000045169	ENSGALG00000045169	-1	59	5	Cobb:21;FLLL:6;FrAg:3;RJFh:10;Rmx6:19	cgt	AgC	R	S	synonymous_variant/missense_variant	missense_variant
6	11573368;11573369	2	ENSGALG00000045557	MTTPL	-1	24	2	FLLL:12;Herx:12	act	aTC	T	I	synonymous_variant/missense_variant	missense_variant
6	16001888;16001890	2	ENSGALG00000005207	SYNPO2L	1	38	6	Cobb:1;FAyo:1;FLLL:4;RJFh:5;Rmx6:17;RpRm:10	gtt	AtC	V	I	missense_variant/synonymous_variant	missense_variant
6	16427179;16427180	2	ENSGALG00000005359	ENSGALG00000005359	1	5	1	RpRm:5	tgg	tTT	W	F	missense_variant/missense_variant	missense_variant
6	16548109;16548110	2	ENSGALG00000020899	LOC423752	1	27	3	Cobb:5;Herx:1;N4A3:21	tca	tTG	S	L	missense_variant/synonymous_variant	missense_variant
6	16568410;16568412	2	ENSGALG00000023925	CYP2C45	1	50	5	A3A3:18;FrAg:3;Herx:18;RJFh:10;Rmx6:1	act	GcA	T	A	missense_variant/synonymous_variant	missense_variant
6	16569612;16569613	2	ENSGALG00000023925	CYP2C45	1	13	2	FrAg:3;LSnu:10	atg	aCA	M	T	missense_variant/missense_variant	missense_variant
6	17582468;17582470	2	ENSGALG00000005795	CYP2C23a	-1	67	5	A3A3:17;Cobb:13;FLLL:7;N4A3:28;RJFh:2	gtg	AtT	V	I	synonymous_variant/missense_variant	missense_variant
6	18770981;18770982	2	ENSGALG00000006254	ERCC6	-1	16	5	FAyo:5;FrAg:1;Herx:1;LSnu:3;RJFh:6	gtg	gCA	V	A	synonymous_variant/missense_variant	missense_variant
6	19460657;19460658	2	ENSGALG00000038799	ENSGALG00000038799	1	47	5	A3A3:11;FAyo:15;FrAg:3;Herx:2;LSnu:16	cgg	cAA	R	Q	missense_variant/synonymous_variant	missense_variant
6	19906286;19906288	2	ENSGALG00000014614	TNKS2	1	14	1	RJFh:14	tca	AcG	S	T	missense_variant/synonymous_variant	missense_variant
6	20039310;20039311	2	ENSGALG00000006540	DD1CR	-1	28	3	FAyo:1;LSnu:1;RpRm:26	tca	tTG	S	L	synonymous_variant/missense_variant	missense_variant
6	20039706;20039708	2	ENSGALG00000006540	DD1CR	-1	20	3	Cobb:1;LSnu:1;RpRm:18	gtc	AtT	V	I	synonymous_variant/missense_variant	missense_variant
6	20408392;20408394	2	ENSGALG00000006639	CEP55	-1	14	4	Cobb:5;FrAg:1;Herx:4;RJFh:4	gcg	AcA	A	T	synonymous_variant/missense_variant	missense_variant
6	20568942;20568943	2	ENSGALG00000006763	EXOC6	-1	12	2	Cobb:7;LSnu:5	aca	aTG	T	M	synonymous_variant/missense_variant	missense_variant
6	22097202;22097203	2	ENSGALG00000023691	ENTPD7	-1	267	10	A3A3:21;Cobb:28;FAyo:3;FLLL:20;Herx:2;LSnu:8;N4A3:34;RJFh:21;Rmx6:19;RpRm:111	cgt	cAC	R	H	synonymous_variant/missense_variant	missense_variant
6	22235945;22235946	2	ENSGALG00000017419	HPS1	1	297	11	A3A3:17;Cobb:43;FAyo:16;FLLL:32;FrAg:3;Herx:21;LSnu:3;N4A3:29;RJFh:2;Rmx6:19;RpRm:112	agg	aAA	R	K	missense_variant/synonymous_variant	missense_variant
6	22241261;22241262	2	ENSGALG00000007014	PYROXD2	1	41	7	A3A3:1;Cobb:20;FLLL:3;Herx:4;LSnu:2;RJFh:1;RpRm:10	aaa	aGG	K	R	missense_variant/synonymous_variant	missense_variant
6	22253821;22253823	2	ENSGALG00000013090	LOXL4	1	332	11	A3A3:31;Cobb:47;FAyo:15;FLLL:32;FrAg:4;Herx:18;LSnu:15;N4A3:38;RJFh:36;Rmx6:8;RpRm:88	atc	GtG	I	V	missense_variant/missense_variant	missense_variant
6	22348240;22348242	2	ENSGALG00000041331	RRP12	1	15	1	FAyo:15	acg	CcA	T	P	missense_variant/synonymous_variant	missense_variant
6	22408180;22408182	2	ENSGALG00000042871	SLIT1	1	6	2	Cobb:3;RJFh:3	gct	AcC	A	T	missense_variant/synonymous_variant	missense_variant
6	22417729;22417730	2	ENSGALG00000028512	LCOR	-1	23	4	Cobb:6;FAyo:1;Herx:5;RJFh:11	ctc	cCT	L	P	synonymous_variant/missense_variant	missense_variant
6	22418200;22418202	2	ENSGALG00000028512	LCOR	-1	10	2	Cobb:7;FrAg:3	tcc	CcT	S	P	synonymous_variant/missense_variant	missense_variant
6	22498818;22498820	2	ENSGALG00000020742	PPRC1	-1	248	9	Cobb:44;FAyo:16;FLLL:9;FrAg:4;Herx:13;LSnu:14;RJFh:34;Rmx6:19;RpRm:95	aca	GcC	T	A	synonymous_variant/missense_variant	missense_variant
6	23043747;23043748	2	ENSGALG00000007831	TLX1	-1	103	7	A3A3:3;Cobb:48;FrAg:3;Herx:2;RJFh:23;Rmx6:17;RpRm:7	cgg	AAg	R	K	missense_variant/synonymous_variant	missense_variant
6	23065554;23065555	2	ENSGALG00000007837	KAZALD1	-1	20	3	Cobb:13;FLLL:2;RJFh:5	cgg	cAC	R	H	synonymous_variant/missense_variant	missense_variant
6	23081544;23081546	2	ENSGALG00000023612	LZTS2	-1	113	7	A3A3:20;Cobb:22;FLLL:3;Herx:2;LSnu:13;N4A3:31;RJFh:22	agc	GgT	S	G	synonymous_variant/missense_variant	missense_variant
6	23118906;23118907	2	ENSGALG00000008025	SLF2	-1	18	3	Cobb:10;FLLL:3;Herx:5	ctg	cCA	L	P	synonymous_variant/missense_variant	missense_variant
6	23122146;23122148	2	ENSGALG00000008025	SLF2	-1	32	4	Cobb:13;FLLL:2;FrAg:4;Herx:13	ctc	AtT	L	I	synonymous_variant/missense_variant	missense_variant
6	23128379;23128381	2	ENSGALG00000008025	SLF2	-1	314	10	A3A3:32;Cobb:39;FLLL:7;FrAg:1;Herx:11;LSnu:15;N4A3:44;RJFh:36;Rmx6:18;RpRm:111	ctg	TtA	L	L	synonymous_variant/synonymous_variant	synonymous_variant
6	23397892;23397893	2	ENSGALG00000008133	AS3MT	1	233	10	A3A3:16;Cobb:29;FAyo:13;FLLL:30;FrAg:2;Herx:11;LSnu:6;N4A3:22;Rmx6:16;RpRm:88	tgt	CAt	C	H	missense_variant/missense_variant	missense_variant
6	23401583;23401585	2	ENSGALG00000008160	CNNM2	1	382	11	A3A3:32;Cobb:48;FAyo:16;FLLL:32;FrAg:4;Herx:23;LSnu:16;N4A3:44;RJFh:36;Rmx6:19;RpRm:112	atc	GtG	I	V	missense_variant/missense_variant	missense_variant
6	23596004;23596005	2	ENSGALG00000008230	PCGF6	-1	5	2	FAyo:3;N4A3:2	tac	GCc	Y	A	missense_variant/missense_variant	missense_variant
6	23625514;23625515	2	ENSGALG00000008265	PDCD11	1	23	5	A3A3:2;Cobb:5;Herx:3;LSnu:5;N4A3:8	gtt	ACt	V	T	missense_variant/missense_variant	missense_variant
6	2710302;2710303	2	ENSGALG00000002046	SYT15	-1	58	4	A3A3:3;Cobb:1;FLLL:21;RpRm:33	aga	aAG	R	K	synonymous_variant/missense_variant	missense_variant
6	2711632;2711634	2	ENSGALG00000002046	SYT15	-1	5	2	Cobb:2;RpRm:3	gtt	AtC	V	I	synonymous_variant/missense_variant	missense_variant
6	27680314;27680316	2	ENSGALG00000008949	ADRB1	1	7	1	FAyo:7	agc	GgT	S	G	missense_variant/synonymous_variant	missense_variant
6	27680314;27680316	2	ENSGALG00000046543	ENSGALG00000046543	-1	7	1	FAyo:7	gct	AcC	A	T	synonymous_variant/missense_variant	missense_variant
6	27760557;27760558	2	ENSGALG00000008980	VWA2	1	28	6	Cobb:6;FAyo:5;FLLL:1;LSnu:3;RJFh:9;Rmx6:4	ctc	TAc	L	Y	missense_variant/missense_variant	missense_variant
6	2834596;2834598	2	ENSGALG00000002117	PARG	1	18	2	Cobb:14;FLLL:4	gtc	AtT	V	I	missense_variant/synonymous_variant	missense_variant
6	29141289;29141291	2	ENSGALG00000009265	KCNK18	1	111	6	A3A3:1;FLLL:1;LSnu:14;N4A3:19;Rmx6:2;RpRm:74	aga	GgT	R	G	missense_variant/missense_variant	missense_variant
6	29181953;29181954	2	ENSGALG00000009289	SLC18A2	1	311	11	A3A3:27;Cobb:42;FAyo:16;FLLL:24;FrAg:4;Herx:4;LSnu:16;N4A3:43;RJFh:16;Rmx6:19;RpRm:100	aat	aGC	N	S	missense_variant/synonymous_variant	missense_variant
6	2929640;2929641	2	ENSGALG00000002289	CHAT	-1	24	2	Cobb:2;RpRm:22	gtg	gCA	V	A	synonymous_variant/missense_variant	missense_variant
6	30377464;30377466	2	ENSGALG00000009445	INPP5F	1	62	4	Herx:1;LSnu:3;Rmx6:19;RpRm:39	atc	GtT	I	V	missense_variant/synonymous_variant	missense_variant
6	30410509;30410510	2	ENSGALG00000009466	SEC23IP	1	228	10	A3A3:32;Cobb:45;FAyo:15;FLLL:24;FrAg:2;Herx:6;LSnu:7;N4A3:44;RJFh:34;Rmx6:19	atg	aCT	M	T	missense_variant/missense_variant	missense_variant
6	30691100;30691101	2	ENSGALG00000035013	WDR11	1	87	6	A3A3:25;Cobb:1;Herx:4;LSnu:11;N4A3:40;Rmx6:6	atc	aCT	I	T	missense_variant/synonymous_variant	missense_variant
6	32170538;32170540	2	ENSGALG00000009718	FAM53B	-1	13	2	Cobb:11;Herx:2	ggc	AgT	G	S	synonymous_variant/missense_variant	missense_variant
6	33055177;33055178	2	ENSGALG00000040836	FAM196A	-1	15	3	Cobb:6;FLLL:8;N4A3:1	cgg	cAC	R	H	synonymous_variant/missense_variant	missense_variant
6	33306114;33306115	2	ENSGALG00000009787	CLRN3	-1	5	2	Cobb:2;RJFh:3	agg	aTA	R	I	synonymous_variant/missense_variant	missense_variant
6	33414629;33414630	2	ENSGALG00000025996	MKI67	1	7	2	Cobb:1;RpRm:6	atg	aCC	M	T	missense_variant/missense_variant	missense_variant
6	33422112;33422114	2	ENSGALG00000025996	MKI67	1	170	9	A3A3:8;Cobb:13;FAyo:9;FLLL:17;Herx:10;N4A3:16;RJFh:16;Rmx6:19;RpRm:62	tgc	CgA	C	R	missense_variant/stop_gained	missense_variant
6	33424590;33424591	2	ENSGALG00000025996	MKI67	1	274	10	A3A3:25;Cobb:34;FAyo:16;FLLL:19;FrAg:2;Herx:19;N4A3:39;RJFh:36;Rmx6:19;RpRm:65	tct	GAt	S	D	missense_variant/missense_variant	missense_variant
6	34635063;34635065	2	ENSGALG00000010470	TCERG1L	-1	110	7	Cobb:6;FAyo:7;FLLL:2;LSnu:4;RJFh:12;Rmx6:19;RpRm:60	acg	GcA	T	A	synonymous_variant/missense_variant	missense_variant
6	34918382;34918383	2	ENSGALG00000010490	DPYSL4	1	188	8	Cobb:30;FAyo:16;FLLL:1;FrAg:1;LSnu:16;RJFh:27;Rmx6:19;RpRm:78	ttc	CGc	F	R	missense_variant/missense_variant	missense_variant
6	4830480;4830482	2	ENSGALG00000002555	RET	-1	31	2	FAyo:12;Rmx6:19	atc	GtT	I	V	synonymous_variant/missense_variant	missense_variant
6	530493;530494	2	ENSGALG00000039727	SLC16A9_XtoMany	1	209	10	Cobb:48;FAyo:15;FLLL:29;FrAg:2;Herx:1;LSnu:15;N4A3:1;RJFh:11;Rmx6:3;RpRm:84	tca	tTG	S	L	missense_variant/synonymous_variant	missense_variant
6	534513;534514	2	ENSGALG00000039727	SLC16A9_XtoMany	1	252	10	A3A3:13;Cobb:48;FAyo:16;FLLL:32;FrAg:3;Herx:4;LSnu:16;N4A3:3;Rmx6:14;RpRm:103	aca	aTT	T	I	missense_variant/synonymous_variant	missense_variant
6	535016;535017	2	ENSGALG00000039727	SLC16A9_XtoMany	1	58	5	A3A3:2;Cobb:20;FLLL:17;LSnu:13;RJFh:6	tta	CAa	L	Q	synonymous_variant/stop_gained	missense_variant
6	6624796;6624797	2	ENSGALG00000002744	PCDH15	1	57	7	Cobb:32;FAyo:6;FLLL:3;FrAg:1;LSnu:1;N4A3:1;RpRm:13	acc	aAT	T	N	missense_variant/synonymous_variant	missense_variant
6	8274274;8274276	2	ENSGALG00000002980	RTKN2	1	121	10	A3A3:1;Cobb:27;FAyo:12;FLLL:20;FrAg:4;Herx:5;LSnu:7;N4A3:4;RJFh:2;RpRm:39	cac	AaA	H	K	missense_variant/missense_variant	missense_variant
6	8304778;8304779	2	ENSGALG00000031534	ARID5B	-1	184	8	A3A3:22;Cobb:15;FLLL:2;Herx:3;LSnu:11;N4A3:40;RJFh:34;RpRm:57	gca	gTG	A	V	synonymous_variant/missense_variant	missense_variant
6	9291381;9291382	2	ENSGALG00000003196	RNASE6	-1	169	9	A3A3:10;Cobb:18;FAyo:6;Herx:4;LSnu:6;N4A3:13;RJFh:30;Rmx6:3;RpRm:79	cat	AGt	H	S	missense_variant/missense_variant	missense_variant
6	9406162;9406164	2	ENSGALG00000045809	PRAP1	1	5	2	FLLL:3;RJFh:2	gag	AaA	E	K	missense_variant/synonymous_variant	missense_variant
7	109738;109740	2	ENSGALG00000040817	NEMP2	1	26	2	Cobb:22;Herx:4	ctc	GtG	L	V	missense_variant/synonymous_variant	missense_variant
7	112086;112088	2	ENSGALG00000040817	NEMP2	1	49	5	A3A3:22;Cobb:5;FLLL:8;Herx:2;N4A3:12	gga	AgG	G	R	missense_variant/synonymous_variant	missense_variant
7	11242465;11242467	2	ENSGALG00000045898	ENSGALG00000045898	1	185	9	A3A3:11;Cobb:42;FLLL:24;FrAg:4;Herx:8;LSnu:16;N4A3:18;RJFh:2;RpRm:60	tca	AcG	S	T	missense_variant/synonymous_variant	missense_variant
7	12638164;12638166	2	ENSGALG00000008606	NDUFS1	1	72	11	A3A3:5;Cobb:3;FAyo:11;FLLL:20;Herx:1;LSnu:11;N4A3:3;NA:1;RJFh:3;Rmx6:3;RpRm:11	acg	GcA	T	A	missense_variant/synonymous_variant	missense_variant
7	1313097;1313098	2	ENSGALG00000002646	FAM171B	-1	11	1	LSnu:11	gtc	gGG	V	G	synonymous_variant/missense_variant	missense_variant
7	13792232;13792234	2	ENSGALG00000008786	NBEAL1	-1	329	11	A3A3:20;Cobb:35;FAyo:10;FLLL:17;FrAg:4;Herx:23;LSnu:16;N4A3:44;RJFh:29;Rmx6:19;RpRm:112	cta	TtG	L	L	synonymous_variant/synonymous_variant	synonymous_variant
7	15609283;15609285	2	ENSGALG00000040718	Cyct	1	35	3	FAyo:7;Rmx6:2;RpRm:26	gga	AgT	G	S	missense_variant/synonymous_variant	missense_variant
7	17525259;17525260	2	ENSGALG00000043694	RAPGEF4	-1	42	4	Cobb:15;FLLL:22;Herx:3;RpRm:2	atg	aCA	M	T	missense_variant/missense_variant	missense_variant
7	17544885;17544886	2	ENSGALG00000043694	RAPGEF4	-1	115	8	A3A3:7;Cobb:4;FLLL:4;Herx:7;LSnu:15;N4A3:7;Rmx6:14;RpRm:57	gtt	AGt	V	S	missense_variant/missense_variant	missense_variant
7	17755476;17755478	2	ENSGALG00000042330	PPP1R9B	1	363	11	A3A3:30;Cobb:48;FAyo:16;FLLL:32;FrAg:3;Herx:22;LSnu:16;N4A3:37;RJFh:36;Rmx6:18;RpRm:105	gaa	CaG	E	Q	missense_variant/synonymous_variant	missense_variant
7	17924089;17924091	2	ENSGALG00000018439	DLX1	-1	126	5	Cobb:6;FAyo:16;LSnu:16;Rmx6:19;RpRm:69	atc	CtG	I	L	missense_variant/missense_variant	missense_variant
7	17947231;17947232	2	ENSGALG00000030254	METAP1D	-1	13	3	Cobb:6;FAyo:3;Herx:4	tct	tTG	S	L	synonymous_variant/missense_variant	missense_variant
7	18255250;18255252	2	ENSGALG00000009583	GORASP2	-1	79	7	A3A3:27;Cobb:8;FLLL:4;Herx:2;LSnu:2;N4A3:31;RJFh:5	ggt	AgC	G	S	synonymous_variant/missense_variant	missense_variant
7	18338828;18338829	2	ENSGALG00000034094	SP5	-1	319	11	A3A3:26;Cobb:38;FAyo:14;FLLL:29;FrAg:4;Herx:14;LSnu:15;N4A3:39;RJFh:36;Rmx6:19;RpRm:85	gtc	gAG	V	E	synonymous_variant/missense_variant	missense_variant
7	18673671;18673672	2	ENSGALG00000009677	SSB	-1	372	11	A3A3:29;Cobb:48;FAyo:16;FLLL:32;FrAg:4;Herx:17;LSnu:16;N4A3:44;RJFh:36;Rmx6:18;RpRm:112	ggc	gAA	G	E	synonymous_variant/missense_variant	missense_variant
7	18991082;18991083	2	ENSGALG00000010891	ABCB11	1	362	11	A3A3:32;Cobb:48;FAyo:16;FLLL:32;FrAg:4;Herx:23;LSnu:16;N4A3:43;RJFh:36;Rmx6:15;RpRm:97	gtc	gCT	V	A	missense_variant/synonymous_variant	missense_variant
7	19617637;19617639	2	ENSGALG00000027793	SCN9A	1	141	8	A3A3:5;Cobb:6;FAyo:15;FLLL:2;FrAg:1;LSnu:16;Rmx6:12;RpRm:84	ctt	TtG	L	L	missense_variant/synonymous_variant	synonymous_variant
7	19752810;19752811	2	ENSGALG00000010956	TTC21B	1	363	11	A3A3:30;Cobb:44;FAyo:14;FLLL:32;FrAg:2;Herx:19;LSnu:16;N4A3:44;RJFh:32;Rmx6:19;RpRm:111	aag	aGA	K	R	missense_variant/synonymous_variant	missense_variant
7	19765093;19765094	2	ENSGALG00000010956	TTC21B	1	8	3	Cobb:3;FLLL:3;Herx:2	atg	aCA	M	T	missense_variant/missense_variant	missense_variant
7	20016648;20016650	2	ENSGALG00000011040	SCN3A	1	116	4	FAyo:15;LSnu:15;Rmx6:10;RpRm:76	aca	GcC	T	A	missense_variant/synonymous_variant	missense_variant
7	20016723;20016725	2	ENSGALG00000011040	SCN3A	1	59	4	LSnu:12;RJFh:1;Rmx6:10;RpRm:36	tta	CtG	L	L	synonymous_variant/synonymous_variant	synonymous_variant
7	21954432;21954433	2	ENSGALG00000011149	PLA2R1	1	12	3	Cobb:4;FLLL:1;RJFh:7	tct	AAt	S	N	missense_variant/missense_variant	missense_variant
7	22030561;22030563	2	ENSGALG00000011153	LY75	1	89	4	A3A3:26;LSnu:16;N4A3:24;RpRm:23	tta	CtG	L	L	synonymous_variant/synonymous_variant	synonymous_variant
7	22265279;22265280	2	ENSGALG00000043198	SPEG	-1	12	1	LSnu:12	cct	cTC	P	L	synonymous_variant/missense_variant	missense_variant
7	22317031;22317032	2	ENSGALG00000027506	DNAJB2	-1	15	2	Cobb:9;Herx:6	ggc	gAG	G	E	synonymous_variant/missense_variant	missense_variant
7	22323329;22323331	2	ENSGALG00000011324	TUBA4B	1	70	5	FAyo:1;FLLL:5;LSnu:9;NA:1;RpRm:54	agc	TgT	S	C	missense_variant/synonymous_variant	missense_variant
7	22323597;22323599	2	ENSGALG00000011324	TUBA4B	1	17	3	A3A3:8;Cobb:2;FLLL:7	atg	CtC	M	L	missense_variant/missense_variant	missense_variant
7	22324209;22324211	2	ENSGALG00000011324	TUBA4B	1	357	11	A3A3:32;Cobb:47;FAyo:14;FLLL:31;FrAg:1;Herx:23;LSnu:14;N4A3:43;RJFh:31;Rmx6:9;RpRm:112	gtt	AtC	V	I	missense_variant/synonymous_variant	missense_variant
7	22324335;22324337	2	ENSGALG00000011324	TUBA4B	1	97	5	A3A3:11;FrAg:4;Herx:1;LSnu:16;RpRm:65	gtt	AtC	V	I	missense_variant/synonymous_variant	missense_variant
7	22328146;22328148	2	ENSGALG00000000433	TUBA4A	1	42	1	N4A3:42	ctc	AtG	L	M	missense_variant/synonymous_variant	missense_variant
7	22334107;22334108	2	ENSGALG00000011328	GLB1L	1	19	1	RJFh:19	cag	GGg	Q	G	missense_variant/missense_variant	missense_variant
7	22483952;22483953	2	ENSGALG00000026698	FEV	1	137	7	Cobb:11;FAyo:14;FLLL:4;LSnu:15;RJFh:15;Rmx6:19;RpRm:59	ctg	cGC	L	R	missense_variant/synonymous_variant	missense_variant
7	22543935;22543937	2	ENSGALG00000002470	CYP27A1	1	22	2	Cobb:18;FLLL:4	gat	AaC	D	N	missense_variant/synonymous_variant	missense_variant
7	22606074;22606075	2	ENSGALG00000011393	ZNF142	1	5	1	FAyo:5	aca	aTG	T	M	missense_variant/synonymous_variant	missense_variant
7	22675229;22675231	2	ENSGALG00000011434	SLC11A1	-1	380	11	A3A3:31;Cobb:48;FAyo:16;FLLL:32;FrAg:4;Herx:23;LSnu:16;N4A3:44;RJFh:35;Rmx6:19;RpRm:112	atc	CtG	I	L	missense_variant/missense_variant	missense_variant
7	22675241;22675243	2	ENSGALG00000011434	SLC11A1	-1	380	11	A3A3:31;Cobb:48;FAyo:16;FLLL:32;FrAg:4;Herx:23;LSnu:16;N4A3:44;RJFh:35;Rmx6:19;RpRm:112	ctg	TtC	L	F	synonymous_variant/synonymous_variant	missense_variant
7	22677781;22677783	2	ENSGALG00000011434	SLC11A1	-1	5	2	Cobb:4;RpRm:1	agg	CgA	R	R	synonymous_variant/synonymous_variant	synonymous_variant
7	22679836;22679837	2	ENSGALG00000045119	CATIP	-1	72	8	Cobb:10;FAyo:9;FLLL:11;FrAg:3;LSnu:16;N4A3:7;RJFh:6;Rmx6:10	ccc	cAA	P	Q	synonymous_variant/missense_variant	missense_variant
7	22738473;22738474	2	ENSGALG00000041013	TNS1	1	13	2	Cobb:10;RJFh:3	tgc	CAc	C	H	missense_variant/missense_variant	missense_variant
7	22738515;22738516	2	ENSGALG00000041013	TNS1	1	10	2	Cobb:8;RJFh:2	tgc	CAc	C	H	missense_variant/missense_variant	missense_variant
7	22755081;22755083	2	ENSGALG00000041013	TNS1	1	9	2	Cobb:8;LSnu:1	ccg	GcA	P	A	missense_variant/synonymous_variant	missense_variant
7	22755504;22755506	2	ENSGALG00000041013	TNS1	1	11	1	RJFh:11	tca	CcG	S	P	missense_variant/synonymous_variant	missense_variant
7	23703421;23703422	2	ENSGALG00000011497	PECR	1	282	10	A3A3:31;Cobb:47;FLLL:15;FrAg:3;Herx:22;LSnu:16;N4A3:44;RJFh:36;Rmx6:5;RpRm:63	ata	GCa	I	A	missense_variant/missense_variant	missense_variant
7	25443945;25443946	2	ENSGALG00000011593	TMEM177	1	38	10	A3A3:2;Cobb:9;FAyo:6;FLLL:1;FrAg:2;Herx:1;LSnu:4;N4A3:2;Rmx6:2;RpRm:9	tcg	CTg	S	L	missense_variant/missense_variant	missense_variant
7	25609014;25609015	2	ENSGALG00000011605	EPB41L5	1	10	1	FAyo:10	gcg	ATg	A	M	missense_variant/missense_variant	missense_variant
7	26454096;26454097	2	ENSGALG00000011655	IQCB1	-1	307	11	A3A3:27;Cobb:43;FAyo:13;FLLL:18;FrAg:1;Herx:20;LSnu:14;N4A3:25;RJFh:31;Rmx6:19;RpRm:96	ctt	AGt	L	S	missense_variant/missense_variant	missense_variant
7	26600394;26600395	2	ENSGALG00000011677	HSPBAP1	-1	125	8	A3A3:26;Cobb:3;FAyo:16;FLLL:12;FrAg:4;Herx:8;N4A3:24;RJFh:32	aac	aGT	N	S	synonymous_variant/missense_variant	missense_variant
7	28000036;28000037	2	ENSGALG00000011744	KALRN	1	16	4	A3A3:4;Cobb:2;LSnu:2;N4A3:8	ctg	cCA	L	P	missense_variant/synonymous_variant	missense_variant
7	28114450;28114451	2	ENSGALG00000011813	HEG1	-1	7	2	FLLL:5;Herx:2	cgt	cAC	R	H	synonymous_variant/missense_variant	missense_variant
7	28114534;28114535	2	ENSGALG00000011813	HEG1	-1	228	10	A3A3:25;Cobb:39;FAyo:16;FLLL:27;FrAg:4;Herx:21;LSnu:10;N4A3:31;RJFh:36;Rmx6:19	agt	aAC	S	N	synonymous_variant/missense_variant	missense_variant
7	28120516;28120517	2	ENSGALG00000011813	HEG1	-1	304	11	A3A3:24;Cobb:47;FAyo:16;FLLL:28;FrAg:4;Herx:23;LSnu:10;N4A3:32;RJFh:36;Rmx6:16;RpRm:68	ttt	tCC	F	S	synonymous_variant/missense_variant	missense_variant
7	28372152;28372153	2	ENSGALG00000026422	PARP14L	-1	121	8	A3A3:4;Cobb:37;FAyo:6;FLLL:25;FrAg:1;Herx:16;N4A3:1;RJFh:31	aag	TTg	K	L	missense_variant/stop_gained	missense_variant
7	28372782;28372783	2	ENSGALG00000026422	PARP14L	-1	6	2	Cobb:5;FLLL:1	tgt	AAt	C	N	missense_variant/missense_variant	missense_variant
7	28382052;28382053	2	ENSGALG00000026422	PARP14L	-1	78	3	A3A3:4;N4A3:22;RpRm:52	cag	cGA	Q	R	synonymous_variant/missense_variant	missense_variant
7	28410313;28410314	2	ENSGALG00000012075	DTX3L	-1	100	10	A3A3:3;Cobb:31;FLLL:15;FrAg:2;Herx:9;LSnu:3;N4A3:1;NA:1;RJFh:31;RpRm:4	cat	AGt	H	S	missense_variant/missense_variant	missense_variant
7	28411074;28411076	2	ENSGALG00000012075	DTX3L	-1	133	10	A3A3:4;Cobb:36;FAyo:5;FLLL:23;FrAg:2;Herx:19;LSnu:3;N4A3:1;RJFh:36;RpRm:4	gct	AcC	A	T	synonymous_variant/missense_variant	missense_variant
7	28453453;28453455	2	ENSGALG00000012092	ESYT3	-1	5	2	A3A3:2;N4A3:3	act	GcC	T	A	synonymous_variant/missense_variant	missense_variant
7	28487697;28487698	2	ENSGALG00000012100	CFAP221	-1	160	9	A3A3:1;FAyo:15;FLLL:11;FrAg:1;LSnu:16;N4A3:1;RJFh:29;Rmx6:7;RpRm:79	tac	CGc	Y	R	missense_variant/missense_variant	missense_variant
7	28590743;28590745	2	ENSGALG00000040992	C1QL2	1	216	8	Cobb:48;FAyo:16;FLLL:17;FrAg:1;LSnu:16;RJFh:16;Rmx6:14;RpRm:88	atc	GtG	I	V	missense_variant/missense_variant	missense_variant
7	28590758;28590760	2	ENSGALG00000040992	C1QL2	1	216	8	Cobb:48;FAyo:16;FLLL:17;FrAg:2;LSnu:16;RJFh:16;Rmx6:13;RpRm:88	gcg	TcC	A	S	missense_variant/synonymous_variant	missense_variant
7	30792045;30792047	2	ENSGALG00000012259	UBXN4	1	303	11	A3A3:32;Cobb:25;FAyo:12;FLLL:2;FrAg:3;Herx:13;LSnu:6;N4A3:44;RJFh:35;Rmx6:19;RpRm:112	cat	GaC	H	D	missense_variant/synonymous_variant	missense_variant
7	31234268;31234269	2	ENSGALG00000012362	THSD7B	1	60	6	Cobb:25;FAyo:3;FLLL:14;LSnu:4;RJFh:8;Rmx6:6	gtg	gCA	V	A	missense_variant/synonymous_variant	missense_variant
7	321669;321670	2	ENSGALG00000041666	ASNSD1	-1	40	5	Cobb:16;FLLL:1;FrAg:1;Herx:12;RJFh:10	cat	TGt	H	C	missense_variant/missense_variant	missense_variant
7	35355259;35355260	2	ENSGALG00000012484	RIF1	1	8	2	Cobb:4;FLLL:4	gtg	gCA	V	A	missense_variant/synonymous_variant	missense_variant
7	35355694;35355695	2	ENSGALG00000012484	RIF1	1	15	3	A3A3:6;Herx:3;N4A3:6	agt	aAC	S	N	missense_variant/synonymous_variant	missense_variant
7	35925922;35925924	2	ENSGALG00000012537	KCNJ3	1	137	6	FAyo:16;FLLL:1;LSnu:16;RJFh:7;Rmx6:19;RpRm:78	gtg	AtC	V	I	missense_variant/synonymous_variant	missense_variant
7	36400727;36400728	2	ENSGALG00000020575	ERMN	-1	69	4	Cobb:41;FAyo:4;FLLL:23;FrAg:1	ctg	cCA	L	P	synonymous_variant/missense_variant	missense_variant
7	36400790;36400791	2	ENSGALG00000020575	ERMN	-1	50	5	A3A3:12;Cobb:1;LSnu:4;N4A3:30;RJFh:3	aca	aTG	T	M	synonymous_variant/missense_variant	missense_variant
7	3813018;3813020	2	ENSGALG00000003148	SPAG16	1	144	8	Cobb:3;FAyo:9;FLLL:15;FrAg:2;LSnu:12;RJFh:1;Rmx6:19;RpRm:83	ttt	CtG	F	L	missense_variant/missense_variant	missense_variant
7	397044;397045	2	ENSGALG00000042197	WDR75_XtoMany	-1	45	4	FAyo:16;FLLL:1;Herx:17;LSnu:11	cac	TGc	H	C	missense_variant/missense_variant	missense_variant
7	4311382;4311383	2	ENSGALG00000003553	ABCA12	-1	6	3	Cobb:2;Herx:2;LSnu:2	atc	aCT	I	T	synonymous_variant/missense_variant	missense_variant
7	4773896;4773897	2	ENSGALG00000003899	RAB17	1	34	2	Cobb:14;FLLL:20	agc	aAG	S	K	missense_variant/missense_variant	missense_variant
7	5852023;5852024	2	ENSGALG00000044780	UGT1A9_XtoMany	-1	132	6	Cobb:46;FAyo:13;FLLL:21;FrAg:3;Herx:13;N4A3:36	atg	aCT	M	T	missense_variant/missense_variant	missense_variant
7	5852044;5852045	2	ENSGALG00000044780	UGT1A9_XtoMany	-1	38	3	FLLL:1;FrAg:2;RpRm:35	aaa	aTG	K	M	synonymous_variant/missense_variant	missense_variant
7	5855773;5855774	2	ENSGALG00000023761	UGT1A9_XtoMany	-1	11	1	FAyo:11	atg	aCT	M	T	missense_variant/missense_variant	missense_variant
7	6615821;6615822	2	ENSGALG00000004322	AHR1B	1	14	3	FAyo:4;FrAg:1;RJFh:9	tcg	CTg	S	L	missense_variant/missense_variant	missense_variant
7	6660173;6660174	2	ENSGALG00000038311	COL18A1	1	17	3	A3A3:5;FLLL:8;FrAg:4	agt	GAt	S	D	missense_variant/missense_variant	missense_variant
8	11028217;11028218	2	ENSGALG00000005147	AMY1A	-1	377	11	A3A3:31;Cobb:48;FAyo:16;FLLL:32;FrAg:4;Herx:23;LSnu:16;N4A3:43;RJFh:36;Rmx6:19;RpRm:109	cgg	cAC	R	H	synonymous_variant/missense_variant	missense_variant
8	1232601;1232602	2	ENSGALG00000001951	FAM102B	1	33	4	A3A3:3;FAyo:1;N4A3:25;RJFh:4	gca	gTG	A	V	missense_variant/synonymous_variant	missense_variant
8	13406214;13406215	2	ENSGALG00000005583	ALG14	1	32	5	Cobb:1;FAyo:9;FrAg:1;Herx:4;N4A3:17	agt	GAt	S	D	missense_variant/missense_variant	missense_variant
8	14290456;14290457	2	ENSGALG00000005977	BTBD8	-1	135	8	A3A3:2;Cobb:48;FAyo:6;FLLL:20;LSnu:10;N4A3:2;RJFh:34;Rmx6:13	atg	aCA	M	T	missense_variant/missense_variant	missense_variant
8	1456443;1456444	2	ENSGALG00000002175	KIF14	1	5	2	FLLL:2;RJFh:3	tgt	CAt	C	H	missense_variant/missense_variant	missense_variant
8	1456843;1456844	2	ENSGALG00000002175	KIF14	1	95	8	Cobb:18;FAyo:1;FLLL:5;Herx:1;LSnu:3;N4A3:37;RJFh:11;Rmx6:19	atc	aCG	I	T	missense_variant/missense_variant	missense_variant
8	1476752;1476753	2	ENSGALG00000002175	KIF14	1	152	11	A3A3:1;Cobb:25;FAyo:4;FLLL:8;FrAg:4;Herx:3;LSnu:6;N4A3:17;RJFh:2;Rmx6:19;RpRm:63	acg	TTg	T	L	missense_variant/missense_variant	missense_variant
8	16417290;16417292	2	ENSGALG00000008696	WDR63	-1	105	7	A3A3:2;Cobb:8;FAyo:16;LSnu:16;RJFh:3;Rmx6:9;RpRm:51	aac	CaG	N	Q	missense_variant/missense_variant	missense_variant
8	16422862;16422863	2	ENSGALG00000008696	WDR63	-1	6	1	RJFh:6	cgg	cTA	R	L	synonymous_variant/missense_variant	missense_variant
8	19842911;19842913	2	ENSGALG00000033943	HYI	-1	60	5	A3A3:3;Cobb:12;Herx:18;LSnu:12;N4A3:15	gcc	AcT	A	T	synonymous_variant/missense_variant	missense_variant
8	19842945;19842946	2	ENSGALG00000033943	HYI	-1	110	7	A3A3:8;Cobb:23;FLLL:22;Herx:23;LSnu:13;N4A3:20;RJFh:1	atg	GCg	M	A	missense_variant/missense_variant	missense_variant
8	20217153;20217155	2	ENSGALG00000010053	PTPRF	1	372	11	A3A3:32;Cobb:48;FAyo:16;FLLL:32;FrAg:4;Herx:21;LSnu:16;N4A3:40;RJFh:36;Rmx6:17;RpRm:110	agg	CgT	R	R	synonymous_variant/missense_variant	synonymous_variant
8	20401997;20401999	2	ENSGALG00000046625	ENSGALG00000046625	-1	49	6	A3A3:18;Cobb:2;FrAg:1;N4A3:11;RJFh:1;Rmx6:16	tgt	CgG	C	R	missense_variant/missense_variant	missense_variant
8	20402178;20402179	2	ENSGALG00000046625	ENSGALG00000046625	-1	83	8	A3A3:11;Cobb:13;FLLL:23;FrAg:2;LSnu:4;N4A3:6;RJFh:9;Rmx6:15	aac	TCc	N	S	missense_variant/missense_variant	missense_variant
8	2056919;2056921	2	ENSGALG00000002192	PTPRC	-1	53	4	Cobb:21;FLLL:20;Herx:4;LSnu:8	aga	TgG	R	W	synonymous_variant/stop_gained	missense_variant
8	2059246;2059248	2	ENSGALG00000002192	PTPRC	-1	41	4	Cobb:21;FLLL:8;Herx:4;LSnu:8	ata	TtT	I	F	synonymous_variant/missense_variant	missense_variant
8	2061337;2061338	2	ENSGALG00000002192	PTPRC	-1	281	8	A3A3:32;Cobb:48;FAyo:16;LSnu:16;N4A3:44;RJFh:35;Rmx6:17;RpRm:73	aag	aTT	K	I	missense_variant/missense_variant	missense_variant
8	20811476;20811478	2	ENSGALG00000020716	ARMH1	1	99	10	A3A3:1;Cobb:8;FAyo:4;FLLL:4;FrAg:1;LSnu:11;N4A3:5;RJFh:1;Rmx6:1;RpRm:63	gcc	CcT	A	P	missense_variant/synonymous_variant	missense_variant
8	20814675;20814676	2	ENSGALG00000020716	ARMH1	1	7	1	Cobb:7	gtg	gCA	V	A	missense_variant/synonymous_variant	missense_variant
8	20866380;20866382	2	ENSGALG00000028978	BTBD19	1	44	4	Cobb:9;FLLL:12;N4A3:4;RpRm:19	gca	AcG	A	T	missense_variant/synonymous_variant	missense_variant
8	20994140;20994142	2	ENSGALG00000010203	HECTD3L	-1	7	3	A3A3:3;Cobb:2;N4A3:2	cgc	AgT	R	S	synonymous_variant/missense_variant	missense_variant
8	21101989;21101991	2	ENSGALG00000023348	HPDL	1	11	1	Cobb:11	gcg	AcA	A	T	missense_variant/synonymous_variant	missense_variant
8	21104636;21104638	2	ENSGALG00000010226	MUTYH	-1	159	8	Cobb:28;FLLL:23;FrAg:1;Herx:18;LSnu:1;RJFh:26;Rmx6:9;RpRm:53	ccg	TcA	P	S	synonymous_variant/missense_variant	missense_variant
8	21303731;21303732	2	ENSGALG00000010287	IPP	-1	47	5	A3A3:3;Cobb:1;N4A3:11;Rmx6:3;RpRm:29	tcc	AAc	S	N	missense_variant/missense_variant	missense_variant
8	21470174;21470175	2	ENSGALG00000010313	MAST2	1	381	11	A3A3:32;Cobb:48;FAyo:16;FLLL:32;FrAg:4;Herx:23;LSnu:16;N4A3:44;RJFh:36;Rmx6:19;RpRm:111	gtt	gCC	V	A	missense_variant/synonymous_variant	missense_variant
8	21570589;21570591	2	ENSGALG00000010351	POMGNT1	-1	18	1	RpRm:18	act	TcC	T	S	synonymous_variant/missense_variant	missense_variant
8	21673303;21673304	2	ENSGALG00000010360	NSUN4	1	99	7	Cobb:4;FLLL:4;Herx:1;LSnu:6;RJFh:26;Rmx6:9;RpRm:49	atg	aCA	M	T	missense_variant/missense_variant	missense_variant
8	21999097;21999098	2	ENSGALG00000010478	STIL	-1	68	6	Cobb:5;FAyo:1;FLLL:9;FrAg:2;RJFh:32;Rmx6:19	tca	tTG	S	L	synonymous_variant/missense_variant	missense_variant
8	21999905;21999906	2	ENSGALG00000010478	STIL	-1	250	11	A3A3:6;Cobb:47;FAyo:12;FLLL:30;FrAg:3;Herx:2;LSnu:6;N4A3:32;RJFh:35;Rmx6:19;RpRm:58	gtg	ACg	V	T	missense_variant/missense_variant	missense_variant
8	22005687;22005688	2	ENSGALG00000010478	STIL	-1	91	4	Cobb:8;FLLL:13;Rmx6:12;RpRm:58	gca	gTG	A	V	synonymous_variant/missense_variant	missense_variant
8	24611348;24611349	2	ENSGALG00000010647	ECHDC2	-1	27	3	Cobb:5;FLLL:19;Herx:3	gca	TTa	A	L	missense_variant/missense_variant	missense_variant
8	2522410;2522412	2	ENSGALG00000002287	CRB1	-1	119	6	Cobb:3;FAyo:10;LSnu:10;RJFh:19;Rmx6:17;RpRm:60	gtc	AtT	V	I	synonymous_variant/missense_variant	missense_variant
8	25253848;25253849	2	ENSGALG00000010774	SSBP3	-1	9	4	Cobb:3;FrAg:1;RJFh:4;Rmx6:1	cgg	TTg	R	L	missense_variant/missense_variant	missense_variant
8	25327140;25327142	2	ENSGALG00000010789	PARS2	-1	265	10	A3A3:32;Cobb:34;FLLL:24;FrAg:3;Herx:6;LSnu:16;N4A3:43;RJFh:1;Rmx6:19;RpRm:87	tct	CcC	S	P	synonymous_variant/missense_variant	missense_variant
8	25355857;25355859	2	ENSGALG00000043998	BSND	1	15	2	RJFh:6;Rmx6:9	acc	GcT	T	A	missense_variant/synonymous_variant	missense_variant
8	25386092;25386093	2	ENSGALG00000010805	USP24	-1	38	6	Cobb:9;FAyo:16;FrAg:1;Herx:5;RJFh:2;Rmx6:5	tct	AGt	S	S	missense_variant/missense_variant	synonymous_variant
8	25921179;25921181	2	ENSGALG00000010853	C8B	-1	229	8	A3A3:32;Cobb:47;FAyo:13;FLLL:25;Herx:15;N4A3:37;RJFh:22;RpRm:38	gat	AaC	D	N	synonymous_variant/missense_variant	missense_variant
8	2613863;2613864	2	ENSGALG00000032398	ASPM	1	43	7	Cobb:8;FAyo:1;LSnu:2;N4A3:3;RJFh:7;Rmx6:5;RpRm:17	gta	gCT	V	A	missense_variant/synonymous_variant	missense_variant
8	26417513;26417515	2	ENSGALG00000010869	MYSM1	-1	88	4	A3A3:6;N4A3:22;Rmx6:9;RpRm:51	aca	TcG	T	S	synonymous_variant/missense_variant	missense_variant
8	2665258;2665259	2	ENSGALG00000002431	CFH	-1	87	7	A3A3:4;Cobb:1;Herx:1;LSnu:4;N4A3:4;Rmx6:6;RpRm:67	ttg	tCA	L	S	synonymous_variant/missense_variant	missense_variant
8	26778885;26778886	2	ENSGALG00000011394	CYP2J23	-1	15	1	FAyo:15	aaa	aTG	K	M	synonymous_variant/missense_variant	missense_variant
8	26781134;26781136	2	ENSGALG00000011394	CYP2J23	-1	35	1	RpRm:35	tca	GcG	S	A	synonymous_variant/missense_variant	missense_variant
8	26790166;26790168	2	ENSGALG00000011394	CYP2J23	-1	8	2	FrAg:1;RpRm:7	gcg	TcA	A	S	synonymous_variant/missense_variant	missense_variant
8	27921467;27921468	2	ENSGALG00000010995	ITGB3BP	-1	77	7	Cobb:21;FAyo:16;FLLL:10;FrAg:1;Herx:4;N4A3:6;Rmx6:19	cgc	cAG	R	Q	synonymous_variant/missense_variant	missense_variant
8	29931321;29931322	2	ENSGALG00000044283	Slx1b	-1	18	1	RJFh:18	tgc	CTc	C	L	missense_variant/missense_variant	missense_variant
8	3445859;3445860	2	ENSGALG00000002477	B3GALT2	1	11	4	Cobb:5;N4A3:1;RJFh:1;Rmx6:4	gga	ATa	G	I	missense_variant/missense_variant	missense_variant
8	3515379;3515381	2	ENSGALG00000002504	TROVE2	-1	19	1	RpRm:19	gat	AaA	D	K	missense_variant/missense_variant	missense_variant
8	3650157;3650159	2	ENSGALG00000023897	RGS21	-1	39	4	A3A3:2;Cobb:3;FLLL:1;N4A3:33	acc	GcT	T	A	synonymous_variant/missense_variant	missense_variant
8	3716355;3716356	2	ENSGALG00000002643	SELP	1	5	2	Cobb:1;Rmx6:4	gag	gGA	E	G	missense_variant/synonymous_variant	missense_variant
8	3717230;3717231	2	ENSGALG00000002643	SELP	1	5	2	FAyo:1;RpRm:4	gga	gAG	G	E	missense_variant/synonymous_variant	missense_variant
8	3814492;3814493	2	ENSGALG00000039322	DDR2	-1	75	5	Cobb:6;FLLL:20;N4A3:13;RJFh:7;RpRm:29	agc	GAc	S	D	missense_variant/missense_variant	missense_variant
8	3814932;3814934	2	ENSGALG00000039322	DDR2	-1	348	11	A3A3:21;Cobb:48;FAyo:16;FLLL:32;FrAg:4;Herx:11;LSnu:15;N4A3:44;RJFh:36;Rmx6:18;RpRm:103	agg	CgT	R	R	missense_variant/synonymous_variant	synonymous_variant
8	3826890;3826892	2	ENSGALG00000002725	UAP1	-1	351	11	A3A3:32;Cobb:48;FAyo:16;FLLL:32;FrAg:4;Herx:23;LSnu:16;N4A3:44;RJFh:25;Rmx6:19;RpRm:92	aat	GaC	N	D	synonymous_variant/missense_variant	missense_variant
8	3826912;3826913	2	ENSGALG00000002725	UAP1	-1	326	11	A3A3:32;Cobb:48;FAyo:16;FLLL:32;FrAg:4;Herx:17;LSnu:16;N4A3:44;RJFh:11;Rmx6:19;RpRm:87	agc	CCc	S	P	missense_variant/missense_variant	missense_variant
8	4309497;4309498	2	ENSGALG00000001723	FMO5	-1	31	1	RpRm:31	agc	aCT	S	T	synonymous_variant/missense_variant	missense_variant
8	50467;50468	2	ENSGALG00000038740	AMY2A	-1	13	3	Cobb:4;FLLL:4;RpRm:5	aac	GGc	N	G	missense_variant/missense_variant	missense_variant
8	5102982;5102984	2	ENSGALG00000035963	METTL18	1	101	8	A3A3:25;Cobb:9;FAyo:16;FLLL:10;FrAg:2;Herx:4;LSnu:5;N4A3:30	cgc	GgT	R	G	missense_variant/synonymous_variant	missense_variant
8	5103252;5103253	2	ENSGALG00000035963	METTL18	1	115	5	Cobb:3;Herx:1;N4A3:4;Rmx6:11;RpRm:96	gat	ATt	D	I	missense_variant/missense_variant	missense_variant
8	5167847;5167849	2	ENSGALG00000040730	RXRG	1	45	2	Cobb:14;RJFh:31	aca	GcG	T	A	missense_variant/synonymous_variant	missense_variant
8	5167854;5167855	2	ENSGALG00000040730	RXRG	1	33	2	Cobb:2;RJFh:31	ctg	cAC	L	H	missense_variant/synonymous_variant	missense_variant
8	5623869;5623871	2	ENSGALG00000042986	RNASEL	1	11	2	Cobb:1;FLLL:10	cgg	AgA	R	R	synonymous_variant/synonymous_variant	synonymous_variant
8	5624452;5624453	2	ENSGALG00000042986	RNASEL	1	200	8	A3A3:27;Cobb:31;FLLL:26;Herx:16;LSnu:9;N4A3:36;RJFh:6;RpRm:49	cgt	cAC	R	H	missense_variant/synonymous_variant	missense_variant
8	6093219;6093220	2	ENSGALG00000004017	TOR1AIP2	1	32	6	A3A3:1;Cobb:2;FLLL:12;Herx:7;N4A3:4;RJFh:6	ata	GCa	I	A	missense_variant/missense_variant	missense_variant
8	6112766;6112767	2	ENSGALG00000031119	ADAMTSL2L	1	11	1	RJFh:11	atc	aCT	I	T	missense_variant/synonymous_variant	missense_variant
8	6291618;6291619	2	ENSGALG00000020976	ENSGALG00000020976	-1	20	7	A3A3:1;Cobb:2;FAyo:10;FLLL:3;LSnu:1;N4A3:1;RJFh:2	ctg	cCA	L	P	synonymous_variant/missense_variant	missense_variant
8	6633402;6633404	2	ENSGALG00000004424	SEC16B	1	9	2	Cobb:1;Herx:8	gct	CcG	A	P	missense_variant/synonymous_variant	missense_variant
8	7104350;7104351	2	ENSGALG00000004538	TNN	-1	83	9	A3A3:1;Cobb:12;FLLL:10;FrAg:2;LSnu:5;N4A3:9;RJFh:29;Rmx6:1;RpRm:14	gtt	ACt	V	T	missense_variant/missense_variant	missense_variant
8	7105323;7105325	2	ENSGALG00000004538	TNN	-1	37	5	Cobb:17;FLLL:1;Herx:1;LSnu:2;RpRm:16	gtg	AtA	V	I	synonymous_variant/missense_variant	missense_variant
8	7105452;7105454	2	ENSGALG00000004538	TNN	-1	79	6	Cobb:25;FLLL:11;LSnu:7;RJFh:8;Rmx6:2;RpRm:26	atg	GtA	M	V	missense_variant/missense_variant	missense_variant
8	7463006;7463007	2	ENSGALG00000004614	NPL	1	178	8	Cobb:6;FAyo:10;FLLL:15;Herx:3;LSnu:13;RJFh:1;Rmx6:19;RpRm:111	acg	GTg	T	V	missense_variant/missense_variant	missense_variant
8	9704512;9704513	2	ENSGALG00000044067	LOC101751732	-1	28	2	Cobb:1;N4A3:27	ttg	GCg	L	A	missense_variant/missense_variant	missense_variant
9	10483093;10483094	2	ENSGALG00000002663	ATR	-1	39	5	Cobb:19;FrAg:3;Herx:13;LSnu:3;N4A3:1	cta	TCa	L	S	missense_variant/synonymous_variant	missense_variant
9	12929009;12929010	2	ENSGALG00000045125	GP5	1	130	6	Cobb:20;FLLL:7;Herx:3;RJFh:14;Rmx6:2;RpRm:84	aca	aTG	T	M	missense_variant/synonymous_variant	missense_variant
9	1360192;1360194	2	ENSGALG00000001995	LIMS2	-1	381	11	A3A3:32;Cobb:48;FAyo:16;FLLL:32;FrAg:4;Herx:23;LSnu:16;N4A3:44;RJFh:36;Rmx6:18;RpRm:112	aga	CgC	R	R	missense_variant/synonymous_variant	synonymous_variant
9	1363211;1363213	2	ENSGALG00000001995	LIMS2	-1	379	11	A3A3:32;Cobb:48;FAyo:16;FLLL:32;FrAg:4;Herx:22;LSnu:16;N4A3:44;RJFh:36;Rmx6:17;RpRm:112	ctt	TtG	L	L	synonymous_variant/missense_variant	synonymous_variant
9	14077957;14077958	2	ENSGALG00000040866	P3H2	1	41	3	Cobb:10;FLLL:23;Herx:8	cca	cTG	P	L	missense_variant/synonymous_variant	missense_variant
9	15933604;15933605	2	ENSGALG00000006272	ECE2	-1	186	11	A3A3:7;Cobb:29;FAyo:6;FLLL:22;FrAg:2;Herx:1;LSnu:10;N4A3:6;RJFh:10;Rmx6:16;RpRm:77	gaa	gCT	E	A	missense_variant/missense_variant	missense_variant
9	15933613;15933615	2	ENSGALG00000006272	ECE2	-1	170	10	A3A3:7;Cobb:22;FAyo:5;FLLL:22;FrAg:2;LSnu:10;N4A3:4;RJFh:9;Rmx6:15;RpRm:74	atc	GtG	I	V	missense_variant/missense_variant	missense_variant
9	15985093;15985094	2	ENSGALG00000026983	CHRD	-1	160	8	Cobb:8;FAyo:16;FLLL:22;FrAg:2;Herx:11;LSnu:12;Rmx6:19;RpRm:70	gcg	gTA	A	V	synonymous_variant/missense_variant	missense_variant
9	16013468;16013469	2	ENSGALG00000008537	EPHB3	-1	369	11	A3A3:31;Cobb:48;FAyo:16;FLLL:32;FrAg:4;Herx:23;LSnu:16;N4A3:35;RJFh:36;Rmx6:17;RpRm:111	aag	CGg	K	R	missense_variant/missense_variant	missense_variant
9	16013471;16013472	2	ENSGALG00000008537	EPHB3	-1	370	11	A3A3:31;Cobb:48;FAyo:16;FLLL:32;FrAg:4;Herx:23;LSnu:16;N4A3:35;RJFh:36;Rmx6:18;RpRm:111	cag	GTg	Q	V	missense_variant/missense_variant	missense_variant
9	16215755;16215757	2	ENSGALG00000008646	HRG	1	5	1	RJFh:5	tac	CaT	Y	H	missense_variant/synonymous_variant	missense_variant
9	16215762;16215763	2	ENSGALG00000008646	HRG	1	12	4	FLLL:1;N4A3:2;RJFh:7;Rmx6:2	cct	cAC	P	H	missense_variant/synonymous_variant	missense_variant
9	20765892;20765894	2	ENSGALG00000028207	ZBBX	1	60	5	Cobb:1;LSnu:4;RJFh:3;Rmx6:4;RpRm:48	tca	CcG	S	P	missense_variant/synonymous_variant	missense_variant
9	21211242;21211243	2	ENSGALG00000042159	SLITRK3	1	286	11	A3A3:21;Cobb:46;FAyo:16;FLLL:20;FrAg:4;Herx:10;LSnu:16;N4A3:9;RJFh:20;Rmx6:19;RpRm:105	agc	GCc	S	A	missense_variant/missense_variant	missense_variant
9	21221580;21221581	2	ENSGALG00000044013	ENSGALG00000044013	1	80	3	Cobb:20;Rmx6:2;RpRm:58	cct	TGt	P	C	missense_variant/missense_variant	missense_variant
9	22245741;22245742	2	ENSGALG00000023571	TRIM59	1	20	1	RJFh:20	gtc	AGc	V	S	missense_variant/missense_variant	missense_variant
[truncated: 966 more rows]

## Sheet: B) 5,416 MNV without filters
chrom	pos	nbOfSnp	gnId	gnName	strand	indNb_total	popNb	popName_indNb	initialCodon	finalCodon	initialAA	finalAA	oldConseq	newConseq
1	101040326;101040327	2	ENSGALG00000045979	ENSGALG00000045979	-1	6	2	RJFh:5;RpRm:1	ctc	cAT	L	H	synonymous_variant/missense_variant	missense_variant
1	103974950;103974951	2	ENSGALG00000015804	LTN1	-1	331	11	A3A3:28;Cobb:33;FAyo:16;FLLL:24;FrAg:4;Herx:11;LSnu:11;N4A3:44;RJFh:36;Rmx6:19;RpRm:105	ttc	tCT	F	S	synonymous_variant/missense_variant	missense_variant
1	104005294;104005296	2	ENSGALG00000015813	USP16	1	26	3	A3A3:9;Cobb:2;N4A3:15	caa	GaG	Q	E	missense_variant/synonymous_variant	missense_variant
1	1040962;1040963	2	ENSGALG00000008162	FBH1	-1	98	8	A3A3:20;Cobb:11;FAyo:5;FLLL:1;FrAg:4;Herx:13;N4A3:25;Rmx6:19	gga	AAa	G	K	missense_variant/missense_variant	missense_variant
1	104109282;104109283	2	ENSGALG00000015828	BACH1	1	1	1	RpRm:1	aac	aCT	N	T	missense_variant/synonymous_variant	missense_variant
1	104693178;104693179	2	ENSGALG00000033965	SCAF4	-1	49	8	Cobb:15;FLLL:6;FrAg:2;Herx:1;N4A3:3;RJFh:6;Rmx6:1;RpRm:15	att	GGt	I	G	missense_variant/missense_variant	missense_variant
1	104902129;104902130	2	ENSGALG00000015887	URB1	-1	24	3	FAyo:2;Herx:3;Rmx6:19	gca	gTG	A	V	synonymous_variant/missense_variant	missense_variant
1	104944655;104944656	2	ENSGALG00000015887	URB1	-1	1	1	Cobb:1	tcg	AGg	S	R	missense_variant/missense_variant	missense_variant
1	105102597;105102598	2	ENSGALG00000040059	C21orf62	-1	18	5	A3A3:5;Cobb:6;FLLL:2;Herx:1;N4A3:4	caa	cGG	Q	R	synonymous_variant/missense_variant	missense_variant
1	105358247;105358248	2	ENSGALG00000037076	GART	-1	63	8	A3A3:5;Cobb:25;FAyo:4;FLLL:9;Herx:6;LSnu:7;N4A3:6;RJFh:1	cta	cAG	L	Q	synonymous_variant/missense_variant	missense_variant
1	107058377;107058378	2	ENSGALG00000016050	TTC3	1	49	4	FrAg:4;Herx:1;LSnu:15;RJFh:29	cca	cTG	P	L	missense_variant/synonymous_variant	missense_variant
1	107540190;107540191	2	ENSGALG00000016055	KCNJ15	1	1	1	Cobb:1	cgc	cAT	R	H	missense_variant/synonymous_variant	missense_variant
1	107579615;107579616	2	ENSGALG00000016058	ERG	-1	1	1	Cobb:1	tac	CCc	Y	P	missense_variant/missense_variant	missense_variant
1	108013850;108013851	2	ENSGALG00000016125	LCA5L	-1	71	6	A3A3:2;Cobb:7;FLLL:4;LSnu:2;RJFh:3;RpRm:53	aaa	GGa	K	G	missense_variant,splice_region_variant/missense_variant	missense_variant
1	108111713;108111714	2	ENSGALG00000016132	IGSF5	1	2	2	Cobb:1;RJFh:1	ttt	AAt	F	N	missense_variant/missense_variant	missense_variant
1	108884373;108884375	2	ENSGALG00000034932	BACE2	1	161	6	Cobb:19;FLLL:15;FrAg:2;Herx:1;Rmx6:19;RpRm:105	agc	GgT	S	G	missense_variant/synonymous_variant	missense_variant
1	109113200;109113201	2	ENSGALG00000016148	C2CD2	-1	86	7	A3A3:11;Cobb:8;FAyo:5;Herx:16;LSnu:1;N4A3:23;RJFh:22	ttg	tCA	L	S	synonymous_variant/missense_variant	missense_variant
1	109114372;109114373	2	ENSGALG00000016148	C2CD2	-1	9	1	RJFh:9	gca	gAC	A	D	synonymous_variant/missense_variant	missense_variant
1	109211926;109211927	2	ENSGALG00000016157	UMODL1	1	68	4	FAyo:6;FLLL:7;LSnu:1;RpRm:54	atc	aCT	I	T	missense_variant/synonymous_variant	missense_variant
1	109213660;109213661	2	ENSGALG00000016157	UMODL1	1	12	2	FLLL:11;RJFh:1	ggg	CAg	G	Q	missense_variant/missense_variant	missense_variant
1	109368003;109368004	2	ENSGALG00000016164	ABCG1	1	5	1	RpRm:5	tcc	tTT	S	F	missense_variant/synonymous_variant	missense_variant
1	109368005;109368007	2	ENSGALG00000016164	ABCG1	1	5	1	RpRm:5	atg	TtT	M	F	missense_variant/missense_variant	missense_variant
1	109474207;109474208	2	ENSGALG00000016185	SLC37A1	1	1	1	FLLL:1	atg	aCT	M	T	start_lost/start_lost	start_lost
1	109599444;109599445	2	ENSGALG00000022813	NDUFV3	1	13	4	Cobb:2;FLLL:3;FrAg:2;RJFh:6	gta	gCG	V	A	missense_variant/synonymous_variant	missense_variant
1	109601950;109601951	2	ENSGALG00000022813	NDUFV3	1	26	3	Cobb:8;FrAg:2;N4A3:16	atg	aCT	M	T	missense_variant/missense_variant	missense_variant
1	110102292;110102293	2	ENSGALG00000016205	PDXK	1	1	1	FAyo:1	acc	aAT	T	N	missense_variant/synonymous_variant	missense_variant
1	111105036;111105037	2	ENSGALG00000016221	EFHC2	1	1	1	FLLL:1	gag	TTg	E	L	stop_gained/missense_variant	missense_variant
1	112397185;112397187	2	ENSGALG00000016245	BCOR	1	1	1	Cobb:1	ggc	TgT	G	C	missense_variant/synonymous_variant	missense_variant
1	112934905;112934906	2	ENSGALG00000036284	RPGR	1	1	1	RpRm:1	atg	GCg	M	A	missense_variant/missense_variant	missense_variant
1	113200004;113200005	2	ENSGALG00000016262	XK	-1	1	1	FLLL:1	cca	TTa	P	L	missense_variant/missense_variant	missense_variant
1	120400312;120400313	2	ENSGALG00000016511	ADGRG2	1	1	1	Cobb:1	aca	aTG	T	M	missense_variant/synonymous_variant	missense_variant
1	120950835;120950837	2	ENSGALG00000016543	NHS	-1	5	1	Cobb:5	gag	AaA	E	K	synonymous_variant/missense_variant	missense_variant
1	122344812;122344814	2	ENSGALG00000016569	FANCB	1	14	3	Cobb:4;FLLL:1;N4A3:9	cag	GaC	Q	D	missense_variant/missense_variant	missense_variant
1	122358799;122358800	2	ENSGALG00000016569	FANCB	1	14	1	RJFh:14	aat	CGt	N	R	missense_variant/missense_variant	missense_variant
1	122935724;122935725	2	ENSGALG00000016576	OFD1	-1	4	3	Cobb:2;FLLL:1;Herx:1	ttc	CCc	F	P	missense_variant/missense_variant	missense_variant
1	122984316;122984317	2	ENSGALG00000016581	TCEANC	-1	70	7	A3A3:9;FLLL:16;Herx:6;LSnu:1;N4A3:5;RJFh:14;Rmx6:19	act	aTC	T	I	synonymous_variant/missense_variant	missense_variant
1	123410569;123410571	2	ENSGALG00000016590	TLR7	-1	1	1	FLLL:1	gtc	AtA	V	I	synonymous_variant/missense_variant	missense_variant
1	124711466;124711468	2	ENSGALG00000038504	MID1	1	1	1	Cobb:1	aca	GcG	T	A	missense_variant/synonymous_variant	missense_variant
1	124963642;124963643	2	ENSGALG00000034834	WWC3	-1	365	11	A3A3:31;Cobb:48;FAyo:16;FLLL:32;FrAg:4;Herx:21;LSnu:16;N4A3:37;RJFh:35;Rmx6:19;RpRm:106	aag	CGg	K	R	missense_variant/missense_variant	missense_variant
1	125029991;125029993	2	ENSGALG00000030802	SHROOM2	-1	21	6	A3A3:4;Cobb:3;FLLL:1;Herx:1;N4A3:10;RJFh:2	acg	GcA	T	A	synonymous_variant/missense_variant	missense_variant
1	125053036;125053037	2	ENSGALG00000030802	SHROOM2	-1	7	1	Herx:7	agc	CCc	S	P	missense_variant/missense_variant	missense_variant
1	12559897;12559898	2	ENSGALG00000008328	RSBN1L	-1	135	10	A3A3:6;Cobb:12;FLLL:14;FrAg:2;Herx:14;LSnu:4;N4A3:17;RJFh:6;Rmx6:2;RpRm:58	tcg	CTg	S	L	missense_variant/missense_variant	missense_variant
1	12679532;12679533	2	ENSGALG00000008312	GSAP	1	172	8	A3A3:12;Cobb:6;FAyo:12;FLLL:11;LSnu:8;N4A3:21;Rmx6:19;RpRm:83	gca	gAG	A	E	missense_variant/synonymous_variant	missense_variant
1	128156206;128156208	2	ENSGALG00000042759	PRKX	1	1	1	RpRm:1	gcg	CcT	A	P	missense_variant/synonymous_variant	missense_variant
1	128379737;128379738	2	ENSGALG00000016635	MXRA5	1	1	1	FLLL:1	cag	cCC	Q	P	missense_variant/missense_variant	missense_variant
1	128528164;128528165	2	ENSGALG00000016648	ARSD	1	14	1	FAyo:14	ctc	cCT	L	P	missense_variant/synonymous_variant	missense_variant
1	128528185;128528186	2	ENSGALG00000016648	ARSD	1	4	1	LSnu:4	gga	gAC	G	D	missense_variant/synonymous_variant	missense_variant
1	129084332;129084333	2	ENSGALG00000016686	AKAP17A	-1	3	1	Cobb:3	tca	tTG	S	L	synonymous_variant/missense_variant	missense_variant
1	129084575;129084577	2	ENSGALG00000016686	AKAP17A	-1	94	6	A3A3:8;Cobb:30;FLLL:20;Herx:6;N4A3:6;RJFh:24	acg	CcA	T	P	synonymous_variant/missense_variant	missense_variant
1	129183211;129183212	2	ENSGALG00000016689	ASMTL	1	183	9	A3A3:24;Cobb:44;FAyo:14;FLLL:26;FrAg:3;Herx:23;LSnu:10;N4A3:21;RJFh:18	cac	cGT	H	R	missense_variant/synonymous_variant	missense_variant
1	129183280;129183281	2	ENSGALG00000016689	ASMTL	1	16	2	Cobb:2;FLLL:14	act	aTC	T	I	missense_variant/synonymous_variant	missense_variant
1	130060871;130060872	2	ENSGALG00000016716	STAGL	-1	1	1	Cobb:1	gga	gCT	G	A	synonymous_variant/missense_variant	missense_variant
1	130314807;130314809	2	ENSGALG00000016734	SLC9A7	1	338	11	A3A3:21;Cobb:43;FAyo:16;FLLL:30;FrAg:4;Herx:21;LSnu:15;N4A3:43;RJFh:32;Rmx6:16;RpRm:97	ata	GtG	I	V	missense_variant/missense_variant	missense_variant
1	130365035;130365036	2	ENSGALG00000031375	CHST7	-1	1	1	Cobb:1	aac	GGc	N	G	missense_variant/missense_variant	missense_variant
1	130445068;130445070	2	ENSGALG00000016736	CYFIP1	1	360	11	A3A3:24;Cobb:48;FAyo:16;FLLL:32;FrAg:4;Herx:22;LSnu:16;N4A3:41;RJFh:30;Rmx6:15;RpRm:112	cgg	AgA	R	R	synonymous_variant/synonymous_variant	synonymous_variant
1	136393455;136393456	2	ENSGALG00000029970	LIMS1	1	1	1	Cobb:1	tgt	CAt	C	H	missense_variant/missense_variant	missense_variant
1	136418508;136418509	2	ENSGALG00000016808	RANBP2	1	6	1	FAyo:6	gat	TGt	D	C	missense_variant/missense_variant	missense_variant
1	136424345;136424346	2	ENSGALG00000016808	RANBP2	1	347	10	A3A3:32;Cobb:47;FAyo:16;FLLL:32;FrAg:4;LSnu:16;N4A3:44;RJFh:29;Rmx6:18;RpRm:109	tta	tCT	L	S	missense_variant/missense_variant	missense_variant
1	136425253;136425255	2	ENSGALG00000016808	RANBP2	1	359	10	A3A3:32;Cobb:48;FAyo:16;FLLL:32;FrAg:4;LSnu:16;N4A3:44;RJFh:36;Rmx6:19;RpRm:112	ggt	AgC	G	S	missense_variant/synonymous_variant	missense_variant
1	136425262;136425264	2	ENSGALG00000016808	RANBP2	1	337	9	A3A3:32;Cobb:48;FAyo:16;FLLL:32;FrAg:4;LSnu:16;N4A3:44;RJFh:33;RpRm:112	gga	AgT	G	S	missense_variant/synonymous_variant	missense_variant
1	136427180;136427181	2	ENSGALG00000016808	RANBP2	1	7	1	RJFh:7	caa	cTG	Q	L	missense_variant/synonymous_variant	missense_variant
1	137584439;137584440	2	ENSGALG00000026677	F10	-1	1	1	RJFh:1	cag	cGA	Q	R	synonymous_variant/missense_variant	missense_variant
1	139034742;139034744	2	ENSGALG00000016843	COL4A2	1	1	1	RpRm:1	ccc	AcT	P	T	missense_variant/synonymous_variant	missense_variant
1	139049247;139049248	2	ENSGALG00000016843	COL4A2	1	382	11	A3A3:32;Cobb:48;FAyo:16;FLLL:32;FrAg:4;Herx:23;LSnu:16;N4A3:44;RJFh:36;Rmx6:19;RpRm:112	gat	AGt	D	S	missense_variant/missense_variant	missense_variant
1	13980716;13980717	2	ENSGALG00000008132	PUS7	1	3	1	FrAg:3	ggt	ATt	G	I	missense_variant/missense_variant	missense_variant
1	14000746;14000747	2	ENSGALG00000008123	RINT1	1	24	3	Cobb:4;Herx:10;LSnu:10	act	GAt	T	D	missense_variant/missense_variant	missense_variant
1	140089594;140089595	2	ENSGALG00000033619	RANBP2L	1	1	1	RpRm:1	aca	aTG	T	M	missense_variant/synonymous_variant	missense_variant
1	14160007;14160008	2	ENSGALG00000008109	CDHR3	1	15	3	A3A3:9;FLLL:5;N4A3:1	aca	aTG	T	M	missense_variant/synonymous_variant	missense_variant
1	144081810;144081811	2	ENSGALG00000016872	PCCA	-1	313	11	A3A3:30;Cobb:44;FAyo:6;FLLL:32;FrAg:4;Herx:19;LSnu:16;N4A3:36;RJFh:22;Rmx6:12;RpRm:92	tgt	CAt	C	H	missense_variant/missense_variant	missense_variant
1	144247378;144247379	2	ENSGALG00000016872	PCCA	-1	1	1	Cobb:1	cag	TGg	Q	W	missense_variant/stop_gained	missense_variant
1	144284862;144284863	2	ENSGALG00000041083	ZIC2	-1	1	1	RpRm:1	aag	GGg	K	G	missense_variant/missense_variant	missense_variant
1	144295037;144295038	2	ENSGALG00000034197	ZIC5	1	1	1	RpRm:1	ttc	CCc	F	P	missense_variant/missense_variant	missense_variant
1	144296680;144296681	2	ENSGALG00000034197	ZIC5	1	1	1	RpRm:1	ccc	GGc	P	G	missense_variant/missense_variant	missense_variant
1	144543061;144543062	2	ENSGALG00000043947	ENSGALG00000043947	-1	1	1	RpRm:1	ggt	gAA	G	E	synonymous_variant/missense_variant	missense_variant
1	144543061;144543062	2	ENSGALG00000022751	ENSGALG00000022751	1	1	1	RpRm:1	acc	TTc	T	F	missense_variant/missense_variant	missense_variant
1	144945215;144945217	2	ENSGALG00000016886	FARP1	-1	78	7	Cobb:7;FAyo:10;FLLL:28;FrAg:1;Herx:6;LSnu:7;Rmx6:19	gct	CcC	A	P	synonymous_variant/missense_variant	missense_variant
1	145917233;145917235	2	ENSGALG00000016893	UGGT2	1	51	9	A3A3:11;Cobb:17;FAyo:5;FLLL:7;FrAg:2;Herx:1;LSnu:1;N4A3:4;Rmx6:3	aat	CaA	N	Q	missense_variant/missense_variant	missense_variant
1	146462153;146462154	2	ENSGALG00000016898	TGDS	1	1	1	FLLL:1	cca	cTG	P	L	missense_variant/synonymous_variant	missense_variant
1	146527231;146527232	2	ENSGALG00000016900	GPC6	-1	1	1	RpRm:1	gag	gGT	E	G	missense_variant/missense_variant	missense_variant
1	14902995;14902997	2	ENSGALG00000007905	LAMB1	-1	141	6	A3A3:22;Herx:1;N4A3:18;RJFh:25;Rmx6:5;RpRm:70	acc	GcT	T	A	synonymous_variant/missense_variant	missense_variant
1	14938613;14938615	2	ENSGALG00000007917	LAMB4	-1	1	1	RJFh:1	gca	AcG	A	T	synonymous_variant/missense_variant	missense_variant
1	14939497;14939498	2	ENSGALG00000007917	LAMB4	-1	112	6	FAyo:3;FLLL:16;LSnu:3;RJFh:23;Rmx6:19;RpRm:48	aat	aGC	N	S	synonymous_variant/missense_variant	missense_variant
1	15045090;15045091	2	ENSGALG00000007161	LRRK2	-1	1	1	RpRm:1	gac	TTc	D	F	missense_variant/missense_variant	missense_variant
1	15055772;15055773	2	ENSGALG00000007161	LRRK2	-1	71	5	Cobb:22;FAyo:8;Herx:1;RJFh:3;RpRm:37	aca	aTG	T	M	synonymous_variant/missense_variant	missense_variant
1	15263043;15263044	2	ENSGALG00000044979	C12orf40	-1	182	9	Cobb:25;FAyo:13;FLLL:8;Herx:1;LSnu:5;NA:1;RJFh:6;Rmx6:18;RpRm:105	cca	cTG	P	L	synonymous_variant/missense_variant	missense_variant
1	152673846;152673847	2	ENSGALG00000016906	SPRY2	1	3	2	Cobb:1;FLLL:2	gtg	gCC	V	A	missense_variant/synonymous_variant	missense_variant
1	153525010;153525011	2	ENSGALG00000016911	RNF219	1	1	1	FLLL:1	agt	aTA	S	I	missense_variant/missense_variant	missense_variant
1	154340859;154340860	2	ENSGALG00000016915	MYCBP2	1	1	1	FLLL:1	gac	TTc	D	F	missense_variant/missense_variant	missense_variant
1	154340865;154340866	2	ENSGALG00000016915	MYCBP2	1	1	1	FLLL:1	cgt	GCt	R	A	missense_variant/missense_variant	missense_variant
1	154342815;154342817	2	ENSGALG00000016915	MYCBP2	1	8	2	Cobb:4;FrAg:4	gcc	AcT	A	T	missense_variant/synonymous_variant	missense_variant
1	154449328;154449330	2	ENSGALG00000045204	FBXL3	1	382	11	A3A3:32;Cobb:48;FAyo:16;FLLL:32;FrAg:4;Herx:23;LSnu:16;N4A3:44;RJFh:36;Rmx6:19;RpRm:112	agg	CgT	R	R	synonymous_variant/missense_variant	synonymous_variant
1	154527122;154527123	2	ENSGALG00000033816	KCTD12	1	240	10	A3A3:15;Cobb:48;FAyo:16;FLLL:18;FrAg:3;LSnu:16;N4A3:32;RJFh:4;Rmx6:18;RpRm:70	atg	aCC	M	T	missense_variant/missense_variant	missense_variant
1	154873379;154873380	2	ENSGALG00000016920	LMO7	-1	29	1	RJFh:29	gca	gTG	A	V	synonymous_variant/missense_variant	missense_variant
1	154898459;154898460	2	ENSGALG00000016920	LMO7	-1	9	3	Cobb:4;Herx:3;LSnu:2	cat	TGt	H	C	missense_variant/missense_variant	missense_variant
1	156265000;156265001	2	ENSGALG00000016931	BORA	-1	1	1	Cobb:1	gca	gGT	A	G	synonymous_variant/missense_variant	missense_variant
1	156676278;156676280	2	ENSGALG00000037015	DACH1	1	1	1	Rmx6:1	gcg	CcC	A	P	missense_variant/synonymous_variant	missense_variant
1	15833829;15833830	2	ENSGALG00000043355	CELSR1	-1	372	11	A3A3:31;Cobb:48;FAyo:16;FLLL:30;FrAg:4;Herx:23;LSnu:16;N4A3:38;RJFh:35;Rmx6:19;RpRm:112	acc	aAT	T	N	synonymous_variant/missense_variant	missense_variant
1	15897033;15897034	2	ENSGALG00000043355	CELSR1	-1	348	11	A3A3:27;Cobb:45;FAyo:16;FLLL:29;FrAg:4;Herx:22;LSnu:16;N4A3:28;RJFh:32;Rmx6:19;RpRm:110	caa	cGC	Q	R	missense_variant/missense_variant	missense_variant
1	15897076;15897077	2	ENSGALG00000043355	CELSR1	-1	312	11	A3A3:23;Cobb:43;FAyo:15;FLLL:19;FrAg:4;Herx:22;LSnu:16;N4A3:24;RJFh:25;Rmx6:19;RpRm:102	tct	AAt	S	N	missense_variant/missense_variant	missense_variant
1	15897081;15897083	2	ENSGALG00000043355	CELSR1	-1	312	11	A3A3:23;Cobb:43;FAyo:15;FLLL:19;FrAg:4;Herx:22;LSnu:16;N4A3:24;RJFh:25;Rmx6:19;RpRm:102	atc	TtG	I	L	missense_variant/missense_variant	missense_variant
1	15923332;15923333	2	ENSGALG00000038315	HIST1H2B5L	-1	1	1	RpRm:1	tac	tCT	Y	S	synonymous_variant/missense_variant	missense_variant
1	15923482;15923484	2	ENSGALG00000038315	HIST1H2B5L	-1	270	11	A3A3:8;Cobb:34;FAyo:16;FLLL:18;FrAg:4;Herx:8;LSnu:16;N4A3:20;RJFh:35;Rmx6:18;RpRm:93	cgc	AgG	R	R	synonymous_variant/missense_variant	synonymous_variant
1	162382924;162382926	2	ENSGALG00000016937	DIAPH3	1	3	1	LSnu:3	cct	TcG	P	S	missense_variant/synonymous_variant	missense_variant
1	165962090;165962091	2	ENSGALG00000016954	RGCC	1	1	1	Cobb:1	tgt	CCt	C	P	missense_variant/missense_variant	missense_variant
1	166148211;166148213	2	ENSGALG00000016955	VWA8	-1	38	4	Cobb:10;FLLL:4;Herx:3;RJFh:21	tta	CtG	L	L	synonymous_variant/synonymous_variant	synonymous_variant
1	166168677;166168679	2	ENSGALG00000016955	VWA8	-1	1	1	Cobb:1	gcc	AcT	A	T	synonymous_variant/missense_variant	missense_variant
1	166334365;166334366	2	ENSGALG00000016959	DGKH	1	12	2	FAyo:8;FrAg:4	ctc	cAT	L	H	missense_variant/synonymous_variant	missense_variant
1	166408225;166408226	2	ENSGALG00000022739	AKAP11	1	34	4	Cobb:13;FAyo:10;FLLL:4;Herx:7	acc	GTc	T	V	missense_variant/missense_variant	missense_variant
1	166411360;166411362	2	ENSGALG00000022739	AKAP11	1	17	2	Cobb:14;LSnu:3	aaa	TaT	K	Y	stop_gained/missense_variant	missense_variant
1	166412720;166412721	2	ENSGALG00000022739	AKAP11	1	18	2	FAyo:10;Herx:8	aag	aGA	K	R	missense_variant/synonymous_variant	missense_variant
1	167180984;167180985	2	ENSGALG00000016969	LACC1	1	64	5	Cobb:13;FLLL:5;Herx:9;LSnu:10;RpRm:27	ggc	AAc	G	N	missense_variant/missense_variant	missense_variant
1	167182955;167182957	2	ENSGALG00000016969	LACC1	1	1	1	FLLL:1	tct	AcA	S	T	missense_variant/synonymous_variant	missense_variant
1	167627437;167627438	2	ENSGALG00000031567	GPALPP1	1	1	1	Herx:1	aca	aTG	T	M	missense_variant/synonymous_variant	missense_variant
1	167683836;167683837	2	ENSGALG00000016975	KCTD4	-1	1	1	Cobb:1	att	aCC	I	T	synonymous_variant/missense_variant	missense_variant
1	167683899;167683900	2	ENSGALG00000016975	KCTD4	-1	1	1	Cobb:1	att	aCC	I	T	synonymous_variant/missense_variant	missense_variant
1	168852735;168852736	2	ENSGALG00000017000	RCBTB2	-1	1	1	RpRm:1	tca	tTT	S	F	synonymous_variant/missense_variant	missense_variant
1	168852744;168852745	2	ENSGALG00000017000	RCBTB2	-1	2	1	RpRm:2	tcc	tTT	S	F	synonymous_variant/missense_variant	missense_variant
1	169104680;169104681	2	ENSGALG00000017002	FNDC3A	1	17	2	Cobb:13;FLLL:4	aca	GTa	T	V	missense_variant/missense_variant	missense_variant
1	169214818;169214819	2	ENSGALG00000017006	SETDB2	1	220	9	A3A3:30;Cobb:36;FAyo:16;FLLL:31;FrAg:3;Herx:12;LSnu:15;N4A3:44;RJFh:33	cgc	cAG	R	Q	missense_variant/synonymous_variant	missense_variant
1	170412461;170412463	2	ENSGALG00000017025	CKAP2	-1	1	1	A3A3:1	ggt	CgA	G	R	synonymous_variant/missense_variant	missense_variant
1	170412509;170412510	2	ENSGALG00000017025	CKAP2	-1	26	5	Cobb:1;FAyo:2;FLLL:9;LSnu:9;RJFh:5	gtt	gCG	V	A	synonymous_variant/missense_variant	missense_variant
1	170414068;170414069	2	ENSGALG00000017025	CKAP2	-1	3	2	FLLL:2;Herx:1	agc	TAc	S	Y	missense_variant/missense_variant	missense_variant
1	1712;1713	2	ENSGALG00000045540	CLC2DL3	1	1	1	N4A3:1	cac	TGc	H	C	missense_variant/missense_variant	missense_variant
1	171299683;171299684	2	ENSGALG00000017040	C4A	-1	68	6	A3A3:4;Cobb:1;Herx:3;N4A3:14;Rmx6:1;RpRm:45	tac	tTT	Y	F	synonymous_variant/missense_variant	missense_variant
1	171577665;171577666	2	ENSGALG00000017042	UFM1	-1	1	1	A3A3:1	ccc	cAA	P	Q	synonymous_variant/missense_variant	missense_variant
1	171967589;171967590	2	ENSGALG00000038379	ENSGALG00000038379	1	2	1	RJFh:2	cgc	cAT	R	H	missense_variant/synonymous_variant	missense_variant
1	174580487;174580488	2	ENSGALG00000017073	BRCA2	-1	2	1	Cobb:2	cat	AGt	H	S	missense_variant/missense_variant	missense_variant
1	174580726;174580727	2	ENSGALG00000017073	BRCA2	-1	1	1	RpRm:1	atg	aCT	M	T	missense_variant/missense_variant	missense_variant
1	174581182;174581184	2	ENSGALG00000017073	BRCA2	-1	4	2	A3A3:1;N4A3:3	agt	TgC	S	C	synonymous_variant/missense_variant	missense_variant
1	174581774;174581775	2	ENSGALG00000017073	BRCA2	-1	1	1	N4A3:1	act	GTt	T	V	missense_variant/missense_variant	missense_variant
1	174599603;174599605	2	ENSGALG00000034265	ZAR1L	1	58	9	A3A3:3;Cobb:6;FAyo:5;FLLL:2;LSnu:3;N4A3:4;RJFh:9;Rmx6:1;RpRm:25	ttc	CtG	F	L	missense_variant/missense_variant	missense_variant
1	174599636;174599638	2	ENSGALG00000034265	ZAR1L	1	37	9	A3A3:4;Cobb:2;FAyo:2;FrAg:1;LSnu:1;N4A3:3;RJFh:6;Rmx6:1;RpRm:17	atc	CtG	I	L	missense_variant/missense_variant	missense_variant
1	174599678;174599679	2	ENSGALG00000034265	ZAR1L	1	1	1	FAyo:1	aag	CGg	K	R	missense_variant/missense_variant	missense_variant
1	174599729;174599731	2	ENSGALG00000034265	ZAR1L	1	2	2	A3A3:1;RpRm:1	tcg	GcC	S	A	missense_variant/synonymous_variant	missense_variant
1	174644043;174644044	2	ENSGALG00000017075	FRY	-1	1	1	Cobb:1	gtt	gCC	V	A	splice_region_variant,synonymous_variant/missense_variant,splice_region_variant	missense_variant
1	1749;1750	2	ENSGALG00000045540	CLC2DL3	1	5	2	Cobb:2;LSnu:3	ttg	tCA	L	S	missense_variant/synonymous_variant	missense_variant
1	174959514;174959515	2	ENSGALG00000017076	B3GLCT	-1	6	1	LSnu:6	gca	gTT	A	V	synonymous_variant/missense_variant	missense_variant
1	175014719;175014721	2	ENSGALG00000017077	HSPH1	1	274	11	A3A3:10;Cobb:42;FAyo:16;FLLL:19;FrAg:4;Herx:7;LSnu:16;N4A3:36;RJFh:8;Rmx6:17;RpRm:99	atc	TtT	I	F	missense_variant/synonymous_variant	missense_variant
1	175647598;175647599	2	ENSGALG00000017086	ENSGALG00000017086	-1	206	9	A3A3:1;Cobb:21;FAyo:16;FLLL:17;LSnu:16;N4A3:1;RJFh:27;Rmx6:19;RpRm:88	gtc	ACc	V	T	missense_variant/missense_variant	missense_variant
1	175932877;175932879	2	ENSGALG00000017091	FLT1	1	274	11	A3A3:21;Cobb:45;FAyo:4;FLLL:19;FrAg:4;Herx:5;LSnu:16;N4A3:20;RJFh:25;Rmx6:18;RpRm:97	gcg	AcT	A	T	missense_variant/synonymous_variant	missense_variant
1	176037415;176037417	2	ENSGALG00000035726	FLT3	1	155	9	A3A3:7;Cobb:16;FLLL:22;FrAg:4;Herx:9;LSnu:5;N4A3:18;Rmx6:1;RpRm:73	cgg	AgA	R	R	synonymous_variant/synonymous_variant	synonymous_variant
1	176386043;176386044	2	ENSGALG00000034708	USP12	1	1	1	FAyo:1	tgg	tTT	W	F	missense_variant/missense_variant	missense_variant
1	176722587;176722588	2	ENSGALG00000017105	RNF6	1	16	4	Cobb:2;FAyo:8;LSnu:5;RJFh:1	cac	cTT	H	L	missense_variant/synonymous_variant	missense_variant
1	177061645;177061646	2	ENSGALG00000043035	SHISA2	-1	207	11	A3A3:23;Cobb:48;FAyo:4;FLLL:19;FrAg:3;Herx:15;LSnu:7;N4A3:22;RJFh:14;Rmx6:19;RpRm:33	cac	cGG	H	R	missense_variant/missense_variant	missense_variant
1	178644692;178644694	2	ENSGALG00000017129	SAP18	-1	1	1	Rmx6:1	aga	CgC	R	R	missense_variant/synonymous_variant	synonymous_variant
1	178823841;178823843	2	ENSGALG00000017133	EEF1AKMT1	1	52	2	A3A3:29;N4A3:23	atc	GtT	I	V	missense_variant/synonymous_variant	missense_variant
1	178832630;178832632	2	ENSGALG00000040007	IL17D	-1	1	1	RpRm:1	atc	GtT	I	V	synonymous_variant/missense_variant	missense_variant
1	179181290;179181291	2	ENSGALG00000017142	PSPC1	1	1	1	FAyo:1	gag	ATg	E	M	missense_variant/missense_variant	missense_variant
1	179270110;179270111	2	ENSGALG00000034473	PARP4	-1	1	1	Cobb:1	aaa	CGa	K	R	missense_variant/missense_variant	missense_variant
1	179310667;179310668	2	ENSGALG00000017148	CENPJ	1	132	10	A3A3:1;Cobb:27;FAyo:2;FLLL:4;Herx:2;LSnu:1;N4A3:10;RJFh:25;Rmx6:19;RpRm:41	ggc	AAc	G	N	missense_variant/missense_variant	missense_variant
1	179318251;179318252	2	ENSGALG00000017148	CENPJ	1	1	1	Cobb:1	tcc	tTG	S	L	missense_variant/synonymous_variant	missense_variant
1	179333346;179333348	2	ENSGALG00000045414	RNF17	-1	11	3	FLLL:1;LSnu:8;RJFh:2	tcc	CcT	S	P	synonymous_variant/missense_variant	missense_variant
1	180358261;180358262	2	ENSGALG00000017162	NPAT	1	2	1	RJFh:2	agc	aAT	S	N	missense_variant/synonymous_variant	missense_variant
1	180655581;180655583	2	ENSGALG00000017171	CWF19L2	1	8	1	FAyo:8	ttg	CtA	L	L	synonymous_variant/synonymous_variant	synonymous_variant
1	182250311;182250312	2	ENSGALG00000041814	DYNC2H1	-1	3	1	FLLL:3	gta	ACa	V	T	missense_variant/missense_variant	missense_variant
1	182314623;182314624	2	ENSGALG00000041814	DYNC2H1	-1	108	5	Cobb:9;FAyo:7;RJFh:1;Rmx6:18;RpRm:73	tca	tTG	S	L	synonymous_variant/missense_variant	missense_variant
1	182327005;182327006	2	ENSGALG00000041814	DYNC2H1	-1	155	10	A3A3:10;Cobb:25;FAyo:12;FLLL:21;FrAg:1;Herx:4;LSnu:10;N4A3:26;RJFh:27;Rmx6:19	cgg	cAC	R	H	synonymous_variant/missense_variant	missense_variant
1	182525013;182525014	2	ENSGALG00000019060	MMP27	1	1	1	Rmx6:1	att	TAt	I	Y	missense_variant/missense_variant	missense_variant
1	184977816;184977817	2	ENSGALG00000013489	CCDC82	1	18	3	A3A3:7;Herx:9;N4A3:2	tcc	AAc	S	N	missense_variant/missense_variant	missense_variant
1	185709047;185709048	2	ENSGALG00000017211	MRE11	1	3	1	FrAg:3	cct	TAt	P	Y	missense_variant/missense_variant	missense_variant
1	185717515;185717516	2	ENSGALG00000017212	GPR83	1	8	3	Cobb:3;FAyo:2;FLLL:3	gtt	gCC	V	A	missense_variant/synonymous_variant	missense_variant
1	185871898;185871900	2	ENSGALG00000017220	TAF1D	1	9	1	FLLL:9	ctg	AtT	L	I	missense_variant/synonymous_variant	missense_variant
1	185901495;185901496	2	ENSGALG00000040433	CEP295_XtoMany#CEP295NL_XtoMany	-1	129	5	Cobb:26;Herx:12;RJFh:12;Rmx6:6;RpRm:73	aga	CAa	R	Q	missense_variant/synonymous_variant	missense_variant
1	185902590;185902592	2	ENSGALG00000040433	CEP295_XtoMany#CEP295NL_XtoMany	-1	1	1	FrAg:1	gaa	AaG	E	K	synonymous_variant/missense_variant	missense_variant
1	186503131;186503132	2	ENSGALG00000017229	FAT3	-1	3	2	Cobb:2;Herx:1	cca	AAa	P	K	missense_variant/missense_variant	missense_variant
1	189101262;189101263	2	ENSGALG00000000071	DDIAS	1	2	1	N4A3:2	tgc	CAc	C	H	missense_variant/missense_variant	missense_variant
1	189208885;189208887	2	ENSGALG00000017250	ANKRD42	1	32	7	A3A3:2;Cobb:5;FLLL:1;FrAg:1;Herx:4;N4A3:2;RJFh:17	ctg	TtA	L	L	synonymous_variant/synonymous_variant	synonymous_variant
1	190350045;190350046	2	ENSGALG00000032681	ENSGALG00000032681	-1	77	5	A3A3:16;Cobb:2;LSnu:2;N4A3:36;RJFh:21	atg	aCA	M	T	missense_variant/missense_variant	missense_variant
1	190483633;190483635	2	ENSGALG00000039037	PICALM	-1	382	11	A3A3:32;Cobb:48;FAyo:16;FLLL:32;FrAg:4;Herx:23;LSnu:16;N4A3:44;RJFh:36;Rmx6:19;RpRm:112	gcc	TcT	A	S	synonymous_variant/missense_variant	missense_variant
1	192940260;192940261	2	ENSGALG00000035803	THRSP	1	285	10	A3A3:25;Cobb:40;FAyo:15;FLLL:32;FrAg:3;Herx:19;LSnu:13;N4A3:40;RJFh:23;RpRm:75	gca	gAC	A	D	missense_variant/synonymous_variant	missense_variant
1	193227244;193227245	2	ENSGALG00000031450	MYO7A	-1	1	1	RpRm:1	cta	cCT	L	P	synonymous_variant/missense_variant	missense_variant
1	193251256;193251258	2	ENSGALG00000031450	MYO7A	-1	261	11	A3A3:5;Cobb:42;FAyo:16;FLLL:23;FrAg:4;Herx:13;LSnu:16;N4A3:10;RJFh:20;Rmx6:19;RpRm:93	cga	AgG	R	R	synonymous_variant/synonymous_variant	synonymous_variant
1	193796358;193796359	2	ENSGALG00000000838	THAP12	1	1	1	Cobb:1	ctg	GCg	L	A	missense_variant/missense_variant	missense_variant
1	194197914;194197915	2	ENSGALG00000006443	ART1	-1	32	3	Cobb:30;FLLL:1;Herx:1	acc	aTT	T	I	synonymous_variant/missense_variant	missense_variant
1	194198403;194198404	2	ENSGALG00000006443	ART1	-1	37	4	FLLL:5;FrAg:1;LSnu:2;RpRm:29	aat	aGC	N	S	synonymous_variant/missense_variant	missense_variant
1	194198412;194198413	2	ENSGALG00000006443	ART1	-1	41	5	Cobb:18;FLLL:3;FrAg:1;LSnu:2;RpRm:17	gaa	gGC	E	G	missense_variant/missense_variant	missense_variant
1	194200369;194200370	2	ENSGALG00000044259	ENSGALG00000044259	-1	1	1	FLLL:1	cat	TGt	H	C	missense_variant/missense_variant	missense_variant
1	194201764;194201765	2	ENSGALG00000027166	ART7B	-1	4	3	A3A3:1;FrAg:2;Herx:1	gag	gGA	E	G	synonymous_variant/missense_variant	missense_variant
1	194201764;194201765	2	ENSGALG00000027166	ART7B	-1	4	3	A3A3:1;FrAg:2;Herx:1	agc	GAc	S	D	missense_variant/missense_variant	missense_variant
1	194202096;194202097	2	ENSGALG00000027166	ART7B	-1	10	3	FAyo:5;FLLL:4;LSnu:1	acc	aTT	T	I	synonymous_variant/missense_variant	missense_variant
1	194202156;194202157	2	ENSGALG00000027166	ART7B	-1	19	3	A3A3:5;FAyo:10;FrAg:4	ggt	gAA	G	E	synonymous_variant/missense_variant	missense_variant
1	194205427;194205428	2	ENSGALG00000028988	ART7C	1	129	7	A3A3:18;Cobb:47;FLLL:10;Herx:6;LSnu:15;N4A3:21;RJFh:12	cac	AGc	H	S	missense_variant/missense_variant	missense_variant
1	194205511;194205512	2	ENSGALG00000028988	ART7C	1	63	6	A3A3:9;Cobb:8;FLLL:1;FrAg:3;Herx:11;N4A3:31	gac	AGc	D	S	missense_variant/missense_variant	missense_variant
1	194205671;194205672	2	ENSGALG00000028988	ART7C	1	3	1	Cobb:3	aca	aTG	T	M	missense_variant/synonymous_variant	missense_variant
1	194206025;194206026	2	ENSGALG00000028988	ART7C	1	56	5	Cobb:15;FLLL:13;FrAg:4;N4A3:17;RJFh:7	att	aCC	I	T	missense_variant/synonymous_variant	missense_variant
1	194207665;194207666	2	ENSGALG00000045341	ENSGALG00000045341	1	4	2	FLLL:3;FrAg:1	tca	tTG	S	L	missense_variant/synonymous_variant	missense_variant
1	194207742;194207743	2	ENSGALG00000045341	ENSGALG00000045341	1	21	1	N4A3:21	ccc	TGc	P	C	missense_variant/missense_variant	missense_variant
1	194211283;194211284	2	ENSGALG00000000871	MADPRT1	1	41	3	Cobb:38;FLLL:1;N4A3:2	cac	AGc	H	S	missense_variant/missense_variant	missense_variant
1	194211383;194211384	2	ENSGALG00000000871	MADPRT1	1	287	10	A3A3:20;Cobb:48;FAyo:16;FLLL:32;FrAg:4;Herx:16;LSnu:16;N4A3:33;RJFh:14;RpRm:88	gaa	gGC	E	G	missense_variant/missense_variant	missense_variant
1	194211392;194211393	2	ENSGALG00000000871	MADPRT1	1	269	11	A3A3:16;Cobb:48;FAyo:16;FLLL:30;FrAg:4;Herx:16;LSnu:16;N4A3:30;NA:1;RJFh:4;RpRm:88	aat	aGC	N	S	missense_variant/synonymous_variant	missense_variant
1	194211799;194211800	2	ENSGALG00000000871	MADPRT1	1	4	2	Cobb:3;LSnu:1	aag	GGg	K	G	missense_variant/missense_variant	missense_variant
1	194211821;194211822	2	ENSGALG00000000871	MADPRT1	1	1	1	Herx:1	ggt	gAA	G	E	missense_variant/synonymous_variant	missense_variant
1	194211827;194211828	2	ENSGALG00000000871	MADPRT1	1	3	3	Cobb:1;FLLL:1;NA:1	gac	gGT	D	G	missense_variant/synonymous_variant	missense_variant
1	194211830;194211831	2	ENSGALG00000000871	MADPRT1	1	1	1	FLLL:1	gaa	gGG	E	G	missense_variant/synonymous_variant	missense_variant
1	194212209;194212210	2	ENSGALG00000000871	MADPRT1	1	1	1	LSnu:1	aag	GGg	K	G	missense_variant/missense_variant	missense_variant
1	194212213;194212214	2	ENSGALG00000000871	MADPRT1	1	3	2	A3A3:2;Cobb:1	gag	gGA	E	G	missense_variant/synonymous_variant	missense_variant
1	194212405;194212406	2	ENSGALG00000000871	MADPRT1	1	1	1	RpRm:1	aag	GGg	K	G	missense_variant/missense_variant	missense_variant
1	194228065;194228066	2	ENSGALG00000017493	TRPC2L	1	1	1	RJFh:1	gcc	gGT	A	G	missense_variant/synonymous_variant	missense_variant
1	194230040;194230041	2	ENSGALG00000001258	NUMA1	-1	1	1	Cobb:1	aga	TAa	R	*	missense_variant/stop_gained	stop_gained
1	194231525;194231526	2	ENSGALG00000001258	NUMA1	-1	1	1	FLLL:1	tcg	tTA	S	L	synonymous_variant/missense_variant	missense_variant
1	194241820;194241821	2	ENSGALG00000001258	NUMA1	-1	28	2	Cobb:15;FLLL:13	tgc	CAc	C	H	missense_variant/missense_variant	missense_variant
1	194350459;194350461	2	ENSGALG00000017334	DCHS1	1	91	6	Cobb:40;FLLL:32;FrAg:2;Herx:1;LSnu:4;RJFh:12	gcg	AcA	A	T	missense_variant/synonymous_variant	missense_variant
1	194461254;194461255	2	ENSGALG00000022704	CNGA4	-1	1	1	FLLL:1	gtg	gCA	V	A	synonymous_variant/missense_variant	missense_variant
1	194461830;194461832	2	ENSGALG00000022704	CNGA4	-1	29	4	Cobb:5;FAyo:5;FLLL:10;RJFh:9	tat	CaC	Y	H	synonymous_variant/missense_variant	missense_variant
1	194512690;194512691	2	ENSGALG00000017342	OR52D1	1	1	1	RpRm:1	atg	aGT	M	S	missense_variant/missense_variant	missense_variant
1	194534220;194534222	2	ENSGALG00000017343	FOLR1	-1	6	1	N4A3:6	cgt	AgG	R	R	synonymous_variant/missense_variant	synonymous_variant
1	194665176;194665177	2	ENSGALG00000029040	OR52L1	1	1	1	N4A3:1	ccc	cTG	P	L	missense_variant/synonymous_variant	missense_variant
1	194823228;194823229	2	ENSGALG00000022702	CHRNA10	1	31	3	Cobb:16;FAyo:13;FLLL:2	atg	aCA	M	T	missense_variant/missense_variant	missense_variant
1	194830054;194830055	2	ENSGALG00000039655	ENSGALG00000039655	-1	1	1	Cobb:1	cgc	cAT	R	H	synonymous_variant/missense_variant	missense_variant
1	194830159;194830160	2	ENSGALG00000039655	ENSGALG00000039655	-1	76	4	Cobb:1;FLLL:2;LSnu:3;RpRm:70	tca	tTT	S	F	synonymous_variant/missense_variant	missense_variant
1	194846376;194846378	2	ENSGALG00000039054	AT1	1	265	9	A3A3:31;Cobb:27;FAyo:16;FLLL:21;Herx:21;LSnu:15;N4A3:44;RJFh:1;RpRm:89	acg	GcA	T	A	missense_variant/synonymous_variant	missense_variant
1	194846434;194846435	2	ENSGALG00000039054	AT1	1	6	1	RpRm:6	tca	tTT	S	F	missense_variant/synonymous_variant	missense_variant
1	194846539;194846540	2	ENSGALG00000039054	AT1	1	23	3	Cobb:6;FAyo:16;FrAg:1	cat	cGC	H	R	missense_variant/synonymous_variant	missense_variant
1	194846617;194846618	2	ENSGALG00000039054	AT1	1	11	2	Cobb:9;Herx:2	agg	aAT	R	N	missense_variant/missense_variant	missense_variant
1	194846919;194846920	2	ENSGALG00000039054	AT1	1	7	1	RpRm:7	cag	TGg	Q	W	stop_gained/missense_variant	missense_variant
1	194846942;194846943	2	ENSGALG00000039054	AT1	1	63	7	Cobb:10;FAyo:12;FLLL:8;FrAg:4;Herx:2;LSnu:2;RpRm:25	gca	gAG	A	E	missense_variant/synonymous_variant	missense_variant
1	194872533;194872534	2	ENSGALG00000032614	LOC107049017	1	116	3	FLLL:12;LSnu:15;RpRm:89	tgc	CAc	C	H	missense_variant/missense_variant	missense_variant
1	195425787;195425788	2	ENSGALG00000017326	ARHGEF17	1	1	1	FLLL:1	ccg	cAA	P	Q	missense_variant/synonymous_variant	missense_variant
1	195552141;195552143	2	ENSGALG00000044739	ENSGALG00000044739	1	2	1	FrAg:2	cta	TtG	L	L	synonymous_variant/synonymous_variant	synonymous_variant
1	195627590;195627592	2	ENSGALG00000044348	ENSGALG00000044348	-1	205	9	A3A3:18;Cobb:11;FLLL:20;Herx:2;LSnu:11;N4A3:25;RJFh:16;Rmx6:7;RpRm:95	gaa	AaG	E	K	synonymous_variant/missense_variant	missense_variant
1	195778522;195778523	2	ENSGALG00000017314	C2CD3	-1	1	1	FLLL:1	gca	gTG	A	V	synonymous_variant/missense_variant	missense_variant
1	195791631;195791632	2	ENSGALG00000017314	C2CD3	-1	1	1	Cobb:1	gga	gTT	G	V	synonymous_variant/missense_variant	missense_variant
1	195795966;195795968	2	ENSGALG00000017314	C2CD3	-1	247	10	A3A3:3;Cobb:27;FAyo:15;FLLL:23;FrAg:2;LSnu:9;N4A3:22;RJFh:31;Rmx6:17;RpRm:98	aca	GcG	T	A	synonymous_variant/missense_variant	missense_variant
1	195858535;195858536	2	ENSGALG00000019036	SPCS2	-1	2	1	Cobb:2	atg	aCA	M	T	missense_variant/missense_variant	missense_variant
1	195872112;195872113	2	ENSGALG00000017310	XRRA1	1	10	3	FAyo:5;LSnu:2;RJFh:3	ctg	cCC	L	P	missense_variant/synonymous_variant	missense_variant
1	203;204	2	ENSGALG00000045540	CLC2DL3	1	32	5	FLLL:17;LSnu:1;N4A3:3;Rmx6:8;RpRm:3	atg	GCg	M	A	missense_variant/missense_variant	missense_variant
1	20883393;20883394	2	ENSGALG00000033997	ZNF800	1	3	2	FLLL:1;RJFh:2	gca	AAa	A	K	missense_variant/missense_variant	missense_variant
1	21775637;21775638	2	ENSGALG00000008740	POT1	1	1	1	Cobb:1	ttt	tAC	F	Y	missense_variant/synonymous_variant	missense_variant
1	22315391;22315392	2	ENSGALG00000008823	IQUB	1	46	4	A3A3:9;Cobb:14;Herx:1;N4A3:22	aca	aTG	T	M	missense_variant/synonymous_variant	missense_variant
1	22386198;22386199	2	ENSGALG00000008836	ATP6AP1	1	63	7	Cobb:21;FAyo:1;FLLL:23;FrAg:4;Herx:4;LSnu:7;RJFh:3	gtg	ACg	V	T	missense_variant/missense_variant	missense_variant
1	22895484;22895486	2	ENSGALG00000008953	AASS	1	3	1	Herx:3	aac	TaT	N	Y	missense_variant/synonymous_variant	missense_variant
1	22935629;22935631	2	ENSGALG00000040114	PTPRZ1	-1	18	5	Cobb:1;FAyo:1;RJFh:14;Rmx6:1;RpRm:1	gtg	AtT	V	I	synonymous_variant/missense_variant	missense_variant
1	23400418;23400420	2	ENSGALG00000009002	CPED1	-1	3	1	RJFh:3	agc	CgG	S	R	missense_variant/missense_variant	missense_variant
1	236;237	2	ENSGALG00000045540	CLC2DL3	1	7	4	A3A3:1;FAyo:3;FrAg:1;LSnu:2	gga	AAa	G	K	missense_variant/missense_variant	missense_variant
1	2361;2362	2	ENSGALG00000045540	CLC2DL3	1	105	8	A3A3:23;Cobb:7;FLLL:7;Herx:2;LSnu:10;N4A3:21;NA:1;RpRm:34	cgg	TTg	R	L	missense_variant/missense_variant	missense_variant
1	2373;2375	2	ENSGALG00000045540	CLC2DL3	1	45	5	A3A3:11;Cobb:14;Herx:1;N4A3:18;NA:1	cgt	GgC	R	G	missense_variant/synonymous_variant	missense_variant
1	2416;2417	2	ENSGALG00000045540	CLC2DL3	1	5	1	RJFh:5	gac	gCT	D	A	missense_variant/synonymous_variant	missense_variant
1	24526318;24526319	2	ENSGALG00000009134	CTTNBP2	1	163	10	A3A3:3;Cobb:40;FAyo:14;FLLL:21;FrAg:4;Herx:8;LSnu:13;N4A3:3;RJFh:8;RpRm:49	gat	CCt	D	P	missense_variant/missense_variant	missense_variant
1	2619;2620	2	ENSGALG00000045540	CLC2DL3	1	34	3	FLLL:22;LSnu:1;Rmx6:11	agc	aAT	S	N	missense_variant/synonymous_variant	missense_variant
1	28528139;28528141	2	ENSGALG00000009505	PNPLA8	1	256	10	A3A3:31;Cobb:25;FAyo:4;FLLL:10;FrAg:2;Herx:3;LSnu:7;N4A3:43;Rmx6:19;RpRm:112	gtg	AtC	V	I	missense_variant/synonymous_variant	missense_variant
1	30833467;30833468	2	ENSGALG00000033074	ARID2	1	1	1	FLLL:1	cag	cCC	Q	P	missense_variant/missense_variant	missense_variant
1	30872322;30872323	2	ENSGALG00000028849	SCAF11	-1	101	4	Cobb:37;FLLL:21;Herx:16;RJFh:27	aca	GGa	T	G	missense_variant/missense_variant	missense_variant
1	30873407;30873408	2	ENSGALG00000028849	SCAF11	-1	150	9	A3A3:2;Cobb:8;FAyo:14;FLLL:23;Herx:2;N4A3:1;RJFh:22;Rmx6:19;RpRm:59	gtg	gCA	V	A	synonymous_variant/missense_variant	missense_variant
1	33147691;33147692	2	ENSGALG00000009805	PPM1H	-1	1	1	FLLL:1	tcg	tAA	S	*	synonymous_variant/stop_gained	stop_gained
1	33629930;33629931	2	ENSGALG00000009835	XPOT	1	1	1	FLLL:1	gta	gCT	V	A	missense_variant/synonymous_variant	missense_variant
1	33937773;33937774	2	ENSGALG00000009873	LEMD3	1	1	1	RpRm:1	ggg	CCg	G	P	missense_variant/missense_variant	missense_variant
1	34417708;34417709	2	ENSGALG00000009885	HELB	1	222	10	A3A3:8;Cobb:38;FAyo:9;FLLL:28;Herx:14;LSnu:12;N4A3:8;RJFh:7;Rmx6:15;RpRm:83	aca	aTG	T	M	missense_variant/synonymous_variant	missense_variant
1	35277128;35277130	2	ENSGALG00000009940	SLC35E3	1	83	6	A3A3:26;Cobb:5;FLLL:5;Herx:6;LSnu:3;N4A3:38	ttg	CtC	L	L	synonymous_variant/missense_variant	synonymous_variant
1	3573314;3573316	2	ENSGALG00000040369	PFKFB3	1	1	1	Cobb:1	caa	GaG	Q	E	missense_variant/synonymous_variant	missense_variant
1	3573359;3573361	2	ENSGALG00000040369	PFKFB3	1	33	3	A3A3:5;N4A3:3;RJFh:25	aga	CgG	R	R	synonymous_variant/synonymous_variant	synonymous_variant
1	3573374;3573376	2	ENSGALG00000040369	PFKFB3	1	33	3	A3A3:4;N4A3:3;RJFh:26	ctt	TtG	L	L	missense_variant/synonymous_variant	synonymous_variant
1	35872514;35872516	2	ENSGALG00000010049	PTPRB	-1	105	8	A3A3:15;Cobb:17;FLLL:18;FrAg:4;Herx:5;LSnu:11;N4A3:9;RJFh:26	gca	AcG	A	T	synonymous_variant/missense_variant	missense_variant
1	37738413;37738414	2	ENSGALG00000010208	CAPS2	-1	104	8	A3A3:7;Cobb:11;FAyo:10;FLLL:25;Herx:12;LSnu:15;N4A3:4;RJFh:20	agt	CAt	S	H	missense_variant/missense_variant	missense_variant
1	38033260;38033261	2	ENSGALG00000033769	BBS10	-1	259	8	A3A3:32;Cobb:33;FLLL:12;Herx:10;N4A3:40;NA:1;Rmx6:19;RpRm:112	gcg	AGg	A	R	missense_variant/missense_variant	missense_variant
1	38033400;38033402	2	ENSGALG00000033769	BBS10	-1	1	1	Cobb:1	gca	AcG	A	T	synonymous_variant/missense_variant	missense_variant
1	38865754;38865756	2	ENSGALG00000010311	NAV3	1	1	1	Cobb:1	aag	CaA	K	Q	missense_variant/synonymous_variant	missense_variant
1	3931906;3931907	2	ENSGALG00000009279	SFMBT2	-1	1	1	Cobb:1	aag	TGg	K	W	missense_variant/stop_gained	missense_variant
1	39548895;39548897	2	ENSGALG00000010320	PAWR	-1	1	1	Cobb:1	gcc	TcG	A	S	synonymous_variant/missense_variant	missense_variant
1	40035271;40035272	2	ENSGALG00000010939	LIN7A	-1	1	1	FLLL:1	aaa	aCT	K	T	missense_variant/missense_variant	missense_variant
1	40215875;40215877	2	ENSGALG00000010958	PPFIA2	-1	177	10	A3A3:8;Cobb:13;FAyo:10;FLLL:6;FrAg:3;LSnu:16;N4A3:6;RJFh:16;Rmx6:18;RpRm:81	ctc	TtA	L	L	synonymous_variant/missense_variant	synonymous_variant
1	40709035;40709036	2	ENSGALG00000042269	METTL25	1	1	1	RpRm:1	ctc	cGG	L	R	missense_variant/synonymous_variant	missense_variant
1	40714883;40714884	2	ENSGALG00000042269	METTL25	1	26	4	Cobb:14;FAyo:9;Herx:2;RJFh:1	gca	gTG	A	V	missense_variant/synonymous_variant	missense_variant
1	42217621;42217623	2	ENSGALG00000028360	MGAT4C	-1	1	1	RpRm:1	atg	TtT	M	F	missense_variant/missense_variant	missense_variant
1	4250386;4250388	2	ENSGALG00000006753	ATP5F1C	1	2	1	RpRm:2	tac	GaT	Y	D	missense_variant/synonymous_variant	missense_variant
1	42846583;42846584	2	ENSGALG00000011177	CEP290	-1	10	1	FAyo:10	gac	gGT	D	G	synonymous_variant/missense_variant	missense_variant
1	42849031;42849032	2	ENSGALG00000011177	CEP290	-1	1	1	Cobb:1	gaa	gGG	E	G	synonymous_variant/missense_variant	missense_variant
1	43291462;43291464	2	ENSGALG00000011207	DUSP6	-1	376	11	A3A3:32;Cobb:48;FAyo:16;FLLL:32;FrAg:4;Herx:23;LSnu:16;N4A3:39;RJFh:36;Rmx6:19;RpRm:111	atg	CtC	M	L	missense_variant/missense_variant	missense_variant
1	43291567;43291569	2	ENSGALG00000011207	DUSP6	-1	366	11	A3A3:29;Cobb:48;FAyo:16;FLLL:32;FrAg:4;Herx:21;LSnu:16;N4A3:40;RJFh:36;Rmx6:16;RpRm:108	ctt	TtA	L	L	synonymous_variant/missense_variant	synonymous_variant
1	43292480;43292482	2	ENSGALG00000011207	DUSP6	-1	373	11	A3A3:32;Cobb:48;FAyo:16;FLLL:32;FrAg:4;Herx:23;LSnu:16;N4A3:41;RJFh:36;Rmx6:19;RpRm:106	ctg	AtC	L	I	synonymous_variant/missense_variant	missense_variant
1	45428742;45428743	2	ENSGALG00000011342	FGD6	-1	23	5	A3A3:5;Cobb:1;Herx:3;N4A3:7;RJFh:7	ttg	tCA	L	S	synonymous_variant/missense_variant	missense_variant
1	46046762;46046764	2	ENSGALG00000031699	NEDD1	1	108	7	A3A3:28;Cobb:5;FAyo:5;FLLL:14;Herx:5;LSnu:16;N4A3:35	tcc	GcT	S	A	missense_variant/synonymous_variant	missense_variant
1	47679588;47679589	2	ENSGALG00000011643	UTP20	1	19	4	Cobb:1;FLLL:12;Herx:1;LSnu:5	cga	cAG	R	Q	missense_variant/synonymous_variant	missense_variant
1	47692589;47692591	2	ENSGALG00000011643	UTP20	1	48	4	A3A3:7;Cobb:17;N4A3:7;RpRm:17	ctg	TtA	L	L	synonymous_variant/synonymous_variant	synonymous_variant
1	48125616;48125618	2	ENSGALG00000038343	H2AFJ	-1	4	1	N4A3:4	atc	GtG	I	V	missense_variant/missense_variant	missense_variant
1	48127926;48127928	2	ENSGALG00000031159	HIST1H110	-1	1	1	RpRm:1	gcg	CcC	A	P	synonymous_variant/missense_variant	missense_variant
1	48128040;48128041	2	ENSGALG00000031159	HIST1H110	-1	7	1	FLLL:7	gct	gTG	A	V	synonymous_variant/missense_variant	missense_variant
1	48145708;48145710	2	ENSGALG00000037930	HIST1H3A	-1	215	10	A3A3:1;Cobb:48;FAyo:3;FLLL:23;Herx:5;LSnu:8;N4A3:43;RJFh:2;Rmx6:19;RpRm:63	gcc	TcT	A	S	synonymous_variant/missense_variant	missense_variant
1	48147916;48147918	2	ENSGALG00000042650	ENSGALG00000042650	1	16	7	Cobb:2;FLLL:2;FrAg:2;N4A3:4;RJFh:1;Rmx6:1;RpRm:4	cgt	TgA	R	*	missense_variant/synonymous_variant	stop_gained
1	48153975;48153977	2	ENSGALG00000037167	HIST1H103	-1	12	3	A3A3:1;Rmx6:3;RpRm:8	ccg	GcA	P	A	synonymous_variant/missense_variant	missense_variant
1	48160429;48160431	2	ENSGALG00000042491	HIST4H4	1	1	1	Rmx6:1	ggc	TgT	G	C	missense_variant/synonymous_variant	missense_variant
1	48161440;48161441	2	ENSGALG00000039351	ENSGALG00000039351	1	3	1	RpRm:3	ctt	cCC	L	P	missense_variant/synonymous_variant	missense_variant
1	48163695;48163697	2	ENSGALG00000046198	ENSGALG00000046198	-1	51	4	Cobb:1;FLLL:1;N4A3:36;RpRm:13	aca	CcC	T	P	synonymous_variant/missense_variant	missense_variant
1	48200879;48200880	2	ENSGALG00000011783	HIST1H111R	-1	120	10	A3A3:1;Cobb:22;FAyo:4;FLLL:7;FrAg:2;LSnu:2;N4A3:15;RJFh:7;Rmx6:8;RpRm:52	gtg	gCA	V	A	synonymous_variant/missense_variant	missense_variant
1	48200987;48200988	2	ENSGALG00000011783	HIST1H111R	-1	8	3	Cobb:3;Herx:2;RJFh:3	gca	gTG	A	V	synonymous_variant/missense_variant	missense_variant
1	48200990;48200992	2	ENSGALG00000011783	HIST1H111R	-1	17	4	Cobb:8;FAyo:1;Rmx6:3;RpRm:5	gca	CcG	A	P	synonymous_variant/missense_variant	missense_variant
1	48529;48530	2	ENSGALG00000041494	GOLGB1	1	166	9	A3A3:22;Cobb:16;FAyo:16;FLLL:16;Herx:12;LSnu:5;N4A3:44;RJFh:13;RpRm:22	acg	aTA	T	I	missense_variant/synonymous_variant	missense_variant
1	49192854;49192856	2	ENSGALG00000028016	HSPA12B	-1	162	11	A3A3:7;Cobb:39;FAyo:16;FLLL:22;FrAg:3;Herx:17;LSnu:10;N4A3:18;RJFh:2;Rmx6:2;RpRm:26	gat	AaG	D	K	missense_variant/missense_variant	missense_variant
1	49197232;49197233	2	ENSGALG00000019325	LOC417973	1	84	8	Cobb:3;FLLL:10;FrAg:2;Herx:1;LSnu:9;RJFh:1;Rmx6:6;RpRm:52	ggg	AAg	G	K	missense_variant/missense_variant	missense_variant
1	49197284;49197285	2	ENSGALG00000019325	LOC417973	1	23	1	RpRm:23	gtg	gCA	V	A	missense_variant/synonymous_variant	missense_variant
1	49199141;49199142	2	ENSGALG00000019325	LOC417973	1	3	1	FAyo:3	tgt	CAt	C	H	missense_variant/missense_variant	missense_variant
1	49470730;49470731	2	ENSGALG00000011908	WBP2NL	-1	43	4	A3A3:8;FLLL:2;N4A3:23;RpRm:10	gta	gCT	V	A	synonymous_variant/missense_variant	missense_variant
1	49586859;49586860	2	ENSGALG00000031186	MEI1	-1	11	4	FAyo:5;FrAg:1;Herx:3;LSnu:2	cgc	cAG	R	Q	synonymous_variant/missense_variant	missense_variant
1	49597983;49597985	2	ENSGALG00000011932	XRCC6	-1	4	1	RJFh:4	tac	AaA	Y	K	stop_gained/missense_variant	missense_variant
1	49604936;49604937	2	ENSGALG00000011932	XRCC6	-1	1	1	FLLL:1	cag	cTT	Q	L	missense_variant/missense_variant	missense_variant
1	49776990;49776992	2	ENSGALG00000011966	RANGAP1	1	45	5	Cobb:9;FLLL:19;FrAg:4;Herx:12;LSnu:1	ctc	TtG	L	L	missense_variant/synonymous_variant	synonymous_variant
1	49780148;49780149	2	ENSGALG00000011966	RANGAP1	1	5	1	RJFh:5	tct	tTG	S	L	missense_variant/synonymous_variant	missense_variant
1	50088912;50088913	2	ENSGALG00000012024	MKL1	1	3	1	FrAg:3	agc	aAT	S	N	missense_variant/synonymous_variant	missense_variant
1	50301317;50301319	2	ENSGALG00000045936	FAM83F	-1	11	1	RJFh:11	cga	TgG	R	W	synonymous_variant/stop_gained	missense_variant
1	50476647;50476649	2	ENSGALG00000035051	CACNA1I	-1	77	3	FAyo:11;LSnu:14;RpRm:52	gca	TcC	A	S	synonymous_variant/missense_variant	missense_variant
1	50648957;50648958	2	ENSGALG00000012144	MIEF1	-1	3	1	FrAg:3	gac	TTc	D	F	missense_variant/missense_variant	missense_variant
1	50804537;50804538	2	ENSGALG00000036867	CBX6	1	256	11	A3A3:5;Cobb:45;FAyo:16;FLLL:19;FrAg:4;Herx:10;LSnu:16;N4A3:18;RJFh:11;Rmx6:18;RpRm:94	gct	CAt	A	H	missense_variant/missense_variant	missense_variant
1	50837744;50837745	2	ENSGALG00000034504	FAM20CL	1	1	1	Cobb:1	ctg	TCg	L	S	synonymous_variant/missense_variant	missense_variant
1	50921511;50921513	2	ENSGALG00000037360	DDX17	1	125	11	A3A3:2;Cobb:22;FAyo:5;FLLL:11;FrAg:2;Herx:23;LSnu:1;N4A3:2;RJFh:7;Rmx6:4;RpRm:46	ctt	TtA	L	L	missense_variant/synonymous_variant	synonymous_variant
1	50921538;50921540	2	ENSGALG00000037360	DDX17	1	126	11	A3A3:2;Cobb:22;FAyo:5;FLLL:11;FrAg:2;Herx:22;LSnu:1;N4A3:2;RJFh:7;Rmx6:3;RpRm:49	aga	CgC	R	R	synonymous_variant/missense_variant	synonymous_variant
1	51116151;51116152	2	ENSGALG00000012265	MICALL1	-1	78	4	A3A3:2;N4A3:4;Rmx6:4;RpRm:68	gca	gTG	A	V	synonymous_variant/missense_variant	missense_variant
1	51152893;51152895	2	ENSGALG00000012307	GALR3	-1	128	6	FAyo:10;FLLL:1;LSnu:14;N4A3:42;RJFh:4;RpRm:57	ttc	CtG	F	L	missense_variant/missense_variant	missense_variant
1	51152977;51152979	2	ENSGALG00000012307	GALR3	-1	85	5	FAyo:4;LSnu:7;N4A3:30;RJFh:1;RpRm:43	ctc	AtT	L	I	synonymous_variant/missense_variant	missense_variant
1	51153076;51153078	2	ENSGALG00000012307	GALR3	-1	122	6	FAyo:8;FLLL:1;LSnu:15;N4A3:42;RJFh:2;RpRm:54	agc	GgA	S	G	missense_variant/missense_variant	missense_variant
1	51279484;51279486	2	ENSGALG00000042365	CARD10	1	1	1	FLLL:1	cgc	AgA	R	R	missense_variant/synonymous_variant	synonymous_variant
1	51297269;51297270	2	ENSGALG00000012442	MFNG	1	2	2	Cobb:1;FLLL:1	cta	cAG	L	Q	missense_variant/synonymous_variant	missense_variant
1	51455068;51455070	2	ENSGALG00000012456	RAC2	1	1	1	RJFh:1	act	TcC	T	S	missense_variant/synonymous_variant	missense_variant
1	51464456;51464458	2	ENSGALG00000012457	SSTR3	1	1	1	Cobb:1	gtt	CtG	V	L	missense_variant/synonymous_variant	missense_variant
1	51464993;51464994	2	ENSGALG00000012457	SSTR3	1	1	1	Cobb:1	ggg	CAg	G	Q	missense_variant/missense_variant	missense_variant
1	51477140;51477141	2	ENSGALG00000027067	C1QTNF1	1	355	11	A3A3:19;Cobb:48;FAyo:16;FLLL:32;FrAg:4;Herx:23;LSnu:16;N4A3:34;RJFh:35;Rmx6:19;RpRm:109	tac	tCT	Y	S	missense_variant/synonymous_variant	missense_variant
1	51477151;51477153	2	ENSGALG00000027067	C1QTNF1	1	352	11	A3A3:19;Cobb:48;FAyo:15;FLLL:32;FrAg:4;Herx:22;LSnu:16;N4A3:33;RJFh:35;Rmx6:19;RpRm:109	atc	CtT	I	L	missense_variant/synonymous_variant	missense_variant
1	51477230;51477231	2	ENSGALG00000027067	C1QTNF1	1	348	11	A3A3:16;Cobb:48;FAyo:16;FLLL:32;FrAg:4;Herx:23;LSnu:16;N4A3:30;RJFh:36;Rmx6:19;RpRm:108	gtg	gCA	V	A	missense_variant/synonymous_variant	missense_variant
1	51579045;51579046	2	ENSGALG00000025881	CSF2RB	-1	1	1	RpRm:1	acc	GAc	T	D	missense_variant/missense_variant	missense_variant
1	51579314;51579315	2	ENSGALG00000025881	CSF2RB	-1	1	1	FLLL:1	agt	aCC	S	T	synonymous_variant/missense_variant	missense_variant
1	51601006;51601007	2	ENSGALG00000025881	CSF2RB	-1	20	3	Cobb:11;FAyo:8;Rmx6:1	ttc	AAc	F	N	missense_variant/missense_variant	missense_variant
1	51602465;51602466	2	ENSGALG00000025881	CSF2RB	-1	31	4	FAyo:16;Herx:1;LSnu:12;RJFh:2	cgt	cAC	R	H	synonymous_variant/missense_variant	missense_variant
1	51647391;51647392	2	ENSGALG00000012522	PVALB	1	5	2	Cobb:3;RpRm:2	ctc	TCc	L	S	missense_variant/missense_variant	missense_variant
1	51755755;51755757	2	ENSGALG00000012529	EIF3D	1	1	1	RJFh:1	agt	GgG	S	G	missense_variant/missense_variant	missense_variant
1	52038709;52038710	2	ENSGALG00000012540	RBFOX2	1	1	1	FLLL:1	ctt	cCG	L	P	missense_variant/synonymous_variant	missense_variant
1	52195685;52195686	2	ENSGALG00000012556	HMGXB4_XtoMany	-1	3	1	FLLL:3	aag	aGA	K	R	synonymous_variant/missense_variant	missense_variant
1	53348567;53348569	2	ENSGALG00000012611	RTCB	1	13	1	FAyo:13	gtc	AtT	V	I	missense_variant/synonymous_variant	missense_variant
1	53756742;53756743	2	ENSGALG00000029484	RIC8B	-1	13	4	A3A3:2;FAyo:7;FLLL:2;N4A3:2	aat	CGt	N	R	missense_variant/missense_variant	missense_variant
1	551919;551920	2	ENSGALG00000029341	PPP6R2	1	138	10	A3A3:21;Cobb:16;FAyo:10;FLLL:17;FrAg:3;Herx:7;LSnu:8;N4A3:18;RJFh:34;Rmx6:4	tca	tTG	S	L	missense_variant/synonymous_variant	missense_variant
1	55428867;55428868	2	ENSGALG00000012756	PARPBP	-1	11	1	RJFh:11	caa	cGC	Q	R	missense_variant/missense_variant	missense_variant
1	55461366;55461367	2	ENSGALG00000012756	PARPBP	-1	21	4	FLLL:1;FrAg:1;LSnu:2;RJFh:17	tgt	CAt	C	H	missense_variant/missense_variant	missense_variant
1	55603142;55603143	2	ENSGALG00000012763	GNPTAB	1	377	11	A3A3:32;Cobb:47;FAyo:12;FLLL:32;FrAg:4;Herx:23;LSnu:16;N4A3:44;RJFh:36;Rmx6:19;RpRm:112	gtg	gCA	V	A	missense_variant/synonymous_variant	missense_variant
1	55616638;55616639	2	ENSGALG00000012766	SYCP3	1	1	1	Rmx6:1	gca	gTG	A	V	missense_variant/synonymous_variant	missense_variant
1	55787191;55787192	2	ENSGALG00000046187	PARP12	1	1	1	Cobb:1	gaa	gCG	E	A	missense_variant/synonymous_variant	missense_variant
1	55789271;55789272	2	ENSGALG00000046187	PARP12	1	64	8	A3A3:3;Cobb:12;FrAg:4;Herx:1;LSnu:1;N4A3:2;RJFh:25;Rmx6:16	cca	cTG	P	L	missense_variant/synonymous_variant	missense_variant
1	55807489;55807490	2	ENSGALG00000012791	TBXAS1	-1	287	11	A3A3:32;Cobb:4;FAyo:16;FLLL:15;FrAg:2;Herx:11;LSnu:16;N4A3:44;RJFh:16;Rmx6:19;RpRm:112	cga	cAG	R	Q	synonymous_variant/missense_variant	missense_variant
1	56295229;56295230	2	ENSGALG00000012796	KIAA1549	1	128	8	A3A3:6;Cobb:38;FLLL:25;Herx:13;LSnu:12;N4A3:14;RJFh:1;Rmx6:19	gat	gGC	D	G	missense_variant/synonymous_variant	missense_variant
1	56924110;56924112	2	ENSGALG00000012857	DENND2A	-1	238	10	A3A3:21;Cobb:8;FAyo:12;FLLL:26;Herx:20;LSnu:16;N4A3:39;RJFh:20;Rmx6:19;RpRm:57	agc	GgA	S	G	missense_variant/missense_variant	missense_variant
1	57395767;57395769	2	ENSGALG00000012876	SSBP1	1	8	3	FAyo:1;FLLL:5;RJFh:2	gga	AgT	G	S	missense_variant/synonymous_variant	missense_variant
1	59382874;59382875	2	ENSGALG00000045168	KIAA1551	-1	181	8	Cobb:1;FAyo:14;FLLL:18;FrAg:2;Herx:6;LSnu:9;Rmx6:19;RpRm:112	gca	gTG	A	V	synonymous_variant/missense_variant	missense_variant
1	59981165;59981166	2	ENSGALG00000044625	ACRBP	-1	29	3	LSnu:1;Rmx6:7;RpRm:21	atg	aCA	M	T	missense_variant/missense_variant	missense_variant
1	59991230;59991231	2	ENSGALG00000012969	ENSGALG00000012969	1	119	8	Cobb:33;FAyo:12;FLLL:19;FrAg:3;LSnu:6;N4A3:2;RJFh:25;Rmx6:19	tac	AGc	Y	S	missense_variant/missense_variant	missense_variant
1	60346417;60346418	2	ENSGALG00000012986	KDM5A	-1	354	11	A3A3:23;Cobb:48;FAyo:16;FLLL:29;FrAg:4;Herx:17;LSnu:16;N4A3:44;RJFh:36;Rmx6:19;RpRm:102	gcc	gGT	A	G	synonymous_variant/missense_variant	missense_variant
1	60346430;60346431	2	ENSGALG00000012986	KDM5A	-1	343	11	A3A3:21;Cobb:48;FAyo:16;FLLL:26;FrAg:4;Herx:13;LSnu:16;N4A3:44;RJFh:35;Rmx6:19;RpRm:101	gcc	AGc	A	S	missense_variant/missense_variant	missense_variant
1	60419370;60419372	2	ENSGALG00000012988	B4GALNT3	1	4	2	FLLL:3;RJFh:1	cag	AaT	Q	N	missense_variant/missense_variant	missense_variant
1	60420019;60420020	2	ENSGALG00000012988	B4GALNT3	1	61	5	A3A3:1;Cobb:7;FAyo:8;FLLL:23;RJFh:22	ata	aCG	I	T	missense_variant/missense_variant	missense_variant
1	60504106;60504107	2	ENSGALG00000012992	WNK1	1	1	1	RpRm:1	cgc	TCc	R	S	missense_variant/missense_variant	missense_variant
1	61575305;61575306	2	ENSGALG00000013022	CACNA1C	1	1	1	RpRm:1	agg	aTT	R	I	missense_variant/missense_variant	missense_variant
1	61845084;61845085	2	ENSGALG00000013034	CECR2	1	1	1	FLLL:1	ggc	CTc	G	L	missense_variant/missense_variant	missense_variant
1	62025606;62025607	2	ENSGALG00000013042	MICAL3	-1	1	1	FLLL:1	gtg	gCT	V	A	synonymous_variant/missense_variant	missense_variant
1	6207468;6207469	2	ENSGALG00000006700	PROSER2	1	324	11	A3A3:27;Cobb:38;FAyo:16;FLLL:32;FrAg:1;Herx:18;LSnu:10;N4A3:30;RJFh:22;Rmx6:19;RpRm:111	cca	cAG	P	Q	missense_variant/synonymous_variant	missense_variant
1	6207672;6207673	2	ENSGALG00000006700	PROSER2	1	25	4	Cobb:2;FrAg:4;Herx:1;RJFh:18	ctg	cCA	L	P	missense_variant/synonymous_variant	missense_variant
1	62227646;62227647	2	ENSGALG00000003466	AKR1E2	-1	1	1	FLLL:1	tta	tCT	L	S	missense_variant/missense_variant	missense_variant
1	62229222;62229223	2	ENSGALG00000003466	AKR1E2	-1	19	3	FrAg:4;LSnu:8;RpRm:7	gat	gTC	D	V	synonymous_variant/missense_variant	missense_variant
1	62461021;62461022	2	ENSGALG00000033471	CALD1	1	1	1	FLLL:1	aga	aAG	R	K	missense_variant/synonymous_variant	missense_variant
1	6275986;6275987	2	ENSGALG00000003674	DHTKD1	1	5	1	Herx:5	tct	tGG	S	W	missense_variant/synonymous_variant	missense_variant
1	64035640;64035642	2	ENSGALG00000013117	PIK3C2G	1	4	1	Cobb:4	cca	AcG	P	T	missense_variant/synonymous_variant	missense_variant
1	645653;645655	2	ENSGALG00000041528	LMF2	-1	14	1	RJFh:14	gca	CcC	A	P	synonymous_variant/missense_variant	missense_variant
1	66848607;66848608	2	ENSGALG00000013218	C3AR1	1	195	10	Cobb:19;FAyo:16;FLLL:21;FrAg:4;Herx:7;LSnu:7;N4A3:44;RJFh:17;Rmx6:1;RpRm:59	gaa	gTC	E	V	missense_variant/missense_variant	missense_variant
1	66965942;66965944	2	ENSGALG00000013244	ABCC9	1	14	4	A3A3:1;Cobb:4;FLLL:6;N4A3:3	tct	AcC	S	T	missense_variant/synonymous_variant	missense_variant
1	67221942;67221944	2	ENSGALG00000014030	CASC1	-1	16	5	Cobb:1;FAyo:1;LSnu:4;RJFh:1;RpRm:9	ccg	TcA	P	S	synonymous_variant/missense_variant	missense_variant
1	67223717;67223718	2	ENSGALG00000014030	CASC1	-1	13	2	Cobb:1;RJFh:12	aat	aGC	N	S	synonymous_variant/missense_variant	missense_variant
1	70584839;70584840	2	ENSGALG00000014233	FBLN1	1	1	1	RJFh:1	cta	cAG	L	Q	missense_variant/synonymous_variant	missense_variant
1	71396430;71396432	2	ENSGALG00000039133	PKDREJ	-1	4	1	RpRm:4	gca	AcG	A	T	synonymous_variant/missense_variant	missense_variant
1	71406376;71406377	2	ENSGALG00000014551	TTC38	1	7	3	A3A3:2;FAyo:2;N4A3:3	aaa	aGG	K	R	missense_variant/synonymous_variant	missense_variant
1	71411215;71411216	2	ENSGALG00000014551	TTC38	1	13	1	RJFh:13	gct	ATt	A	I	missense_variant/missense_variant	missense_variant
1	71411218;71411219	2	ENSGALG00000014551	TTC38	1	13	1	RJFh:13	tgc	ACc	C	T	missense_variant/missense_variant	missense_variant
1	71443209;71443210	2	ENSGALG00000014551	TTC38	1	22	2	Herx:8;RJFh:14	ggc	TAc	G	Y	missense_variant/missense_variant	missense_variant
1	71484168;71484169	2	ENSGALG00000013911	ZC3HAV1	-1	232	9	A3A3:32;Cobb:45;FAyo:16;FLLL:23;FrAg:4;Herx:20;LSnu:16;N4A3:44;RJFh:32	tgt	CAt	C	H	missense_variant/missense_variant	missense_variant
1	71891293;71891294	2	ENSGALG00000038710	MANSC1	-1	240	11	A3A3:3;Cobb:27;FAyo:16;FLLL:27;FrAg:4;Herx:14;LSnu:16;N4A3:29;RJFh:33;Rmx6:19;RpRm:52	tat	AGt	Y	S	missense_variant/missense_variant	missense_variant
1	72663074;72663075	2	ENSGALG00000031666	CCDC91	1	1	1	RpRm:1	gtt	ACt	V	T	missense_variant/missense_variant	missense_variant
1	73279216;73279217	2	ENSGALG00000017283	CCND2	-1	105	6	A3A3:1;FLLL:6;LSnu:1;N4A3:3;Rmx6:9;RpRm:85	gaa	gTT	E	V	missense_variant/missense_variant	missense_variant
1	74382832;74382833	2	ENSGALG00000017272	VWF	-1	5	1	RJFh:5	cat	cGG	H	R	missense_variant/missense_variant	missense_variant
1	76302319;76302320	2	ENSGALG00000031659	PZP_XtoMany#A2M_XtoMany	-1	1	1	RpRm:1	ttt	CCt	F	P	missense_variant/missense_variant	missense_variant
1	76884686;76884687	2	ENSGALG00000014428	TAPBPL	1	4	1	FLLL:4	cag	AGg	Q	R	missense_variant/missense_variant	missense_variant
1	77230052;77230053	2	ENSGALG00000022926	GPR162	1	1	1	Cobb:1	att	GGt	I	G	missense_variant/missense_variant	missense_variant
1	77232826;77232827	2	ENSGALG00000022926	GPR162	1	1	1	FLLL:1	gat	TCt	D	S	missense_variant/missense_variant	missense_variant
1	77983443;77983445	2	ENSGALG00000014749	EPHB6	-1	28	7	A3A3:2;Cobb:10;FLLL:8;FrAg:1;Herx:3;N4A3:2;RJFh:2	caa	GaG	Q	E	synonymous_variant/missense_variant	missense_variant
1	77990012;77990014	2	ENSGALG00000014749	EPHB6	-1	1	1	RpRm:1	acg	TcT	T	S	synonymous_variant/missense_variant	missense_variant
1	78072349;78072351	2	ENSGALG00000014750	TRBV6-1_XtoMany#TRBV6-4_XtoMany#TRBV10-1_XtoMany#TRBV6-5_XtoMany#TRBV6-6_XtoMany#TRBV19_XtoMany#TRBV24-1_XtoMany#TRBV27_XtoMany#TRBV28_XtoMany#TRBV10-2_XtoMany#TRBV6-7_XtoMany#TRBV6-8_XtoMany#TRBV10-3_XtoMany#TRBV25-1_XtoMany#TRBV6-2_XtoMany	1	216	10	A3A3:1;Cobb:32;FAyo:13;FLLL:15;Herx:11;LSnu:14;N4A3:24;RJFh:2;Rmx6:13;RpRm:91	gag	AaA	E	K	missense_variant/synonymous_variant	missense_variant
1	78085636;78085638	2	ENSGALG00000014754	TRBC1_XtoMany#TRBC2_XtoMany	-1	9	1	RpRm:9	tgt	AgG	C	R	missense_variant/missense_variant	missense_variant
1	78120847;78120848	2	ENSGALG00000014754	TRBC1_XtoMany#TRBC2_XtoMany	-1	193	8	Cobb:43;FAyo:16;FrAg:2;Herx:6;LSnu:13;N4A3:41;RJFh:1;RpRm:71	agt	aCA	S	T	missense_variant/missense_variant	missense_variant
1	78139365;78139366	2	ENSGALG00000014754	TRBC1_XtoMany#TRBC2_XtoMany	-1	197	9	A3A3:25;Cobb:39;FLLL:23;FrAg:2;Herx:15;LSnu:5;N4A3:40;RJFh:5;RpRm:43	agt	aCA	S	T	missense_variant/missense_variant	missense_variant
1	78225319;78225320	2	ENSGALG00000014754	TRBC1_XtoMany#TRBC2_XtoMany	-1	25	6	A3A3:3;Cobb:14;FLLL:2;FrAg:3;LSnu:1;RpRm:2	ttc	ACc	F	T	missense_variant/missense_variant	missense_variant
1	78318732;78318734	2	ENSGALG00000031890	YBX3	1	1	1	RpRm:1	ccg	TcA	P	S	missense_variant/synonymous_variant	missense_variant
1	78318732;78318734	2	ENSGALG00000031890	YBX3	1	1	1	RpRm:1	ccg	TcA	P	S	missense_variant,splice_region_variant/splice_region_variant,synonymous_variant	missense_variant
1	78408797;78408798	2	ENSGALG00000034698	TMEM52B	-1	1	1	RpRm:1	ttt	tCC	F	S	synonymous_variant/missense_variant	missense_variant
1	78424188;78424190	2	ENSGALG00000014722	KLRD1	-1	1	1	FLLL:1	cgt	TgC	R	C	synonymous_variant/missense_variant	missense_variant
1	78490763;78490764	2	ENSGALG00000014766	HAO2	-1	28	4	Cobb:7;FLLL:17;Herx:2;RJFh:2	gca	gTG	A	V	synonymous_variant/missense_variant	missense_variant
1	78634836;78634837	2	ENSGALG00000014772	WARS2	1	1	1	FLLL:1	gtg	gCA	V	A	missense_variant/synonymous_variant	missense_variant
1	78963172;78963173	2	ENSGALG00000035228	SPAG17_XtoMany	1	113	6	A3A3:2;Cobb:18;FAyo:3;FLLL:19;RJFh:34;RpRm:37	gcc	gTT	A	V	missense_variant/synonymous_variant	missense_variant
1	79118064;79118066	2	ENSGALG00000014791	WDR3	-1	1	1	Herx:1	ctt	AtC	L	I	synonymous_variant/missense_variant	missense_variant
1	79180133;79180134	2	ENSGALG00000007084	DUSP12	1	6	2	Cobb:3;FAyo:3	aca	aTG	T	M	missense_variant/synonymous_variant	missense_variant
1	79344650;79344651	2	ENSGALG00000014818	TRIM45	1	23	4	Cobb:6;FLLL:6;FrAg:1;Rmx6:10	tgt	CCt	C	P	missense_variant/missense_variant	missense_variant
1	79944976;79944978	2	ENSGALG00000014973	GPR156	1	73	6	A3A3:8;FLLL:2;LSnu:2;N4A3:6;Rmx6:1;RpRm:54	cgt	TgC	R	C	missense_variant/synonymous_variant	missense_variant
1	80163232;80163233	2	ENSGALG00000014988	POPDC2	1	5	1	RJFh:5	gag	TTg	E	L	stop_gained/missense_variant	missense_variant
1	80762196;80762197	2	ENSGALG00000015077	ARHGAP31	1	6	1	Cobb:6	ttg	tCA	L	S	missense_variant/synonymous_variant	missense_variant
1	82905053;82905054	2	ENSGALG00000015094	ZBTB20	1	1	1	Herx:1	agc	TCc	S	S	missense_variant/missense_variant	synonymous_variant
1	83213612;83213613	2	ENSGALG00000015136	ILDR1	-1	1	1	Cobb:1	tat	CTt	Y	L	missense_variant/missense_variant	missense_variant
1	83270985;83270986	2	ENSGALG00000042577	CFAP44	1	1	1	FLLL:1	gaa	AGa	E	R	missense_variant/missense_variant	missense_variant
1	83274419;83274420	2	ENSGALG00000015152	BOC	-1	1	1	Cobb:1	agt	TCt	S	S	missense_variant/missense_variant	synonymous_variant
1	83405982;83405983	2	ENSGALG00000015190	GTPBP8	-1	113	7	Cobb:9;FLLL:1;FrAg:1;LSnu:2;N4A3:10;Rmx6:18;RpRm:72	cac	cCT	H	P	synonymous_variant/missense_variant	missense_variant
1	83405994;83405996	2	ENSGALG00000015190	GTPBP8	-1	53	6	A3A3:6;Cobb:18;FLLL:6;Herx:4;LSnu:13;N4A3:6	gcc	AcT	A	T	synonymous_variant/missense_variant	missense_variant
1	83410889;83410890	2	ENSGALG00000015191	CD200R1L	1	1	1	FLLL:1	cac	GGc	H	G	missense_variant/missense_variant	missense_variant
1	83411069;83411070	2	ENSGALG00000015191	CD200R1L	1	92	5	Cobb:13;FLLL:6;FrAg:1;N4A3:35;RpRm:37	cgc	TAc	R	Y	missense_variant/missense_variant	missense_variant
1	83451589;83451590	2	ENSGALG00000019231	CD200R1	1	127	7	A3A3:14;FAyo:11;FrAg:4;LSnu:7;N4A3:27;Rmx6:2;RpRm:62	acg	aAC	T	N	missense_variant/synonymous_variant	missense_variant
1	83451612;83451613	2	ENSGALG00000019231	CD200R1	1	53	6	Cobb:3;FAyo:1;FLLL:5;FrAg:1;LSnu:3;RpRm:40	aca	GAa	T	E	missense_variant/missense_variant	missense_variant
1	83451819;83451820	2	ENSGALG00000019231	CD200R1	1	187	10	A3A3:15;Cobb:31;FAyo:12;FLLL:16;FrAg:3;Herx:1;N4A3:43;RJFh:2;Rmx6:2;RpRm:62	cgc	TAc	R	Y	missense_variant/missense_variant	missense_variant
1	83543119;83543121	2	ENSGALG00000015193	CCDC80	1	1	1	Cobb:1	aac	GaA	N	E	missense_variant/missense_variant	missense_variant
1	83566442;83566443	2	ENSGALG00000015197	SLC35A5_XtoMany	-1	126	7	A3A3:7;Cobb:33;FAyo:12;Herx:9;LSnu:7;N4A3:23;RJFh:35	atg	aCA	M	T	missense_variant/missense_variant	missense_variant
1	84139571;84139572	2	ENSGALG00000015249	TTF2	1	33	2	Cobb:24;Herx:9	aca	aTG	T	M	missense_variant/synonymous_variant	missense_variant
1	84169229;84169230	2	ENSGALG00000015240	CPOX	-1	1	1	Herx:1	atg	TCg	M	S	missense_variant/missense_variant	missense_variant
1	85302677;85302678	2	ENSGALG00000015324	ENSGALG00000015324	1	3	2	FLLL:1;N4A3:2	atg	aCA	M	T	missense_variant/missense_variant	missense_variant
1	85356147;85356148	2	ENSGALG00000015342	CEP97	1	85	6	Cobb:37;FLLL:10;FrAg:3;Herx:9;LSnu:16;RJFh:10	aag	aGC	K	S	missense_variant/missense_variant	missense_variant
1	87679784;87679785	2	ENSGALG00000015363	HJURP	-1	1	1	RpRm:1	act	TTt	T	F	missense_variant/missense_variant	missense_variant
1	88708486;88708487	2	ENSGALG00000015395	CD200L	1	1	1	FLLL:1	aat	aGA	N	R	missense_variant/missense_variant	missense_variant
1	88710364;88710365	2	ENSGALG00000015395	CD200L	1	74	5	A3A3:1;Cobb:12;FLLL:7;Herx:1;RpRm:53	gta	AGa	V	R	missense_variant/missense_variant	missense_variant
1	88710367;88710369	2	ENSGALG00000015395	CD200L	1	74	5	A3A3:1;Cobb:12;FLLL:7;Herx:1;RpRm:53	atg	CtA	M	L	missense_variant/missense_variant	missense_variant
1	88713351;88713352	2	ENSGALG00000015395	CD200L	1	50	6	Cobb:6;FLLL:5;Herx:5;LSnu:8;N4A3:9;RpRm:17	gaa	gGC	E	G	missense_variant/missense_variant	missense_variant
1	88723508;88723509	2	ENSGALG00000015396	CD200	1	175	10	A3A3:9;Cobb:29;FAyo:16;FLLL:27;FrAg:2;Herx:9;LSnu:12;N4A3:33;RJFh:19;Rmx6:19	gga	CAa	G	Q	missense_variant/missense_variant	missense_variant
1	902449;902450	2	ENSGALG00000008003	ZC3HC1	-1	1	1	RJFh:1	acg	aTA	T	I	synonymous_variant/missense_variant	missense_variant
1	91884340;91884342	2	ENSGALG00000015459	ZFP92	-1	97	5	Cobb:1;Herx:3;N4A3:13;Rmx6:12;RpRm:68	acc	TcT	T	S	synonymous_variant/missense_variant	missense_variant
1	91931986;91931987	2	ENSGALG00000015461	LOC396098	1	1	1	FLLL:1	tcg	GTg	S	V	missense_variant/missense_variant	missense_variant
1	92210918;92210919	2	ENSGALG00000036738	IGSF3	1	1	1	Cobb:1	gaa	AGa	E	R	missense_variant/missense_variant	missense_variant
1	92230432;92230434	2	ENSGALG00000036738	IGSF3	1	84	7	A3A3:1;Cobb:2;FAyo:16;FLLL:1;N4A3:2;Rmx6:12;RpRm:50	agt	GgC	S	G	missense_variant/synonymous_variant	missense_variant
1	92246044;92246045	2	ENSGALG00000015473	ADPRH	-1	17	2	Cobb:2;RJFh:15	cca	cTG	P	L	synonymous_variant/missense_variant	missense_variant
1	98050174;98050175	2	ENSGALG00000015675	ABCC13	1	13	4	A3A3:1;Cobb:2;N4A3:4;RJFh:6	ctg	cCA	L	P	missense_variant/synonymous_variant	missense_variant
1	98065502;98065504	2	ENSGALG00000015675	ABCC13	1	291	11	A3A3:26;Cobb:16;FAyo:16;FLLL:15;FrAg:4;Herx:8;LSnu:12;N4A3:41;RJFh:23;Rmx6:19;RpRm:111	tca	AcG	S	T	missense_variant/synonymous_variant	missense_variant
10	10175208;10175209	2	ENSGALG00000004960	FBN1	-1	1	1	RpRm:1	cag	cTC	Q	L	missense_variant/missense_variant	missense_variant
10	10695272;10695273	2	ENSGALG00000040735	BLOC1S6	1	38	5	Cobb:4;FAyo:7;Herx:1;LSnu:7;RJFh:19	gga	gCG	G	A	missense_variant/synonymous_variant	missense_variant
10	10718573;10718574	2	ENSGALG00000030120	ITGB1BP3	-1	272	9	A3A3:32;FAyo:12;FLLL:32;FrAg:3;Herx:20;LSnu:15;N4A3:44;Rmx6:13;RpRm:101	aac	CGc	N	R	missense_variant/missense_variant	missense_variant
10	1078743;1078745	2	ENSGALG00000040087	ZNF609	-1	11	2	FrAg:3;LSnu:8	ctg	TtA	L	L	synonymous_variant/synonymous_variant	synonymous_variant
10	11093869;11093871	2	ENSGALG00000006002	WHAMM	1	71	4	Cobb:37;FLLL:6;Herx:9;RJFh:19	cgt	AgA	R	R	missense_variant/synonymous_variant	synonymous_variant
10	11205761;11205763	2	ENSGALG00000006020	BTBD1	-1	370	11	A3A3:32;Cobb:48;FAyo:16;FLLL:31;FrAg:4;Herx:21;LSnu:16;N4A3:44;RJFh:27;Rmx6:19;RpRm:112	aca	GcC	T	A	synonymous_variant/missense_variant	missense_variant
10	11644216;11644217	2	ENSGALG00000006104	ADAMTSL3	1	13	1	RJFh:13	aca	aTG	T	M	missense_variant/synonymous_variant	missense_variant
10	11671158;11671159	2	ENSGALG00000006225	EFL1	1	13	3	Cobb:8;FLLL:2;Herx:3	cga	cAG	R	Q	missense_variant/synonymous_variant	missense_variant
10	12113157;12113158	2	ENSGALG00000006388	IL16	-1	145	6	Cobb:12;FLLL:11;Herx:1;LSnu:1;Rmx6:19;RpRm:101	gca	gTG	A	V	synonymous_variant/missense_variant	missense_variant
10	12120597;12120598	2	ENSGALG00000006388	IL16	-1	1	1	Cobb:1	gtg	gAC	V	D	synonymous_variant/missense_variant	missense_variant
10	12291642;12291643	2	ENSGALG00000006413	CEMIP	-1	1	1	FLLL:1	act	aAA	T	K	synonymous_variant/missense_variant	missense_variant
10	12291741;12291743	2	ENSGALG00000006413	CEMIP	-1	113	8	A3A3:28;Cobb:7;FAyo:2;FrAg:1;Herx:13;LSnu:12;N4A3:38;RJFh:12	gcc	CcT	A	P	synonymous_variant/missense_variant	missense_variant
10	1253933;1253934	2	ENSGALG00000002167	PATL2	-1	1	1	Rmx6:1	ccc	GAc	P	D	missense_variant/missense_variant	missense_variant
10	12829439;12829440	2	ENSGALG00000006611	KIF7	1	1	1	FLLL:1	ctg	cCC	L	P	missense_variant/synonymous_variant	missense_variant
10	12841149;12841150	2	ENSGALG00000006631	TICRR	-1	98	5	Cobb:5;FLLL:5;LSnu:12;Rmx6:7;RpRm:69	cca	cTG	P	L	synonymous_variant/missense_variant	missense_variant
10	12841483;12841484	2	ENSGALG00000006631	TICRR	-1	1	1	Cobb:1	cat	TGt	H	C	missense_variant/missense_variant	missense_variant
10	12842071;12842072	2	ENSGALG00000006631	TICRR	-1	29	3	Cobb:3;FLLL:14;N4A3:12	gat	AGt	D	S	missense_variant/missense_variant	missense_variant
10	12842704;12842705	2	ENSGALG00000006631	TICRR	-1	249	11	A3A3:9;Cobb:46;FAyo:16;FLLL:18;FrAg:4;Herx:10;LSnu:15;N4A3:17;RJFh:33;Rmx6:19;RpRm:62	act	GTt	T	V	missense_variant/missense_variant,splice_region_variant	missense_variant
10	12847127;12847128	2	ENSGALG00000006631	TICRR	-1	10	2	Cobb:2;N4A3:8	caa	cGT	Q	R	missense_variant/missense_variant	missense_variant
10	12952960;12952961	2	ENSGALG00000045136	POLG	1	380	11	A3A3:30;Cobb:48;FAyo:16;FLLL:32;FrAg:4;Herx:23;LSnu:16;N4A3:44;RJFh:36;Rmx6:19;RpRm:112	ctt	cGC	L	R	missense_variant/synonymous_variant	missense_variant
10	12960907;12960908	2	ENSGALG00000006658	FANCI	-1	7	3	FAyo:2;FrAg:4;Herx:1	atg	aCA	M	T	missense_variant/missense_variant	missense_variant
10	12970187;12970189	2	ENSGALG00000006658	FANCI	-1	1	1	Cobb:1	caa	TaG	Q	*	synonymous_variant/stop_gained	stop_gained
10	13046264;13046266	2	ENSGALG00000021135	HAPLN3	1	135	11	A3A3:9;Cobb:17;FAyo:15;FLLL:22;FrAg:4;Herx:2;LSnu:4;N4A3:10;RJFh:35;Rmx6:5;RpRm:12	gcg	AcA	A	T	missense_variant/synonymous_variant	missense_variant
10	13061550;13061551	2	ENSGALG00000006725	ACAN	-1	1	1	RpRm:1	agt	aCA	S	T	missense_variant/missense_variant	missense_variant
10	13061640;13061642	2	ENSGALG00000006725	ACAN	-1	5	2	LSnu:4;RJFh:1	gcc	AcA	A	T	synonymous_variant/missense_variant	missense_variant
10	13065519;13065521	2	ENSGALG00000006725	ACAN	-1	3	1	RpRm:3	cct	TcC	P	S	synonymous_variant/missense_variant	missense_variant
10	1313599;1313600	2	ENSGALG00000002102	BC048679_XtoMany	-1	2	1	FrAg:2	gtg	gAT	V	D	synonymous_variant/missense_variant	missense_variant
10	1313750;1313751	2	ENSGALG00000002102	BC048679_XtoMany	-1	18	3	Cobb:9;FrAg:3;Herx:6	agt	CAt	S	H	missense_variant/missense_variant	missense_variant
10	1314157;1314158	2	ENSGALG00000002102	BC048679_XtoMany	-1	2	1	A3A3:2	ttg	tCA	L	S	splice_region_variant,synonymous_variant/missense_variant,splice_region_variant	missense_variant
[truncated: 4,961 more rows]
