# Supplementary material for: Watch Out for a Second SNP: Focus on Multi-Nucleotide Variants in Coding Regions and Rescued Stop-Gained
Source: Front Genet. 2021 Jul 7;12:659287. doi: 10.3389/fgene.2021.659287 (PMC8293744; doi:10.3389/fgene.2021.659287)
Supplement: Additional File 4 — List of genes presenting a rescued stop-gained according to the number of individuals carrying the MNV. (A) Summary of the number of genes detected as “rescued” according to the number of individuals supporting the MNV. (B) For each gene, the population number (popNb) and the population name(s) with the individual number per population (popName:indNb) where the MNV is observed are indicated. The column in blue corresponds to MNVs observed in at least five individuals, the MNV set used in Figure 3. [file Table_4.XLSX]

## Sheet: Feuil1
	stop_gained → missense
	A) Nb of genes detected as "rescued" according to the number of individuals supporting the MNV
	#ind. carrying the MNV		#gene	#gene present in at least 2 pop	Median of #pop
	2		103	70	2
	3		90	67	3
	4		88	65	3
	5		78	64	4	=>		→ Criterion use in the study
	10		55	52	5
	15		42	41	5
	20		36	35	6
	30		31	30	6
	50		26	26	7
	100		13	13	8
	B) Details per gene
	Gene Name		# ind. carrying the MNV	# pop	Details
	MOG_XtoMany		2	2	Cobb:1;FrAg:1
	HFE_XtoMany#FCGRT_XtoMany#MR1_XtoMany#AZGP1_XtoMany#MICB_XtoMany#MICA_XtoMany		2	1	Cobb:2
	LOC107049471		2	2	Cobb:1;FLLL:1
	LOC107049512		2	1	Cobb:2
	ENSGALG00000030197		2	1	Cobb:2
	ENSGALG00000044662		2	1	Cobb:2
	LOC100857615		2	1	FAyo:2
	ENSGALG00000044822		2	1	Cobb:2
	ENSGALG00000033747		2	1	Cobb:2
	ENSGALG00000045291		2	1	Cobb:2
	ENSGALG00000044911		2	1	Cobb:2
	ENSGALG00000042670		2	1	Rmx6:2
	ENSGALG00000045728		2	1	Cobb:2
	ENSGALG00000033159		2	1	Rmx6:2
	ENSGALG00000039922		2	2	LSnu:1;RJFh:1
	ENSGALG00000033623		2	1	RJFh:2
	CEBPZ		3	2	Cobb:1;RJFh:2
	17.5		3	2	Cobb:2;FLLL:1
	ENSGALG00000045686		3	2	Cobb:2;FLLL:1
	XRCC6		4	1	RJFh:4
	GBP		4	1	Rmx6:4
	YF6		4	1	Cobb:4
	HFE_XtoMany#FCGRT_XtoMany#MR1_XtoMany#AZGP1_XtoMany#MICB_XtoMany#MICA_XtoMany		4	1	Cobb:4
	ENSGALG00000045431		4	1	N4A3:4
	CHIR-B6		4	1	Cobb:4
	ENSGALG00000033747		4	1	Cobb:4
	ENSGALG00000045749		4	2	Cobb:1;RpRm:3
	LOC425449		4	1	Cobb:4
	ENSGALG00000036403		4	1	Cobb:4
	GR42L6		4	1	Cobb:4
	ENSGALG00000036127		4	1	Cobb:4
	POPDC2		5	1	RJFh:5
	LOC422924		5	2	FAyo:3;RpRm:2
	ENSGALG00000033747		5	2	A3A3:1;N4A3:4
	ENSGALG00000031101		5	3	FLLL:1;Rmx6:1;RpRm:3
	LOC100859780		5	1	Cobb:5
	ENSGALG00000034980		5	1	Cobb:5
	HYAL3		6	2	FAyo:5;Rmx6:1
	ENSGALG00000045235		6	3	LSnu:1;RJFh:2;RpRm:3
	ENSGALG00000029209		6	2	LSnu:1;RpRm:5
	CHIR-IG1-5		6	3	FAyo:2;FLLL:2;FrAg:2
	CD69_XtoMany		6	2	FAyo:5;FLLL:1
	ENSGALG00000045214		6	4	FAyo:2;FLLL:1;FrAg:2;LSnu:1
	ENSGALG00000037683		6	1	Cobb:6
	PDE1B		6	2	Cobb:2;RpRm:4
	AT1		7	1	RpRm:7
	LOC417056		7	1	RpRm:7
	ZNF689_XtoMany#ZNF764_XtoMany#ZNF747_XtoMany#ZNF707_XtoMany#ZFP92_XtoMany#ZNF785_XtoMany#ZNF517_XtoMany#ZNF688_XtoMany#NA_XtoMany#NA_XtoMany		7	1	Rmx6:7
	ENSGALG00000035691		7	1	Cobb:7
	ENSGALG00000032482		8	1	Cobb:8
	ENSGALG00000044371		8	4	FAyo:1;FLLL:1;LSnu:1;RpRm:5
	GSDME		9	1	LSnu:9
	WRNIP1		9	2	Cobb:6;Herx:3
	ENSGALG00000045813		9	3	A3A3:4;Cobb:4;Herx:1
	ENSGALG00000046627		9	1	Cobb:9
	ENSGALG00000046612		10	2	A3A3:1;N4A3:9
	ENSGALG00000036127		10	5	Cobb:3;FAyo:4;FLLL:1;LSnu:1;NA:1
	FAM83F		11	1	RJFh:11
	SLC27A4		11	2	FLLL:10;Herx:1
	ENSGALG00000045443		11	3	Cobb:7;FAyo:1;FLLL:3
	GVINP1		12	1	RpRm:12
	ENSGALG00000044458		12	3	Cobb:1;N4A3:1;RpRm:10
	ENSGALG00000022939		12	3	Cobb:6;FLLL:4;FrAg:2
	NOP9		12	3	Cobb:7;Herx:4;RJFh:1
	PMLL		13	2	RJFh:1;RpRm:12
	ENSGALG00000043996		13	4	A3A3:1;Cobb:5;FrAg:4;RpRm:3
	CD69_XtoMany		13	1	LSnu:13
	MTRR		14	3	Cobb:3;Herx:7;LSnu:4
	LOC107049196		14	5	FAyo:3;FrAg:3;Herx:2;LSnu:1;RpRm:5
	LOC425324		14	4	Cobb:7;FLLL:3;Herx:1;RJFh:3
	ENSGALG00000033483		14	2	Cobb:7;RpRm:7
	CHIR-B5		16	6	A3A3:2;Cobb:3;FAyo:1;FLLL:3;LSnu:1;RpRm:6
	TCD8AL3		16	4	Cobb:9;FAyo:2;FLLL:4;FrAg:1
	AKAP11		17	2	Cobb:14;LSnu:3
	SNRPD2		17	4	Cobb:12;FLLL:2;N4A3:2;RJFh:1
	NDST4		18	1	Cobb:18
	ENSGALG00000037319		18	5	Cobb:9;FLLL:5;Herx:1;LSnu:1;RJFh:2
	MCC		18	2	A3A3:10;N4A3:8
	LOC425324		19	4	A3A3:2;Cobb:10;FLLL:2;N4A3:5
	ENSGALG00000044876		21	2	Cobb:20;FLLL:1
	STX8		22	4	Cobb:11;FLLL:1;FrAg:2;Herx:8
	ENSGALG00000035433		22	4	Cobb:3;FAyo:12;FLLL:4;FrAg:3
	ENSGALG00000037319		26	3	Cobb:19;FLLL:5;RpRm:2
	CD69_XtoMany		28	1	RJFh:28
	17.5		29	2	A3A3:2;N4A3:27
	LOC425324		33	1	RpRm:33
	PAX3		37	4	FLLL:1;RJFh:4;Rmx6:19;RpRm:13
	PLTGP6L1		39	6	Cobb:25;FAyo:2;FrAg:3;Herx:6;RJFh:1;Rmx6:2
	LOC107055522		45	4	A3A3:5;Cobb:17;FLLL:9;Rmx6:14
	CD69_XtoMany		47	5	Cobb:33;FrAg:1;Herx:4;LSnu:8;N4A3:1
	ENSGALG00000046214		49	5	A3A3:11;Cobb:1;FrAg:1;LSnu:9;RpRm:27
	ENSGALG00000032890		50	6	Cobb:36;FLLL:2;Herx:1;LSnu:1;N4A3:3;RpRm:7
	PTPRC		53	4	Cobb:21;FLLL:20;Herx:4;LSnu:8
	ENSGALG00000031956		56	7	A3A3:3;Cobb:10;FAyo:15;FLLL:10;FrAg:4;Herx:1;LSnu:13
	MAP2K3		58	3	A3A3:30;Cobb:3;N4A3:25
	SLC16A9_XtoMany		58	5	A3A3:2;Cobb:20;FLLL:17;LSnu:13;RJFh:6
	ENSGALG00000046249		61	5	A3A3:1;Cobb:11;FAyo:9;FLLL:1;RpRm:39
	THRAP3		66	5	FLLL:12;FrAg:4;Herx:12;N4A3:19;Rmx6:19
	THYN1		67	6	Cobb:17;FLLL:9;Herx:16;LSnu:2;N4A3:1;RJFh:22
	Gm14025		69	7	A3A3:2;Cobb:3;FLLL:4;FrAg:2;N4A3:1;Rmx6:2;RpRm:55
	ENSGALG00000030197		83	6	Cobb:43;FAyo:7;FLLL:22;FrAg:1;Herx:7;N4A3:3
	JCAD		86	7	Cobb:16;FAyo:4;FLLL:15;Herx:9;LSnu:4;N4A3:15;RJFh:23
	DDX60_XtoMany#DDX60L_XtoMany		86	10	A3A3:6;Cobb:13;FAyo:16;FLLL:20;FrAg:4;Herx:10;LSnu:1;N4A3:11;RJFh:2;Rmx6:3
	ENSGALG00000042989		86	5	A3A3:8;Cobb:30;FLLL:16;N4A3:27;Rmx6:5
	ENSGALG00000044103		102	5	A3A3:7;FLLL:1;Herx:2;N4A3:6;RpRm:86
	TMC7		108	5	A3A3:4;Cobb:1;N4A3:1;Rmx6:18;RpRm:84
	UFL1		114	8	Cobb:34;FAyo:16;FLLL:7;FrAg:1;Herx:7;LSnu:1;Rmx6:19;RpRm:29
	Gm5127		115	7	A3A3:2;Cobb:30;FLLL:8;N4A3:14;RJFh:21;Rmx6:4;RpRm:36
	PARP14L		121	8	A3A3:4;Cobb:37;FAyo:6;FLLL:25;FrAg:1;Herx:16;N4A3:1;RJFh:31
	CD69_XtoMany		147	7	Cobb:31;FLLL:20;FrAg:3;Herx:9;LSnu:10;N4A3:15;RpRm:59
	CD69_XtoMany		157	7	A3A3:4;FAyo:16;FLLL:26;LSnu:14;NA:1;RJFh:5;RpRm:91
	ENSGALG00000034624		161	10	A3A3:9;FAyo:8;FLLL:21;FrAg:2;Herx:10;LSnu:3;N4A3:13;RJFh:12;Rmx6:5;RpRm:78
	NOP9		164	9	A3A3:21;Cobb:23;FLLL:21;FrAg:2;Herx:7;LSnu:4;N4A3:35;RJFh:4;RpRm:47
	SIRPA		166	8	A3A3:5;Cobb:43;FAyo:16;Herx:13;LSnu:15;N4A3:21;RJFh:36;Rmx6:17
	MKI67		170	9	A3A3:8;Cobb:13;FAyo:9;FLLL:17;Herx:10;N4A3:16;RJFh:16;Rmx6:19;RpRm:62
	MYO18B		190	11	A3A3:8;Cobb:39;FAyo:4;FLLL:13;FrAg:4;Herx:3;LSnu:16;N4A3:18;RJFh:4;Rmx6:12;RpRm:69
	GRIK4		334	11	A3A3:14;Cobb:47;FAyo:16;FLLL:32;FrAg:4;Herx:19;LSnu:16;N4A3:28;RJFh:30;Rmx6:19;RpRm:109
	SIRPG_XtoMany#SIRPB1_XtoMany#SIRPD_XtoMany#SIRPB2_XtoMany#SIRPA_XtoMany#NA_XtoMany		365	10	A3A3:28;Cobb:48;FAyo:16;FLLL:32;Herx:22;LSnu:16;N4A3:43;RJFh:30;Rmx6:19;RpRm:111
